# Supplementary material for: RBFOX2 deregulation promotes pancreatic cancer progression and metastasis through alternative splicing
Source: Nat Commun. 2023 Dec 19;14:8444. doi: 10.1038/s41467-023-44126-w (PMC10730836; doi:10.1038/s41467-023-44126-w)
Supplement: Supplementary file 3 — Supplementary Data 1 [file 41467_2023_44126_MOESM3_ESM.xlsx]

## Sheet: Cell lines splicing
Clariom D ID	Fold Change	Expressed in Both Conditions	Gene Symbol	Description	Group	Exon Splicing Index	Exon P-val	Exon FDR P-val	Exon Event Name	Exon Event Score	Exon Expressed in At least One Condition	Chr	Exon Strand	Exon Start	Exon Stop
TC0600012566.hg.1	-1.04	T	MAP3K7	mitogen-activated protein kinase kinase kinase 7	Multiple_Complex	8.1	0.0014	0.9623	Cassette Exon	0.37	T	chr6	-	90544552	90544632
TC0700008882.hg.1	1.01	T	ST7; ST7-OT4; ST7-OT3; MIR6132	suppression of tumorigenicity 7; ST7 overlapping transcript 4; ST7 overlapping transcript 3; microRNA 6132	Multiple_Complex	-6.48	0.001	0.9623	Cassette Exon	0.37	T	chr7	+	117134124	117134192
TC0100015870.hg.1	-1.04	T			NonCoding	7.31	0.0016	0.9623	Intron Retention	0.37	T	chr1	-	153589495	153589722
TC0400007938.hg.1	1.02	T	BMP2K	BMP2 inducible kinase	Multiple_Complex	-4.25	0.0168	0.9623	Intron Retention	0.37	T	chr4	+	78850892	78850923
TC2000007633.hg.1	-1.22	T	DDX27	DEAD (Asp-Glu-Ala-Asp) box polypeptide 27	Multiple_Complex	4.21	0.0218	0.9623	Intron Retention	0.37	T	chr20	+	49230350	49231022
TC0200014597.hg.1	-1.01	T	RND3	Rho family GTPase 3	Multiple_Complex	6.51	0.0067	0.9623	Intron Retention	0.37	T	chr2	-	150487456	150487548
TC0900009645.hg.1	-1.48	T	HAUS6	HAUS augmin like complex subunit 6	Multiple_Complex	4.04	0.0283	0.9623	Intron Retention	0.37	T	chr9	-	19083044	19086733
TC1500009204.hg.1	-1.06	T	UBR1	ubiquitin protein ligase E3 component n-recognin 1	Multiple_Complex	4.53	0.0038	0.9623	Intron Retention	0.37	T	chr15	-	43015656	43015687
TC1200010407.hg.1	1.04	T	KIF21A	kinesin family member 21A	Multiple_Complex	-7.18	0.0155	0.9623	Intron Retention	0.37	T	chr12	-	39321649	39322667
TC0900011955.hg.1	-1.18	T	CAMSAP1	calmodulin regulated spectrin-associated protein 1	Multiple_Complex	3.93	0.0033	0.9623	Intron Retention	0.36	T	chr9	-	135865365	135866378
TC1400009065.hg.1	-1.06	T	FKBP3	FK506 binding protein 3	Multiple_Complex	4.6	0.0365	0.9623	Intron Retention	0.36	T	chr14	-	45120955	45121484
TC0900012234.hg.1	1.6	T	CBWD6; CBWD5; CBWD7	COBW domain containing 6; COBW domain containing 5; COBW domain containing 7	Multiple_Complex	-5.13	0.0189	0.9623	Intron Retention	0.35	T	chr9	-	41132358	41133504
TC1200011454.hg.1	1.15	T	CEP290	centrosomal protein 290kDa	Multiple_Complex	-3.92	0.0283	0.9623	Intron Retention	0.35	T	chr12	-	88121167	88125245
TC0200015332.hg.1	-1.77	T	PGAP1	post-GPI attachment to proteins 1	Multiple_Complex	3.77	0.0008	0.9623	Intron Retention	0.34	T	chr2	-	196913054	196916417
TC0400007572.hg.1	1.36	T	EXOC1	exocyst complex component 1	Multiple_Complex	4.8	0.0022	0.9623	Cassette Exon	0.33	T	chr4	+	55888888	55888932
TC0400010519.hg.1	-1.04	T	APBB2	amyloid beta (A4) precursor protein-binding, family B, member 2	Multiple_Complex	-6.11	0.0248	0.9623	Cassette Exon	0.33	T	chr4	-	40935077	40935139
TC2200009021.hg.1	-1.3	T	CELSR1	cadherin, EGF LAG seven-pass G-type receptor 1	Multiple_Complex	4.77	0.0229	0.9623	Intron Retention	0.32	T	chr22	-	46386586	46389289
TC1100010456.hg.1	-1.38	T	PAX6	paired box 6	Multiple_Complex	3.67	0.0031	0.9623	Intron Retention	0.32	T	chr11	-	31801777	31801868
TC0100010381.hg.1	1.14	T	UAP1	UDP-N-acetylglucosamine pyrophosphorylase 1	Multiple_Complex	-22.11	0.0385	0.9623	Cassette Exon	0.32	T	chr1	+	162592735	162592782
TC1100008518.hg.1	-1.29	T	ACER3	alkaline ceramidase 3	Multiple_Complex	-3.57	0.0014	0.9623	Intron Retention	0.32	T	chr11	+	76985725	76990538
TC0700013526.hg.1	-1.37	T	FAM126A	family with sequence similarity 126, member A	Multiple_Complex	-5.89	0.0385	0.9623	Cassette Exon	0.31	T	chr7	-	22947033	22947247
TC1000010249.hg.1	1	T	KIF5B	kinesin family member 5B	Multiple_Complex	3.46	0.0334	0.9623	Intron Retention	0.31	T	chr10	-	32018388	32018501
TC0400012644.hg.1	-3.77	T	SORBS2	sorbin and SH3 domain containing 2	Multiple_Complex	6.42	0.0277	0.9623	Intron Retention	0.31	T	chr4	-	185775112	185775226
TC1700010618.hg.1	-1.1	T	TOP2A	topoisomerase (DNA) II alpha	Multiple_Complex	-3.51	0.0308	0.9623	Intron Retention	0.3	T	chr17	-	40407675	40407966
TC0100012816.hg.1	1.05	T	CLSTN1	calsyntenin 1	Multiple_Complex	-9.55	0.0099	0.9623	Cassette Exon	0.3	T	chr1	-	9737498	9737554
TC0800008241.hg.1	-1.01	T	TMEM67	transmembrane protein 67	Multiple_Complex	3.44	0.0445	0.9623	Intron Retention	0.29	T	chr8	+	93786347	93787843
TC0600010954.hg.1	1.32	T	KIF13A	kinesin family member 13A	Multiple_Complex	-3.04	0.017	0.9623	Cassette Exon	0.29	T	chr6	-	17789872	17789910
TC1200010931.hg.1	-1.09	T	PTGES3	prostaglandin E synthase 3 (cytosolic)	Multiple_Complex	-3.35	0.0081	0.9623	Intron Retention	0.29	T	chr12	-	56666267	56670273
TC1400008583.hg.1	1.09	T	CCNB1IP1; SNORD126	cyclin B1 interacting protein 1, E3 ubiquitin protein ligase; small nucleolar RNA, C/D box 126	Multiple_Complex	-3.52	0.0206	0.9623	Intron Retention	0.29	T	chr14	-	20315851	20316226
TC1600006941.hg.1	-1.75	T	SNX29	sorting nexin 29	Multiple_Complex	3.39	0.0055	0.9623	Intron Retention	0.29	T	chr16	+	11999359	12000324
TC1000010101.hg.1	-1.02	T	ABI1	abl-interactor 1	Multiple_Complex	-7.27	0.015	0.9623	Cassette Exon	0.28	T	chr10	-	26755655	26755741
TC0600013165.hg.1	1.04	T	EPB41L2	erythrocyte membrane protein band 4.1-like 2	Multiple_Complex	-9.74	0.0192	0.9623	Cassette Exon	0.28	T	chr6	-	130878104	130878214
TC1100006967.hg.1	-1.3	T	RP1-239B22.5	antisense to KCNJ11 and overlapping to a novel gene	NonCoding	3.78	0.0042	0.9623	Intron Retention	0.28	T	chr11	+	17381360	17381405
TC2100007803.hg.1	1.14	T	APP	amyloid beta (A4) precursor protein	Multiple_Complex	-5.15	0.0152	0.9623	Cassette Exon	0.28	T	chr21	-	25997360	25997416
TC1500008840.hg.1	-1.41	T	TJP1	tight junction protein 1	Multiple_Complex	-5.83	0.0111	0.9623	Cassette Exon	0.27	T	chr15	-	29719777	29720016
TC0900012181.hg.1	1	T	NUP188	nucleoporin 188kDa	Multiple_Complex	-3.22	0.0322	0.9623	Intron Retention	0.27	T	chr9	+	128983381	128983473
TC0500012280.hg.1	-1.02	T	DIAPH1	diaphanous-related formin 1	Multiple_Complex	-6.05	0.0044	0.9623	Cassette Exon	0.27	T	chr5	-	141588224	141588250
TC0600008095.hg.1	1.11	T	POLR1C	polymerase (RNA) I polypeptide C	Multiple_Complex	3.17	0.0021	0.9623	Intron Retention	0.27	T	chr6	+	43520775	43520931
TC0200013298.hg.1	-1.85	T	ST3GAL5	ST3 beta-galactoside alpha-2,3-sialyltransferase 5	Multiple_Complex	3.23	0.0046	0.9623	Intron Retention	0.27	T	chr2	-	85861293	85863361
TC1000011652.hg.1	1.09	T	FBXW4	F-box and WD repeat domain containing 4	Multiple_Complex	-3.13	0.0403	0.9623	Intron Retention	0.27	T	chr10	-	101673674	101676340
TC0200015135.hg.1	-1.48	T			NonCoding	3.4	0.0049	0.9623	Intron Retention	0.26	T	chr2	-	182780291	182780367
TC1400009388.hg.1	-1.13	T	PPP2R5E	protein phosphatase 2, regulatory subunit B, epsilon isoform	Multiple_Complex	-3.07	0.0424	0.9623	Intron Retention	0.26	T	chr14	-	63415233	63421992
TC0X00008055.hg.1	-1.01	T	TBC1D8B	TBC1 domain family, member 8B (with GRAM domain)	Multiple_Complex	3.08	0.0439	0.9623	Intron Retention	0.26	T	chrX	+	106865628	106865792
TC1100008270.hg.1	1.17	T	CTTN	cortactin	Multiple_Complex	-3.25	0.022	0.9623	Cassette Exon	0.26	T	chr11	+	70421470	70421580
TC1200010119.hg.1	1.33	T	C2CD5	C2 calcium-dependent domain containing 5	Multiple_Complex	-3.6	0.0243	0.9623	Alternative 3' Acceptor Site	0.26	T	chr12	-	22459492	22459542
TC1700011128.hg.1	-1.13	T	SPAG9	sperm associated antigen 9	Multiple_Complex	-5.35	0.0015	0.9623	Cassette Exon	0.26	T	chr17	-	50975863	50975901
TC0100009959.hg.1	-1.35	T	TUFT1	tuftelin 1	Multiple_Complex	3.16	0.0213	0.9623	Intron Retention	0.25	T	chr1	+	151561857	151562090
TC0600009712.hg.1	-1.08	T	UTRN	utrophin	Multiple_Complex	-3.75	0.0036	0.9623	Cassette Exon	0.25	T	chr6	+	144827348	144827386
TC2200007027.hg.1	-1.16	T	NF2	neurofibromin 2 (merlin)	Multiple_Complex	-3.75	0.0129	0.9623	Cassette Exon	0.25	T	chr22	+	29683020	29683055
TC1100007394.hg.1	1.72	T	CD82	CD82 molecule	Multiple_Complex	-2.96	0.0399	0.9623	Intron Retention	0.24	T	chr11	+	44605183	44605354
TC1700010222.hg.1	-1.03	T	PHF12	PHD finger protein 12	Multiple_Complex	-2.94	0.0109	0.9623	Intron Retention	0.24	T	chr17	-	28921809	28923908
TC0200016452.hg.1	1.11	T	REL	v-rel avian reticuloendotheliosis viral oncogene homolog	Multiple_Complex	2.92	0.0089	0.9623	Intron Retention	0.24	T	chr2	+	60891826	60894396
TC1000008984.hg.1	-1.09	T	FAM160B1	family with sequence similarity 160, member B1	Multiple_Complex	2.91	0.0348	0.9623	Intron Retention	0.24	T	chr10	+	114846729	114847089
TC0300012403.hg.1	-1.41	T	TMCC1	transmembrane and coiled-coil domain family 1	Multiple_Complex	2.94	0.0072	0.9623	Intron Retention	0.24	T	chr3	-	129828509	129832757
TC0200015214.hg.1	1.22	T	OSGEPL1	O-sialoglycoprotein endopeptidase-like 1	Multiple_Complex	-2.91	0.034	0.9623	Intron Retention	0.24	T	chr2	-	189754346	189755172
TC1600007112.hg.1	1.15	T	CCP110	centriolar coiled coil protein 110kDa	Multiple_Complex	3.07	0.0008	0.9623	Intron Retention	0.24	T	chr16	+	19545891	19546411
TC0100014868.hg.1	-1.01	T	hasimo	Transcript Identified by AceView	NonCoding	3.08	0.0321	0.9623	Intron Retention	0.24	T	chr1	-	89739837	89740716
TC2100008165.hg.1	-1.59	T	BRWD1	bromodomain and WD repeat domain containing 1	Multiple_Complex	3.04	0.0034	0.9623	Intron Retention	0.24	T	chr21	-	39209786	39209993
TC0100016786.hg.1	1.38	T	UCHL5	ubiquitin C-terminal hydrolase L5	Multiple_Complex	2.86	0.0086	0.9623	Intron Retention	0.23	T	chr1	-	193029310	193029387
TC0200007458.hg.1	-1.16	T	EPAS1	endothelial PAS domain protein 1	Multiple_Complex	2.86	0.0015	0.9623	Intron Retention	0.23	T	chr2	+	46360757	46360884
TC1700010230.hg.1	-1.61	T	TIAF1; MYO18A	TGFB1-induced anti-apoptotic factor 1; myosin XVIIIA	Multiple_Complex	-3.59	0.0006	0.9623	Cassette Exon	0.23	T	chr17	-	29085604	29085648
TC0100012272.hg.1	1.03	T	CNST	consortin, connexin sorting protein	Multiple_Complex	-2.87	0.0021	0.9623	Intron Retention	0.23	T	chr1	+	246631925	246633923
TC1500008796.hg.1	1.19	T	HERC2	HECT and RLD domain containing E3 ubiquitin protein ligase 2	Multiple_Complex	-2.96	0.0245	0.9623	Intron Retention	0.23	T	chr15	-	28229347	28229459
TC0400008639.hg.1	1.09	T			NonCoding	-5.85	0.0027	0.9623	Alternative 3' Acceptor Site	0.23	T	chr4	+	124491981	124492037
TC0600012299.hg.1	1.21	T	SLC17A5	solute carrier family 17 (acidic sugar transporter), member 5	Multiple_Complex	-2.84	0.0461	0.9623	Intron Retention	0.23	T	chr6	-	73641925	73644406
TC1600008190.hg.1	-1.54	T	SLC7A6	solute carrier family 7 (amino acid transporter light chain, y+L system), member 6	Multiple_Complex	3.12	0.0418	0.9623	Intron Retention	0.22	T	chr16	+	68273045	68273794
TC0300009524.hg.1	1.36	T	ECT2	epithelial cell transforming 2	Multiple_Complex	-4.43	0.0017	0.9623	Cassette Exon	0.22	T	chr3	+	172755483	172755575
TC0100007574.hg.1	1.49	T	EPB41	erythrocyte membrane protein band 4.1	Multiple_Complex	-9.26	0.0091	0.9623	Cassette Exon	0.22	T	chr1	+	29060422	29060484
TC1800006841.hg.1	1.12	T	MIB1	mindbomb E3 ubiquitin protein ligase 1	Multiple_Complex	-2.82	0.0202	0.9623	Intron Retention	0.22	T	chr18	+	21765944	21768622
TC0100017491.hg.1	-1.24	T	ENAH	enabled homolog (Drosophila)	Multiple_Complex	-4.8	0.0017	0.9623	Cassette Exon	0.22	T	chr1	-	225504991	225505053
TC0Y00006488.hg.1	-1.15	T	LINC00278	long intergenic non-protein coding RNA 278	Multiple_Complex	2.84	0.0493	0.9623	Intron Retention	0.22	T	chrY	+	3097218	3102084
TC1400008397.hg.1	-1.08	T	MARK3	MAP/microtubule affinity-regulating kinase 3	Multiple_Complex	-2.67	0.0143	0.9623	Cassette Exon	0.22	T	chr14	+	103498502	103498528
TC0600012123.hg.1	-1.01	T	DST	dystonin	Multiple_Complex	-3.2	0.0456	0.9623	Cassette Exon	0.21	T	chr6	-	56602882	56603031
TC2000008473.hg.1	1.14	T	KIF16B	kinesin family member 16B	Multiple_Complex	2.71	0.017	0.9623	Intron Retention	0.21	T	chr20	-	16512924	16515547
TC0100018267.hg.1	1.65	T	KCNC4	potassium channel, voltage gated Shaw related subfamily C, member 4	Multiple_Complex	-3.87	0.0107	0.9623	Intron Retention	0.21	T	chr1	+	110223901	110224083
TC0900011151.hg.1	-1.96	T	TMEM245	transmembrane protein 245	Multiple_Complex	2.87	0.0412	0.9623	Intron Retention	0.21	T	chr9	-	109060453	109064476
TC1600011514.hg.1	1.33	T	SMG1P2	SMG1 pseudogene 2	Multiple_Complex	2.67	0.0372	0.9623	Intron Retention	0.21	T	chr16	-	29533538	29536027
TC1500009004.hg.1	-1.06	T	AQR	aquarius intron-binding spliceosomal factor	Multiple_Complex	5.51	0.0011	0.9623	Alternative 5' Donor Site	0.21	T	chr15	-	34906519	34906544
TC0200015487.hg.1	1.02	T			NonCoding	-9.15	0.0053	0.9623	Alternative 3' Acceptor Site	0.21	T	chr2	-	204191699	204191727
TC0300009610.hg.1	1.21	T	NDUFB5	NADH dehydrogenase (ubiquinone) 1 beta subcomplex, 5, 16kDa	Multiple_Complex	8.74	0.0495	0.9623	Alternative 5' Donor Site	0.21	T	chr3	+	179624352	179624376
TC2000009462.hg.1	1.04	T	SALL4	spalt-like transcription factor 4	Multiple_Complex	-5.63	0.0158	0.9623	Alternative 5' Donor Site	0.21	T	chr20	-	51784046	51784080
TC1000007226.hg.1	-1.11	T	CCDC7	coiled-coil domain containing 7	Multiple_Complex	-5.53	0.032	0.9623	Alternative 3' Acceptor Site	0.21	T	chr10	+	32728887	32728931
TC0300012768.hg.1	-1.2	T	CP	ceruloplasmin (ferroxidase)	Multiple_Complex	-5.45	0.0044	0.9623	Alternative 3' Acceptor Site	0.21	T	chr3	-	149209341	149209384
TC0X00007946.hg.1	1.2	T	ARMCX4	armadillo repeat containing, X-linked 4	Multiple_Complex	-5.18	0.0083	0.9623	Alternative 5' Donor Site	0.21	T	chrX	+	101499045	101499069
TC0100017947.hg.1	1.2	T	OPN3	opsin 3	Multiple_Complex	-4.47	0.006	0.9623	Alternative 5' Donor Site	0.21	T	chr1	-	241593124	241593149
TC1900011832.hg.1	-1.06	T	CENPBD1P1; RPL23AP79	CENPB DNA-binding domains containing 1 pseudogene 1; ribosomal protein L23a pseudogene 79	Multiple_Complex	-4.08	0.0122	0.9623	Alternative 5' Donor Site	0.21	T	chr19	+	58589496	58589556
TC0500008544.hg.1	1.22	T	LMNB1	lamin B1	Multiple_Complex	-2.66	0.0046	0.9623	Intron Retention	0.21	T	chr5	+	126805697	126810179
TC0500013228.hg.1	-1.36	T	DDX46	DEAD (Asp-Glu-Ala-Asp) box polypeptide 46	Multiple_Complex	4.55	0.0061	0.9623	Alternative 5' Donor Site	0.21	T	chr5	+	134784542	134784693
TC1200012648.hg.1	-1.02	T	MYL6	myosin light chain 6	Multiple_Complex	-4.34	0.032	0.9623	Cassette Exon	0.21	T	chr12	+	56160626	56160654
TC1200008113.hg.1	1.07	T	NUP107	nucleoporin 107kDa	Multiple_Complex	3.98	0.0167	0.9623	Alternative 3' Acceptor Site	0.2	T	chr12	+	68690603	68690630
TC0900006736.hg.1	1.08	T	CNTLN	centlein, centrosomal protein	Multiple_Complex	-2.97	0.0015	0.9623	Intron Retention	0.2	T	chr9	+	17466119	17466705
TC0800011285.hg.1	-1.04	T	ZNF706	zinc finger protein 706	Multiple_Complex	10.67	0.0413	0.9623	Intron Retention	0.2	T	chr8	-	101200098	101200123
TC0600013272.hg.1	-1.22	T	BCLAF1	BCL2-associated transcription factor 1	Multiple_Complex	2.83	0.0038	0.9623	Intron Retention	0.2	T	chr6	-	136269304	136269436
TC0500009320.hg.1	1.92	T	HMMR	hyaluronan-mediated motility receptor (RHAMM)	Multiple_Complex	-2.84	0.0058	0.9623	Intron Retention	0.2	T	chr5	+	163463955	163464722
TC2100008562.hg.1	-1.12	T	RUNX1	runt-related transcription factor 1	Multiple_Complex	9.48	0.045	0.9623	Alternative 5' Donor Site	0.2	T	chr21	-	34791755	34791785
TC1900006994.hg.1	-1.11	T	DNM2	dynamin 2	Multiple_Complex	3.25	0.0071	0.9623	Cassette Exon	0.2	T	chr19	+	10797380	10797518
TC0100009116.hg.1	-1.12	T	RWDD3; TMEM56; TMEM56-RWDD3	RWD domain containing 3; transmembrane protein 56; TMEM56-RWDD3 readthrough	Multiple_Complex	-6.7	0.0245	0.9623	Alternative 5' Donor Site	0.2	T	chr1	+	95151325	95151376
TC0400012795.hg.1	1.01	T	FIP1L1	factor interacting with PAPOLA and CPSF1	Multiple_Complex	-9.71	0.0034	0.9623	Alternative 5' Donor Site	0.2	T	chr4	+	53459622	53459668
TC0300013895.hg.1	1.08	T	LOC100287290; RP11-379F4.4	cytokine receptor CRL2; novel transcript, antisense to RARRES1	NonCoding	-2.68	0.0297	0.9623	Intron Retention	0.2	T	chr3	+	158742145	158742371
TC0100007365.hg.1	1.22	T	NIPAL3	NIPA-like domain containing 3	Multiple_Complex	4.55	0.0473	0.9623	Alternative 5' Donor Site	0.2	T	chr1	+	24472911	24472976
TC1800007504.hg.1	-1.28	T	KIAA1468	KIAA1468	Multiple_Complex	3.76	0.0176	0.9623	Cassette Exon	0.2	T	chr18	+	62280360	62280442
TC0X00010643.hg.1	-1.03	T	2022-09-06	septin 6	Multiple_Complex	9.57	0.0084	0.9623	Cassette Exon	0.2	T	chrX	-	119625335	119625375
TC1800008317.hg.1	1.17	T	ZNF521	zinc finger protein 521	Multiple_Complex	-22.2	0.0193	0.9623	Alternative 5' Donor Site	0.2	T	chr18	-	25062425	25062450
TC0400011861.hg.1	-1.23	T	RP11-745L13.2	novel transcript	Multiple_Complex	3.97	0.0247	0.9623	Alternative 5' Donor Site	0.2	T	chr4	-	131857310	131857342
TC0700008857.hg.1	1.08	T	MDFIC	MyoD family inhibitor domain containing	Multiple_Complex	-5.25	0.0499	0.9623	Alternative 5' Donor Site	0.2	T	chr7	+	114942398	114946213
TC1400010238.hg.1	1.03	T			NonCoding	4.72	0.0243	0.9623	Cassette Exon	0.2	T	chr14	-	101501737	101501885
TC1200010265.hg.1	1.28	T	CAPRIN2	caprin family member 2	Multiple_Complex	-2.02	0.0224	0.9623			T	chr12	-	30711739	30711782
TC1200009705.hg.1	1.12	T	VWF	von Willebrand factor	Multiple_Complex	-2.03	0.024	0.9623			T	chr12	-
TC1200009621.hg.1	1.73	T	FOXM1	forkhead box M1	Multiple_Complex	-2.08	0.0029	0.9623			T	chr12	-
TC1200010219.hg.1	-1.09	T	RP11-1060J15.4	novel transcript	NonCoding	2.26	0.0235	0.9623			T	chr12	-
TC1200009719.hg.1	1.15	T	swuchu	Transcript Identified by AceView	Unassigned	-2.07	0.0393	0.9623			T	chr12	-	6274601	6274646
TC1200009800.hg.1	-1.06	T	SLC2A3	solute carrier family 2 (facilitated glucose transporter), member 3	Multiple_Complex	-2.34	0.0396	0.9623			T	chr12	-
TC1200009724.hg.1	-1.13	T	SCNN1A	sodium channel, non voltage gated 1 alpha subunit	Multiple_Complex	2.62	0.0231	0.9623			T	chr12	-	6356294	6356394
TC1200009834.hg.1	1.04	T	MFAP5	microfibrillar associated protein 5	Multiple_Complex	2.01	0.0427	0.9623			T	chr12	-	8650564	8650589
TC1200009796.hg.1	1.02	T	SLC2A14	solute carrier family 2 (facilitated glucose transporter), member 14	Multiple_Complex	-2.28	0.0071	0.9623			T	chr12	-	7871179	7871283
TC1200009867.hg.1	-1.06	T	RP11-599J14.2		Multiple_Complex	-2.46	0.049	0.9623			T	chr12	-	9401809	9401859
TC1200009868.hg.1	1.42	T	DDX12P; DDX11	DEAD/H (Asp-Glu-Ala-Asp/His) box polypeptide 12, pseudogene; DEAD/H (Asp-Glu-Ala-Asp/His) box helicase 11	Multiple_Complex	-2.32	0.009	0.9623			T	chr12	-	9418700	9418774
TC1200009883.hg.1	1.36	T	CLEC2A	C-type lectin domain family 2, member A	Coding	-2.94	0.0324	0.9623			T	chr12	-
TC1200009892.hg.1	-1.78	T	OLR1	oxidized low density lipoprotein (lectin-like) receptor 1	Multiple_Complex	-2.8	0.0108	0.9623			T	chr12	-	10158306	10159514
TC1200009954.hg.1	-1.19	T			NonCoding	-2.5	0.0037	0.9623			T	chr12	-
TC1200009768.hg.1	-1.28	T	LPCAT3	lysophosphatidylcholine acyltransferase 3	Multiple_Complex	-3.45	0.0136	0.9623			T	chr12	-
TC1200009955.hg.1	1.31	T	cheener	Transcript Identified by AceView	NonCoding	-2.16	0.0065	0.9623			T	chr12	-	11893287	11893416
TC1200009985.hg.1	-1.26	T	GSG1	germ cell associated 1	Coding	2.07	0.008	0.9623			T	chr12	-
TC1200010015.hg.1	1.06	T	AC010168.1		Multiple_Complex	2.23	0.0084	0.9623			T	chr12	-	14777697	14778000
TC1200010038.hg.1	1.06	T	EPS8	epidermal growth factor receptor pathway substrate 8	Multiple_Complex	-2.68	0.0322	0.9623			T	chr12	-	15728129	15728265
TC1200009762.hg.1	-1.07	T			NonCoding	2.13	0.0285	0.9623			T	chr12	-
TC1200010050.hg.1	-1.13	T	LMO3	LIM domain only 3 (rhombotin-like 2)	Multiple_Complex	-2.79	0.0452	0.9623			T	chr12	-	16550875	16550967
TC1200009731.hg.1	2.12	T	CD27-AS1	CD27 antisense RNA 1	NonCoding	-2.09	0.0029	0.9623			T	chr12	-
TC1200010185.hg.1	-1.64	T	ITPR2	inositol 1,4,5-trisphosphate receptor, type 2	Multiple_Complex	2.91	0.0357	0.9623			T	chr12	-	26725766	26726013
TC1200010188.hg.1	1.21	T			NonCoding	-2.05	0.0374	0.9623			T	chr12	-	26232942	26233998
TC1200010212.hg.1	-1.01	T			NonCoding	2.53	0.0344	0.9623			T	chr12	-
TC1200010281.hg.1	-1.15	T	FAM60A	family with sequence similarity 60, member A	Multiple_Complex	2.09	0.0087	0.9623			T	chr12	-	31303495	31304981
TC0100006469.hg.1	-1.15	T	LINC01128	long intergenic non-protein coding RNA 1128	NonCoding	2.25	0.0288	0.9623			T	chr1	+	847565	847649
TC1200010341.hg.1	-2.2	T	PKP2	plakophilin 2	Multiple_Complex	2.06	0.0479	0.9623			T	chr12	-	32896509	32896601
TC1200011260.hg.1	-1.28	T	RP11-2H8.2	novel transcript	NonCoding	2.4	0.0447	0.9623			T	chr12	-	71793855	71793901
TC1200011269.hg.1	-1.04	T	TRHDE-AS1	TRHDE antisense RNA 1	NonCoding	2.41	0.0306	0.9623			T	chr12	-	72253924	72254614
TC1200011303.hg.1	1.71	T	RP11-114H23.1	novel transcript	NonCoding	-2.46	0.0481	0.9623			T	chr12	-	75631167	75631314
TC1200011311.hg.1	-1.03	T	NAP1L1	nucleosome assembly protein 1-like 1	Multiple_Complex	-2.61	0.0089	0.9623			T	chr12	-	76056162	76056573
TC1200011315.hg.1	-1.1	T			NonCoding	3.21	0.0033	0.9623			T	chr12	-	76153653	76153769
TC1200011321.hg.1	-1.17	T	OSBPL8	oxysterol binding protein-like 8	Multiple_Complex	2.45	0.0494	0.9623			T	chr12	-	76459859	76459895
TC1200011367.hg.1	1.07	T	PPP1R12A	protein phosphatase 1, regulatory subunit 12A	Multiple_Complex	-3.23	0.0149	0.9623			T	chr12	-	79806298	79806333
TC1200011438.hg.1	1.07	T	MGAT4C	MGAT4 family, member C	Multiple_Complex	2.58	0.0182	0.9623			T	chr12	-
TC1200011460.hg.1	-1.23	T	KITLG	KIT ligand	Multiple_Complex	-3	0.002	0.9623			T	chr12	-
TC1200011506.hg.1	1.14	T	BTG1; LINC01619	B-cell translocation gene 1, anti-proliferative; long intergenic non-protein coding RNA 1619	Multiple_Complex	-3.3	0.0145	0.9623			T	chr12	-
TC1200011513.hg.1	1.16	T	CLLU1OS	chronic lymphocytic leukemia up-regulated 1 opposite strand	Coding	2.54	0.0089	0.9623			T	chr12	-
TC1200011574.hg.1	-1.92	T	FGD6	FYVE, RhoGEF and PH domain containing 6	Multiple_Complex	2.2	0.0098	0.9623			T	chr12	-	95217242	95217379
TC1200011591.hg.1	1.05	T	NTN4	netrin 4	Multiple_Complex	-2.59	0.0285	0.9623			T	chr12	-	95663397	95663633
TC1200011599.hg.1	-1.01	T	LTA4H	leukotriene A4 hydrolase	Multiple_Complex	-2.07	0.0481	0.9623			T	chr12	-
TC1200011657.hg.1	-1.08	T	ANKS1B	ankyrin repeat and sterile alpha motif domain containing 1B	Multiple_Complex	-2.95	0.002	0.9623			T	chr12	-	98773042	98773179
TC1200011711.hg.1	1.22	T	GNPTAB	N-acetylglucosamine-1-phosphate transferase, alpha and beta subunits	Multiple_Complex	2.29	0.04	0.9623			T	chr12	-	101749101	101749141
TC1200011741.hg.1	-1.32	T	C12orf42	chromosome 12 open reading frame 42	Multiple_Complex	2.08	0.0334	0.9623			T	chr12	-
TC1200011756.hg.1	-1.07	T			NonCoding	-2.52	0.0039	0.9623			T	chr12	-
TC1200011767.hg.1	1.01	T	SLC41A2	solute carrier family 41 (magnesium transporter), member 2	Multiple_Complex	-2.13	0.0369	0.9623			T	chr12	-	104928656	104928694
TC1200011777.hg.1	1.49	T	KCCAT198; RP11-474B16.1	renal clear cell carcinoma-associated transcript 198; novel transcript, antisense to C12orf75	NonCoding	-2.21	0.0164	0.9623			T	chr12	-	105304867	105305149
TC1200011786.hg.1	-2.01	T	NUAK1	NUAK family, SNF1-like kinase, 1	Multiple_Complex	2.23	0.0171	0.9623			T	chr12	-	106067579	106067814
TC1200011843.hg.1	-1.01	T	SART3	squamous cell carcinoma antigen recognized by T-cells 3	Multiple_Complex	-2.43	0.0346	0.9623			T	chr12	-	108537596	108537695
TC1200011894.hg.1	1.07	T	C12orf76	chromosome 12 open reading frame 76	Multiple_Complex	-2.08	0.0153	0.9623			T	chr12	-
TC1200011936.hg.1	-1.13	T	ATXN2	ataxin 2	Multiple_Complex	2.28	0.0084	0.9623			T	chr12	-
TC1200011965.hg.1	1.12	T	NAA25	N(alpha)-acetyltransferase 25, NatB auxiliary subunit	Multiple_Complex	2.8	0.0383	0.9623			T	chr12	-	112090312	112090725
TC1200011208.hg.1	-1.5	T			NonCoding	-2.47	0.0137	0.9623			T	chr12	-	68944410	68944800
TC1200011171.hg.1	1.03	T			NonCoding	2.45	0.0104	0.9623			T	chr12	-
TC1200011092.hg.1	1.23	T			NonCoding	-2.04	0.0155	0.9623			T	chr12	-
TC1200011075.hg.1	1.3	T	steyner	Transcript Identified by AceView	Coding	-3.41	0.0196	0.9623			T	chr12	-
TC1200010459.hg.1	-1.34	T	PRICKLE1	prickle homolog 1	Multiple_Complex	-2.52	0.0224	0.9623			T	chr12	-	42464395	42465258
TC1200010510.hg.1	-1.17	T	SCAF11	SR-related CTD-associated factor 11	Multiple_Complex	-2.27	0.0361	0.9623			T	chr12	-	45961323	45961406
TC1200010516.hg.1	1.11	T	SLC38A1	solute carrier family 38, member 1	Multiple_Complex	2.6	0.0087	0.9623			T	chr12	-	46230635	46239105
TC1200010522.hg.1	-1.06	T			NonCoding	-2.03	0.0438	0.9623			T	chr12	-	46615943	46616572
TC1200010540.hg.1	-1.23	T	PCED1B-AS1	PCED1B antisense RNA 1	Multiple_Complex	2.32	0.0152	0.9623			T	chr12	-	47205902	47205940
TC1200010549.hg.1	1.46	T			NonCoding	-3.26	0.0102	0.9623			T	chr12	-
TC1200010556.hg.1	-1.29	T	HDAC7	histone deacetylase 7	Multiple_Complex	2.78	0.0099	0.9623			T	chr12	-	47820483	47820553
TC1200010588.hg.1	-1.42	T	KANSL2; SNORA2B	KAT8 regulatory NSL complex subunit 2; small nucleolar RNA, H/ACA box 2B	Multiple_Complex	2.08	0.0109	0.9623			T	chr12	-	48682066	48682158
TC1200010592.hg.1	-1.31	T	ADCY6; MIR4701	adenylate cyclase 6; microRNA 4701	Multiple_Complex	2.42	0.0316	0.9623			T	chr12	-
TC1200010597.hg.1	-1.22	T	DDX23	DEAD (Asp-Glu-Ala-Asp) box polypeptide 23	Multiple_Complex	2.18	0.0137	0.9623			T	chr12	-
TC1200010601.hg.1	-1.12	T	FKBP11; ARF3	FK506 binding protein 11; ADP-ribosylation factor 3	Multiple_Complex	2.38	0.0161	0.9623			T	chr12	-
TC1200010615.hg.1	1.46	T	LMBR1L	limb development membrane protein 1-like	Multiple_Complex	-2.66	0.0082	0.9623			T	chr12	-
TC1200010284.hg.1	1.34	T	DENND5B	DENN/MADD domain containing 5B	Multiple_Complex	-2.23	0.0118	0.9623			T	chr12	-	31540920	31541031
TC1200010653.hg.1	-1.13	T	CERS5	ceramide synthase 5	Multiple_Complex	2.1	0.0043	0.9623			T	chr12	-	50132962	50133064
TC1200010690.hg.1	-1.19	T	CSRNP2	cysteine-serine-rich nuclear protein 2	Multiple_Complex	2.42	0.0321	0.9623			T	chr12	-
TC1200010693.hg.1	1.03	T	TFCP2	transcription factor CP2	Multiple_Complex	-3.62	0.0145	0.9623			T	chr12	-	51094837	51094882
TC1200010702.hg.1	1.38	T	SMAGP	small cell adhesion glycoprotein	Multiple_Complex	-2.52	0.0062	0.9623			T	chr12	-
TC1200010762.hg.1	-1.21	T	KRT74	keratin 74, type II	Multiple_Complex	2.32	0.0295	0.9623			T	chr12	-	52573784	52573816
TC1200010793.hg.1	1.32	T	CSAD	cysteine sulfinic acid decarboxylase	Multiple_Complex	-2.08	0.0116	0.9623			T	chr12	-
TC1200010798.hg.1	1.34	T	AAAS	achalasia, adrenocortical insufficiency, alacrimia	Multiple_Complex	-2.18	0.002	0.9623			T	chr12	-	53315487	53315551
TC1200010878.hg.1	-1.38	T	PYM1	PYM homolog 1, exon junction complex associated factor	Multiple_Complex	2.04	0.0138	0.9623			T	chr12	-
TC1200010900.hg.1	-1.03	T	SMARCC2	SWI/SNF related, matrix associated, actin dependent regulator of chromatin, subfamily c, member 2	Multiple_Complex	2.13	0.0068	0.9623			T	chr12	-	56164369	56164647
TC1200010966.hg.1	1	T	tofaby	Transcript Identified by AceView	Multiple_Complex	2.18	0.0183	0.9623			T	chr12	-
TC1200010967.hg.1	1.12	T	ARHGAP9	Rho GTPase activating protein 9	Multiple_Complex	-2.15	0.0377	0.9623			T	chr12	-	57475833	57475931
TC1200010968.hg.1	1.27	T	DDIT3	DNA-damage-inducible transcript 3	Coding	-2.05	0.017	0.9623			T	chr12	-
TC1200011002.hg.1	-1.62	T	LRIG3	leucine-rich repeats and immunoglobulin-like domains 3	Multiple_Complex	2.15	0.0421	0.9623			T	chr12	-
TC1200010686.hg.1	-1.35	T	SLC11A2	solute carrier family 11 (proton-coupled divalent metal ion transporter), member 2	Multiple_Complex	2.02	0.0291	0.9623			T	chr12	-	51005600	51005652
TC1200009572.hg.1	1.05	T			NonCoding	-3.35	0.0279	0.9623			T	chr12	-	1312715	1312999
TC1200008671.hg.1	-1.07	T	HCFC2	host cell factor C2	Multiple_Complex	2.43	0.0087	0.9623			T	chr12	+
TC1200009482.hg.1	1.16	T			NonCoding	2.32	0.0092	0.9623			T	chr12	+
TC1200006738.hg.1	-1.09	T	KLRG1	killer cell lectin-like receptor subfamily G, member 1	Multiple_Complex	2.09	0.0163	0.9623			T	chr12	+	8970429	8970526
TC1200006740.hg.1	-1.11	T			NonCoding	4.41	0.0449	0.9623			T	chr12	+	9061599	9062259
TC1200006898.hg.1	1.21	T	LOC100506314; RP11-392P7.6; homari	uncharacterized LOC100506314; Transcript Identified by AceView; novel transcript	NonCoding	-2.25	0.0378	0.9623			T	chr12	+	12947165	12947238
TC1200006921.hg.1	1.25	T			NonCoding	-2.74	0.0219	0.9623			T	chr12	+	13958976	13959349
TC1200006957.hg.1	1.08	T	PTPRO	protein tyrosine phosphatase, receptor type, O	Multiple_Complex	-2.14	0.0021	0.9623			T	chr12	+	15594937	15595041
TC1200007061.hg.1	1.14	T	CMAS	cytidine monophosphate N-acetylneuraminic acid synthetase	Multiple_Complex	-2.47	0.0103	0.9623			T	chr12	+
TC1200007121.hg.1	1.44	T	ruguby	Transcript Identified by AceView	Coding	2.13	0.0095	0.9623			T	chr12	+	25960479	25961055
TC1200007153.hg.1	1.08	T	PPFIBP1	PTPRF interacting protein, binding protein 1 (liprin beta 1)	Multiple_Complex	-3.32	0.0026	0.9623			T	chr12	+
TC1200007170.hg.1	1.05	T	CCDC91	coiled-coil domain containing 91	Multiple_Complex	-2.19	0.037	0.9623			T	chr12	+
TC1200007213.hg.1	1.23	T			NonCoding	-2.23	0.0207	0.9623			T	chr12	+
TC1200007277.hg.1	-1.13	T	DNM1L	dynamin 1-like	Multiple_Complex	2.57	0.0086	0.9623			T	chr12	+
TC1200007309.hg.1	1.19	T			NonCoding	-2.05	0.0031	0.9623			T	chr12	+
TC1200006736.hg.1	-1.09	T	A2ML1	alpha-2-macroglobulin-like 1	Multiple_Complex	2.27	0.0349	0.9623			T	chr12	+	8869135	8869203
TC1200007327.hg.1	-1.04	T			NonCoding	-3.04	0.0056	0.9623			T	chr12	+
TC1200007352.hg.1	1.39	T	LRRK2	leucine-rich repeat kinase 2	Multiple_Complex	-3.25	0.0291	0.9623			T	chr12	+
TC1200007388.hg.1	-1.25	T			NonCoding	2.1	0.0391	0.9623			T	chr12	+
TC1200007437.hg.1	-1.27	T			NonCoding	-2.79	0.0055	0.9623			T	chr12	+	46183132	46183226
TC1200007469.hg.1	-1.21	T			NonCoding	-5.15	0.0342	0.9623			T	chr12	+
TC1200007480.hg.1	-1.36	T			NonCoding	2.25	0.0088	0.9623			T	chr12	+
TC1200007501.hg.1	-1.06	T	RP1-228P16.4	novel transcript antisense to a novel protein	NonCoding	2.5	0.0042	0.9623			T	chr12	+
TC1200007612.hg.1	-1.15	T	LARP4	La ribonucleoprotein domain family, member 4	Multiple_Complex	2.07	0.0238	0.9623			T	chr12	+	50401193	50401221
TC1200007615.hg.1	-1.27	T	DIP2B	disco-interacting protein 2 homolog B	Multiple_Complex	2.29	0.0387	0.9623			T	chr12	+
TC1200007622.hg.1	-1.58	T	ATF1	activating transcription factor 1	Multiple_Complex	2.1	0.0028	0.9623			T	chr12	+	50764509	50764554
TC1200007640.hg.1	1.1	T	SLC4A8	solute carrier family 4, sodium bicarbonate cotransporter, member 8	Multiple_Complex	2.13	0.0101	0.9623			T	chr12	+	51505835	51505930
TC1200007641.hg.1	2.51	T	SCN8A	sodium channel, voltage gated, type VIII alpha subunit	Multiple_Complex	-2.38	0.0116	0.9623			T	chr12	+	51688758	51688849
TC1200007654.hg.1	-1.07	T	ATG101	autophagy related 101	Multiple_Complex	-2.42	0.0175	0.9623			T	chr12	+	52070329	52070353
TC1200007347.hg.1	1.11	T			NonCoding	-2.01	0.0161	0.9623			T	chr12	+
TC1200007660.hg.1	-1.12	T	KRT86	keratin 86, type II	Multiple_Complex	2.08	0.0334	0.9623			T	chr12	+
TC1200006730.hg.1	1.11	T	RIMKLB	ribosomal modification protein rimK-like family member B	Multiple_Complex	2.78	0.0022	0.9623			T	chr12	+	8777192	8777367
TC1200006582.hg.1	1.02	T	RP11-1038A11.3; ronee	novel transcript; Transcript Identified by AceView	NonCoding	-2.22	0.0315	0.9623			T	chr12	+
TC1100013006.hg.1	1.35	T	CNTF	ciliary neurotrophic factor	Multiple_Complex	-2.7	0.005	0.9623			T	chr11	+	58622678	58622718
TC1100013021.hg.1	1.13	T	FEN1	flap structure-specific endonuclease 1	Coding	2.43	0.0259	0.9623			T	chr11	+
TC1100013044.hg.1	-1.01	T	EHBP1L1	EH domain binding protein 1 like 1	Multiple_Complex	-2.28	0.0312	0.9623			T	chr11	+	65590493	65590592
TC1100013048.hg.1	1.05	T	DPP3	dipeptidyl-peptidase 3	Multiple_Complex	-2.1	0.007	0.9623			T	chr11	+
TC1100013057.hg.1	1.3	T	TCIRG1	T-cell, immune regulator 1, ATPase, H+ transporting, lysosomal V0 subunit A3	Multiple_Complex	-2.68	0.0122	0.9623			T	chr11	+	68050255	68050282
TC1100013060.hg.1	1.22	T	MYEOV	myeloma overexpressed	NonCoding	2.45	0.0279	0.9623			T	chr11	+
TC1100013073.hg.1	-1.28	T			NonCoding	2.56	0.0132	0.9623			T	chr11	+	76149648	76149678
TC1100013093.hg.1	-1.53	T	BCO2; RPS12P21	beta-carotene oxygenase 2; ribosomal protein S12 pseudogene 21	Multiple_Complex	4.96	0.0241	0.9623			T	chr11	+	112175485	112175509
TC1100013095.hg.1	-1.67	T	LOC283140; RP11-356J5.12; snawjarby	uncharacterized LOC283140; novel transcript; Transcript Identified by AceView	NonCoding	2.02	0.0314	0.9623			T	chr11	+	112290278	112290313
TC1100013106.hg.1	-1.47	T			NonCoding	2.3	0.0387	0.9623			T	chr11	+	122549483	122555140
TC1100013114.hg.1	1.18	T			NonCoding	-2.72	0.0033	0.9623			T	chr11	+	127498859	127499787
TC1100013125.hg.1	1.3	T			NonCoding	-2.07	0.0155	0.9623			T	chr11	-	1445407	1445542
TC1200006644.hg.1	-1.17	T	LAG3	lymphocyte-activation gene 3	Multiple_Complex	2.05	0.0089	0.9623			T	chr12	+
TC1100013131.hg.1	-1.31	T	IGF2	insulin-like growth factor 2	Multiple_Complex	-2.12	0.0452	0.9623			T	chr11	-
TC1100013178.hg.1	1.26	T	MAP4K2	mitogen-activated protein kinase kinase kinase kinase 2	Multiple_Complex	-2.48	0.0116	0.9623			T	chr11	-
TC1100013186.hg.1	1.08	T	SYVN1	synovial apoptosis inhibitor 1, synoviolin	Multiple_Complex	-2.02	0.0057	0.9623			T	chr11	-	65133075	65133159
TC1100013229.hg.1	1.12	T	FXYD6; FXYD6-FXYD2; FXYD2	FXYD domain containing ion transport regulator 6; FXYD6-FXYD2 readthrough; FXYD domain containing ion transport regulator 2	Multiple_Complex	-2.4	0.0042	0.9623			T	chr11	-
TC1100013230.hg.1	1.2	T	BCL9L	B-cell CLL/lymphoma 9-like	Multiple_Complex	-2.04	0.0077	0.9623			T	chr11	-
TC1200006445.hg.1	1.53	T	B4GALNT3	beta-1,4-N-acetyl-galactosaminyl transferase 3	Multiple_Complex	-2.01	0.0185	0.9623			T	chr12	+
TC1200006447.hg.1	1.67	T	LOC100049716; RP11-218M22.1	uncharacterized LOC100049716; Transcript Identified by AceView, Entrez Gene ID(s) 100049716; novel transcript	NonCoding	-2.12	0.0145	0.9623			T	chr12	+	645471	645878
TC1200006450.hg.1	-1.02	T	WNK1	WNK lysine deficient protein kinase 1	Multiple_Complex	-2.64	0.0204	0.9623			T	chr12	+	879573	880031
TC1200006471.hg.1	2.74	T			NonCoding	-2.35	0.0103	0.9623			T	chr12	+
TC1200006474.hg.1	1.5	T			NonCoding	-2.43	0.0207	0.9623			T	chr12	+	1807435	1807485
TC1200006476.hg.1	1.18	T			NonCoding	-2.26	0.0307	0.9623			T	chr12	+
TC1200006503.hg.1	-1.01	T	FKBP4	FK506 binding protein 4	Multiple_Complex	-2.26	0.0072	0.9623			T	chr12	+
TC1200006550.hg.1	-1.12	T	HSPA8P5	heat shock protein family A (Hsp70) member 8 pseudogene 5 [Source:HGNC Symbol;Acc:HGNC:44920]	Multiple_Complex	2.17	0.0075	0.9623			T	chr12	+
TC1100013152.hg.1	-1.03	T	SAA2; SAA2-SAA4; SAA4	serum amyloid A2; SAA2-SAA4 readthrough; serum amyloid A4, constitutive	Multiple_Complex	2.05	0.0213	0.9623			T	chr11	-
TC1200007673.hg.1	-1.36	T	nerjoyby	Transcript Identified by AceView	Multiple_Complex	2.13	0.0147	0.9623			T	chr12	+	52522610	52523044
TC1200007690.hg.1	-1.16	T	TNS2	tensin 2	Multiple_Complex	-2.06	0.038	0.9623			T	chr12	+
TC1200007748.hg.1	1.25	T			NonCoding	-2.09	0.0226	0.9623			T	chr12	+
TC1200008573.hg.1	1.04	T	SLC25A3; SNORA53	solute carrier family 25 (mitochondrial carrier; phosphate carrier), member 3; small nucleolar RNA, H/ACA box 53	Multiple_Complex	-2.15	0.0036	0.9623			T	chr12	+	98601709	98601997
TC1200008659.hg.1	1.36	T	STAB2	stabilin 2	Multiple_Complex	-2.22	0.0085	0.9623			T	chr12	+
TC1200008729.hg.1	-1.05	T	POLR3B	polymerase (RNA) III (DNA directed) polypeptide B	Multiple_Complex	-2.18	0.0186	0.9623			T	chr12	+
TC1200008731.hg.1	-1.21	T	RFX4	regulatory factor X, 4 (influences HLA class II expression)	Multiple_Complex	3.48	0.0112	0.9623			T	chr12	+
TC1200008789.hg.1	1.17	T	DAO	D-amino-acid oxidase	Multiple_Complex	-2.2	0.0309	0.9623			T	chr12	+
TC1200008848.hg.1	-1.16	T	TCTN1	tectonic family member 1	Multiple_Complex	2	0.0326	0.9623			T	chr12	+	110614403	110614463
TC1200008853.hg.1	-1.2	T			NonCoding	-2.91	0.0055	0.9623			T	chr12	+
TC1200008871.hg.1	-1.16	T	LOC105369984; RP3-473L9.4	uncharacterized LOC105369984; novel transcript	NonCoding	2.34	0.0183	0.9623			T	chr12	+
TC1200008872.hg.1	1.09	T	HSPA8P14	heat shock protein family A (Hsp70) member 8 pseudogene 14 [Source:HGNC Symbol;Acc:HGNC:44929]	Pseudogene	-2.05	0.0043	0.9623			T	chr12	+	111382514	111382835
TC1200008903.hg.1	-1.64	T	RP1-267L14.3	novel transcript antisense to NAA25	NonCoding	2.14	0.0063	0.9623			T	chr12	+
TC1200008918.hg.1	1.1	T	RPH3A	rabphilin 3A	Multiple_Complex	-2.06	0.033	0.9623			T	chr12	+
TC1200009092.hg.1	1.04	T	bawzerby	Transcript Identified by AceView	NonCoding	-2.09	0.0194	0.9623			T	chr12	+	119248186	119248428
TC1200008522.hg.1	-1.05	T	darnee	Transcript Identified by AceView	Unassigned	2.33	0.0113	0.9623			T	chr12	+
TC1200009117.hg.1	1.07	T	PXN-AS1	PXN antisense RNA 1	NonCoding	2.06	0.0085	0.9623			T	chr12	+	120212375	120212769
TC1200009194.hg.1	1.12	T	LOC100506691; bobawby; AC156455.1	uncharacterized LOC100506691; Transcript Identified by AceView; novel transcript	NonCoding	-2.58	0.0073	0.9623			T	chr12	+	122068721	122068910
TC1200009209.hg.1	1.04	T	KNTC1	kinetochore associated 1	Multiple_Complex	-2.11	0.0221	0.9623			T	chr12	+	122573286	122574281
TC1200009247.hg.1	-1.29	T	TMED2	transmembrane p24 trafficking protein 2	Multiple_Complex	2.4	0.0289	0.9623			T	chr12	+	123585562	123586746
TC1200009248.hg.1	1.17	T	DDX55	DEAD (Asp-Glu-Ala-Asp) box polypeptide 55	Multiple_Complex	-2.26	0.0106	0.9623			T	chr12	+	123602099	123602124
TC1200009253.hg.1	-1.36	T	ATP6V0A2	ATPase, H+ transporting, lysosomal V0 subunit a2	Multiple_Complex	2.34	0.0107	0.9623			T	chr12	+	123749996	123751109
TC1200009254.hg.1	-1.01	T	DNAH10	dynein, axonemal, heavy chain 10	Multiple_Complex	3.29	0.0451	0.9623			T	chr12	+
TC1200009282.hg.1	-1.01	T			NonCoding	2.8	0.0219	0.9623			T	chr12	+	124698358	124698524
TC1200009317.hg.1	-1.18	T	RP3-446N13.5	novel transcript	NonCoding	-2.29	0.0193	0.9623			T	chr12	+
TC1200009343.hg.1	1.37	T	karblarbu	Transcript Identified by AceView	Multiple_Complex	-2.57	0.0156	0.9623			T	chr12	+
TC1200009353.hg.1	-1.01	T			NonCoding	-2.37	0.0027	0.9623			T	chr12	+
TC1200009357.hg.1	1.22	T			NonCoding	-2.07	0.0241	0.9623			T	chr12	+
TC1200009464.hg.1	1.07	T	EP400NL	EP400 N-terminal like	Multiple_Complex	2	0.0418	0.9623			T	chr12	+	132108848	132108898
TC1200009177.hg.1	-1.44	T	TMEM120B	transmembrane protein 120B	Multiple_Complex	2.03	0.0392	0.9623			T	chr12	+
TC1200008508.hg.1	1.05	T	VEZT	vezatin, adherens junctions transmembrane protein	Multiple_Complex	-2.16	0.0271	0.9623			T	chr12	+
TC1200008502.hg.1	-1.01	T			NonCoding	2.05	0.0118	0.9623			T	chr12	+
TC1200008488.hg.1	-1.03	T	PLXNC1	plexin C1	Multiple_Complex	-3.03	0.009	0.9623			T	chr12	+
TC1200007756.hg.1	-1.27	T	RP11-968A15.2	novel transcript, antisense to CBX5	NonCoding	2.02	0.0472	0.9623			T	chr12	+
TC1200007759.hg.1	1.11	T	COPZ1	coatomer protein complex subunit zeta 1	Multiple_Complex	-3.64	0.0081	0.9623			T	chr12	+
TC1200007793.hg.1	-1.19	T	spafeyby	Transcript Identified by AceView	Unassigned	2.17	0.0099	0.9623			T	chr12	+
TC1200007816.hg.1	1.39	T	DGKA	diacylglycerol kinase alpha	Multiple_Complex	-2.64	0.0336	0.9623			T	chr12	+
TC1200007819.hg.1	-1.17	T	CDK2	cyclin-dependent kinase 2	Multiple_Complex	2.57	0.022	0.9623			T	chr12	+	55968170	55968311
TC1200007838.hg.1	-1.27	T	IL23A	interleukin 23, alpha subunit p19	Multiple_Complex	2.61	0.0389	0.9623			T	chr12	+	56340330	56340409
TC1200007842.hg.1	2.28	T	SPRYD4	SPRY domain containing 4	Coding	-2.07	0.0056	0.9623			T	chr12	+	56468517	56468566
TC1200007844.hg.1	-1.38	T	RBMS2	RNA binding motif, single stranded interacting protein 2	Multiple_Complex	2.21	0.0228	0.9623			T	chr12	+	56571856	56580277
TC1200007861.hg.1	1.15	T	LRP1	LDL receptor related protein 1	Multiple_Complex	-2.37	0.0346	0.9623			T	chr12	+	57192845	57192969
TC1200007897.hg.1	1.15	T	TSPAN31	tetraspanin 31	Multiple_Complex	-2.08	0.0437	0.9623			T	chr12	+
TC1200007954.hg.1	-1.05	T	USP15; MIR6125	ubiquitin specific peptidase 15; microRNA 6125	Multiple_Complex	2.02	0.0188	0.9623			T	chr12	+	62327661	62327781
TC1200007959.hg.1	-1.22	T	MON2	MON2 homolog, regulator of endosome-to-Golgi trafficking	Multiple_Complex	-3.81	0.0005	0.9623			T	chr12	+
TC1200008037.hg.1	1.09	T			NonCoding	-2.42	0.0044	0.9623			T	chr12	+
TC1200008041.hg.1	1.16	T	HMGA2	high mobility group AT-hook 2	Multiple_Complex	-2.74	0.033	0.9623			T	chr12	+
TC1200008112.hg.1	1.41	T	RPL7P42	ribosomal protein L7 pseudogene 42 [Source:HGNC Symbol;Acc:HGNC:35543]	Multiple_Complex	-2.74	0.0384	0.9623			T	chr12	+
TC1200008116.hg.1	-1.21	T	MDM2	MDM2 proto-oncogene, E3 ubiquitin protein ligase	Multiple_Complex	4.1	0.0401	0.9623			T	chr12	+
TC1200008142.hg.1	1.04	T	FRS2	fibroblast growth factor receptor substrate 2	Multiple_Complex	-3.12	0.0139	0.9623			T	chr12	+	69562148	69562179
TC1200008162.hg.1	1.36	T	CNOT2	CCR4-NOT transcription complex subunit 2	Multiple_Complex	-2.07	0.0061	0.9623			T	chr12	+	70294071	70294123
TC1200008184.hg.1	1.06	T	TBC1D15	TBC1 domain family, member 15	Multiple_Complex	-3.02	0.0303	0.9623			T	chr12	+
TC1200008185.hg.1	-1.02	T	wawstaw	Transcript Identified by AceView	Unassigned	6.52	0.0056	0.9623			T	chr12	+
TC1200008222.hg.1	1.08	T	GLIPR1L1	GLI pathogenesis-related 1 like 1	Multiple_Complex	2.18	0.0039	0.9623			T	chr12	+
TC1200008269.hg.1	-1.03	T	NAV3	neuron navigator 3	Multiple_Complex	-2.17	0.0344	0.9623			T	chr12	+
TC1200008275.hg.1	1.93	T	SYT1	synaptotagmin I	Multiple_Complex	-5.23	0.0305	0.9623			T	chr12	+	78868710	78868771
TC1200008288.hg.1	1.03	T			NonCoding	-2.14	0.0281	0.9623			T	chr12	+
TC1200008318.hg.1	-1.23	T	METTL25	methyltransferase like 25	Multiple_Complex	-2.1	0.0338	0.9623			T	chr12	+
TC1200008322.hg.1	1.31	T	TMTC2	transmembrane and tetratricopeptide repeat containing 2	Multiple_Complex	-2.01	0.0087	0.9623			T	chr12	+
TC1200008432.hg.1	1.07	T			NonCoding	-2.03	0.0143	0.9623			T	chr12	+
TC1200009546.hg.1	1.15	T	SLC6A12	solute carrier family 6 (neurotransmitter transporter), member 12	Multiple_Complex	-2.09	0.0269	0.9623			T	chr12	-	197911	198003
TC1200011968.hg.1	-1.19	T	HECTD4; MIR6861	HECT domain containing E3 ubiquitin protein ligase 4; microRNA 6861	Multiple_Complex	2.19	0.0043	0.9623			T	chr12	-	112226759	112226820
TC1200012641.hg.1	1.33	T	RDH5	retinol dehydrogenase 5 (11-cis/9-cis)	Multiple_Complex	-2.16	0.0487	0.9623			T	chr12	+	55724706	55724742
TC1200012143.hg.1	1.79	T	CIT; MIR1178	citron rho-interacting serine/threonine kinase; microRNA 1178	Multiple_Complex	-2.22	0.02	0.9623			T	chr12	-	119782156	119782517
TC1400007666.hg.1	1.03	T	LIN52	lin-52 DREAM MuvB core complex component	Multiple_Complex	-2.03	0.006	0.9623			T	chr14	+
TC1400007725.hg.1	-1.07	T	ESRRB	estrogen-related receptor beta	Multiple_Complex	2.99	0.0122	0.9623			T	chr14	+
TC1400007732.hg.1	1.57	T	VASH1	vasohibin 1	Multiple_Complex	-2.46	0.0056	0.9623			T	chr14	+	76779215	76779975
TC1400007773.hg.1	-1.62	T			NonCoding	2.16	0.0494	0.9623			T	chr14	+
TC1400007841.hg.1	1.21	T			NonCoding	-2.3	0.042	0.9623			T	chr14	+
TC1400007860.hg.1	-1.84	T	FLRT2	fibronectin leucine rich transmembrane protein 2	Multiple_Complex	2.77	0.0011	0.9623			T	chr14	+	85552733	85552821
TC1400007869.hg.1	1.3	T	LOC101928767; CTD-2341M24.1	uncharacterized LOC101928767; novel transcript	NonCoding	-3.43	0.0377	0.9623			T	chr14	+
TC1400007984.hg.1	1.43	T			NonCoding	-2.37	0.0474	0.9623			T	chr14	+	91263167	91263233
TC1400008013.hg.1	-1.57	T	SLC24A4	solute carrier family 24 (sodium/potassium/calcium exchanger), member 4	Multiple_Complex	2.2	0.0245	0.9623			T	chr14	+	92442713	92442753
TC1400008058.hg.1	1.06	T	PPP4R4	protein phosphatase 4, regulatory subunit 4	Multiple_Complex	-2.06	0.0088	0.9623			T	chr14	+	94230620	94230706
TC1400008083.hg.1	-1.04	T			NonCoding	-2.29	0.0039	0.9623			T	chr14	+	95181941	95184881
TC1400008084.hg.1	-1.05	T	snarpar	Transcript Identified by AceView	Unassigned	-2.36	0.0085	0.9623			T	chr14	+	95188957	95189102
TC1400008205.hg.1	-1.14	T	YY1; MIR6764	YY1 transcription factor; microRNA 6764	Multiple_Complex	-2.04	0.0108	0.9623			T	chr14	+
TC1400008333.hg.1	1.17	T	PPP2R5C	protein phosphatase 2, regulatory subunit B, gamma	Multiple_Complex	2.25	0.0427	0.9623			T	chr14	+
TC1400008343.hg.1	-1.22	T	WDR20	WD repeat domain 20	Multiple_Complex	2.25	0.0184	0.9623			T	chr14	+
TC1400008391.hg.1	-1.16	T			NonCoding	2.22	0.043	0.9623			T	chr14	+	103262661	103263657
TC1400008469.hg.1	1.07	T	LOC102723354; RP11-44N21.1; zeypaw	uncharacterized LOC102723354; novel transcript; Transcript Identified by AceView	Multiple_Complex	-2.28	0.0215	0.9623			T	chr14	+	105099282	105099496
TC1400008519.hg.1	-1.19	T	LINC00221	long intergenic non-protein coding RNA 221	NonCoding	-2.25	0.0386	0.9623			T	chr14	+
TC1400008541.hg.1	-1.66	T	NF1P7	neurofibromin 1 pseudogene 7 [Source:HGNC Symbol;Acc:HGNC:34230]	Pseudogene	2.5	0.0302	0.9623			T	chr14	-
TC1400008546.hg.1	1.2	T	LINC01296; DUXAP10	long intergenic non-protein coding RNA 1296; double homeobox A pseudogene 10	Multiple_Complex	-2.23	0.0451	0.9623			T	chr14	-	19266397	19268670
TC1400008588.hg.1	1.24	T	TEP1	telomerase-associated protein 1	Multiple_Complex	-2.78	0.0106	0.9623			T	chr14	-
TC1400008683.hg.1	1.09	T	RBM23	RNA binding motif protein 23	Multiple_Complex	-2.33	0.0049	0.9623			T	chr14	-
TC1400008694.hg.1	-1.22	T	ACIN1	apoptotic chromatin condensation inducer 1	Multiple_Complex	-2.07	0.0348	0.9623			T	chr14	-
TC1400008716.hg.1	1.43	T	MYH6	myosin, heavy chain 6, cardiac muscle, alpha	Multiple_Complex	-2.04	0.0222	0.9623			T	chr14	-	23392912	23393057
TC1400008726.hg.1	-1.72	T			NonCoding	2.83	0.0418	0.9623			T	chr14	-
TC1400008749.hg.1	1.62	T	RABGGTA	Rab geranylgeranyltransferase, alpha subunit	Multiple_Complex	-2.59	0.028	0.9623			T	chr14	-	24270948	24270998
TC1400008750.hg.1	1.04	T	DHRS1	dehydrogenase/reductase (SDR family) member 1	Multiple_Complex	-2.09	0.027	0.9623			T	chr14	-
TC1400007665.hg.1	1.04	T	BBOF1	basal body orientation factor 1	Multiple_Complex	-2.84	0.0014	0.9623			T	chr14	+
TC1400008763.hg.1	1.17	T	GZMH	granzyme H	Coding	-2.09	0.0203	0.9623			T	chr14	-
TC1400007588.hg.1	1.05	T	PCNX	pecanex homolog (Drosophila)	Multiple_Complex	-2.06	0.0057	0.9623			T	chr14	+
TC1400007547.hg.1	1.43	T	EXD2	exonuclease 3-5 domain containing 2	Multiple_Complex	-2.15	0.0413	0.9623			T	chr14	+	69209439	69209470
TC1300010033.hg.1	1.42	T	CCDC169	coiled-coil domain containing 169	Multiple_Complex	-2.83	0.0071	0.9623			T	chr13	-
TC1300010057.hg.1	-1.22	T			NonCoding	-2.12	0.0202	0.9623			T	chr13	-	90853683	90853722
TC1400006457.hg.1	1.83	T	POTEM; POTEG	POTE ankyrin domain family, member M; POTE ankyrin domain family, member G	Coding	-2.15	0.0342	0.9623			T	chr14	+	18967486	18968006
TC1400006525.hg.1	1.22	T	LOC254028; RP11-14J7.6; pujo	uncharacterized LOC254028; novel transcript, antisense to RNASE11 & RNASE12; Transcript Identified by AceView	NonCoding	-2.25	0.0108	0.9623			T	chr14	+	20588224	20588318
TC1400006546.hg.1	1.67	T	TPPP2	tubulin polymerization-promoting protein family member 2	Multiple_Complex	-2.07	0.0091	0.9623			T	chr14	+	21029246	21029271
TC1400006833.hg.1	-1.22	T	AP4S1	adaptor-related protein complex 4, sigma 1 subunit	Multiple_Complex	2.6	0.0034	0.9623			T	chr14	+
TC1400006851.hg.1	-1.3	T	ARHGAP5	Rho GTPase activating protein 5	Multiple_Complex	-2.12	0.0123	0.9623			T	chr14	+	32157217	32159728
TC1400006853.hg.1	-1.08	T	AKAP6	A kinase (PRKA) anchor protein 6	Multiple_Complex	2.02	0.0126	0.9623			T	chr14	+
TC1400006943.hg.1	1.53	T	MIPOL1	mirror-image polydactyly 1	Multiple_Complex	-2.07	0.0269	0.9623			T	chr14	+	37499908	37500138
TC1400006998.hg.1	1.29	T	LRFN5	leucine rich repeat and fibronectin type III domain containing 5	Multiple_Complex	-2.61	0.0051	0.9623			T	chr14	+
TC1400007028.hg.1	1.45	T			NonCoding	-2.51	0.0261	0.9623			T	chr14	+
TC1400007039.hg.1	-1.34	T	FANCM	Fanconi anemia complementation group M	Multiple_Complex	2.61	0.0102	0.9623			T	chr14	+
TC1400007086.hg.1	-1.13	T	LRR1; RHOQP1	leucine rich repeat protein 1; ras homolog family member Q pseudogene 1	Multiple_Complex	2.44	0.0417	0.9623			T	chr14	+
TC1400007093.hg.1	1.35	T	KLHDC1	kelch domain containing 1	Multiple_Complex	-2.16	0.0119	0.9623			T	chr14	+	49734589	49734661
TC1400007145.hg.1	-1.53	T	FRMD6	FERM domain containing 6	Multiple_Complex	2.16	0.0388	0.9623			T	chr14	+	51717283	51717348
TC1400007152.hg.1	-1.14	T	RP11-280K24.4	novel transcript	NonCoding	2.44	0.0054	0.9623			T	chr14	+
TC1400007176.hg.1	-1.01	T			NonCoding	-2.68	0.042	0.9623			T	chr14	+	52805005	52805091
TC1400007207.hg.1	1.09	T	SAMD4A	sterile alpha motif domain containing 4A	Multiple_Complex	-2.45	0.0289	0.9623			T	chr14	+	54764455	54764540
TC1400007227.hg.1	1.27	T	LGALS3	lectin, galactoside-binding, soluble, 3	Multiple_Complex	-2.05	0.0321	0.9623			T	chr14	+
TC1400007265.hg.1	-1	T	TMEM260	transmembrane protein 260	Multiple_Complex	-2.55	0.0071	0.9623			T	chr14	+
TC1400007280.hg.1	1.07	T			NonCoding	2.4	0.0443	0.9623			T	chr14	+	57200567	57200981
TC1400007298.hg.1	1.06	T	ACTR10	actin-related protein 10 homolog (S. cerevisiae)	Multiple_Complex	2.97	0.0378	0.9623			T	chr14	+	58211084	58211291
TC1400007310.hg.1	1.18	T	KIAA0586	KIAA0586	Multiple_Complex	-6.03	0.0093	0.9623			T	chr14	+
TC1400007430.hg.1	-1.3	T	SYNE2	spectrin repeat containing, nuclear envelope 2	Multiple_Complex	-2.63	0.0439	0.9623			T	chr14	+	64215286	64215354
TC1400007445.hg.1	-1.08	T	PLEKHG3	pleckstrin homology domain containing, family G (with RhoGef domain) member 3	Multiple_Complex	2.04	0.0027	0.9623			T	chr14	+	64736892	64737355
TC1400007495.hg.1	-1.09	T	PLEKHH1	pleckstrin homology domain containing, family H (with MyTH4 domain) member 1	Multiple_Complex	2.11	0.0368	0.9623			T	chr14	+	67580895	67580937
TC1400007500.hg.1	-1.09	T	ARG2	arginase 2	Multiple_Complex	2.04	0.007	0.9623			T	chr14	+	67646921	67647025
TC1400007581.hg.1	-1.26	T	kybeeby	Transcript Identified by AceView	Multiple_Complex	2.72	0.0313	0.9623			T	chr14	+	70585290	70586597
TC1400008844.hg.1	-1.2	T	HECTD1	HECT domain containing E3 ubiquitin protein ligase 1	Multiple_Complex	2.11	0.0142	0.9623			T	chr14	-	31109124	31109396
TC1400008913.hg.1	1.14	T	SNX6	sorting nexin 6	Multiple_Complex	-2.92	0.0091	0.9623			T	chr14	-	34561094	34561409
TC1400008924.hg.1	1.78	T			NonCoding	-2.59	0.0134	0.9623			T	chr14	-	34902770	34902887
TC1400010071.hg.1	1.17	T	CLMN	calmin (calponin-like, transmembrane)	Multiple_Complex	-2.07	0.0104	0.9623			T	chr14	-	95196585	95196694
TC1400010100.hg.1	1.12	T	ATG2B	autophagy related 2B	Multiple_Complex	-2.86	0.0158	0.9623			T	chr14	-
TC1400010261.hg.1	1.17	T	MOK	MOK protein kinase	Multiple_Complex	2.18	0.0436	0.9623			T	chr14	-
TC1400010263.hg.1	-1.19	T	CINP	cyclin-dependent kinase 2 interacting protein	Multiple_Complex	-2.02	0.0191	0.9623			T	chr14	-	102343599	102343634
TC1400010289.hg.1	1.18	T	CDC42BPB	CDC42 binding protein kinase beta (DMPK-like)	Multiple_Complex	-2.04	0.02	0.9623			T	chr14	-	102943813	102943890
TC1400010372.hg.1	1.21	T	RP11-982M15.5	novel transcript, antisense to INF2	NonCoding	-2.04	0.0044	0.9623			T	chr14	-
TC1400010435.hg.1	-1	T			NonCoding	-2.94	0.0245	0.9623			T	chr14	-
TC1400010593.hg.1	-1.13	T	FAM177A1	family with sequence similarity 177, member A1	Multiple_Complex	-3.81	0.0349	0.9623			T	chr14	+	35046464	35046501
TC1400010596.hg.1	1.1	T	PSMA6	proteasome subunit alpha 6	Multiple_Complex	-2.15	0.0182	0.9623			T	chr14	+
TC1400010601.hg.1	-1.04	T			NonCoding	-24.51	0.0358	0.9623			T	chr14	+
TC1400010605.hg.1	-1.28	T	CTAGE5	CTAGE family, member 5	Multiple_Complex	2.34	0.0366	0.9623			T	chr14	+
TC1400010619.hg.1	-1.13	T	HIF1A	hypoxia inducible factor 1, alpha subunit (basic helix-loop-helix transcription factor)	Multiple_Complex	2.01	0.0152	0.9623			T	chr14	+
TC1400010629.hg.1	1.55	T	FLVCR2	feline leukemia virus subgroup C cellular receptor family, member 2	Multiple_Complex	-3.65	0.0076	0.9623			T	chr14	+
TC1400010635.hg.1	1.24	T	TMEM63C	transmembrane protein 63C	Multiple_Complex	-2.24	0.0294	0.9623			T	chr14	+
TC1400010641.hg.1	-1.27	T	UBR7	ubiquitin protein ligase E3 component n-recognin 7 (putative)	Multiple_Complex	2.02	0.0399	0.9623			T	chr14	+	93209958	93210647
TC1400010644.hg.1	-1.36	T	SERPINA3	serpin peptidase inhibitor, clade A (alpha-1 antiproteinase, antitrypsin), member 3	Multiple_Complex	-2.28	0.0365	0.9623			T	chr14	+
TC1400010657.hg.1	1.56	T	SNHG23; klorsla; AL132709.5	small nucleolar RNA host gene 23 (non-protein coding) [Source:HGNC Symbol;Acc:HGNC:50622]; Transcript Identified by AceView; novel transcript; small nucleolar RNA host gene 23 [Source:HGNC Symbol;Acc:HGNC:50622]	NonCoding	-2.31	0.0182	0.9623			T	chr14	+
TC1400010715.hg.1	-1.27	T	AJUBA	ajuba LIM protein	Multiple_Complex	-4.11	0.009	0.9623			T	chr14	-
TC1400010718.hg.1	1.32	T	AP1G2	adaptor-related protein complex 1, gamma 2 subunit	Multiple_Complex	-2.04	0.0073	0.9623			T	chr14	-	23565121	23565199
TC1400010726.hg.1	1.28	T	ADCY4	adenylate cyclase 4	Multiple_Complex	-2.11	0.0057	0.9623			T	chr14	-
TC1400010755.hg.1	-1.01	T	PSMA3-AS1	PSMA3 antisense RNA 1	Multiple_Complex	-2.43	0.0465	0.9623			T	chr14	-
TC1400010768.hg.1	-1.21	T	MED6	mediator complex subunit 6	Multiple_Complex	5.24	0.0383	0.9623			T	chr14	-	70584094	70584130
TC1400010774.hg.1	-1.45	T	FOXN3	forkhead box N3	Multiple_Complex	2.25	0.0138	0.9623			T	chr14	-	89351063	89351321
TC1400010780.hg.1	1.24	T	ATXN3	ataxin 3	Multiple_Complex	-3.77	0.0197	0.9623			T	chr14	-
TC14_GL000009v2_random00006454.hg.1	-1.6	T			NonCoding	2.63	0.0084	0.9623			T	chr14_GL000009v2_random	-
TC1500006521.hg.1	1.17	T	ELMO2P1	engulfment and cell motility 2 pseudogene 1	Multiple_Complex	-2.21	0.0415	0.9623			T	chr15	+	23083471	23083511
TC1500006528.hg.1	-1.01	T	GOLGA8S	golgin A8 family, member S	Multiple_Complex	2.14	0.0115	0.9623			T	chr15	+
TC1400010068.hg.1	-1.07	T	DICER1	dicer 1, ribonuclease type III	Multiple_Complex	-2.1	0.0235	0.9623			T	chr14	-
TC1400010061.hg.1	-1.08	T			NonCoding	2.16	0.0301	0.9623			T	chr14	-	94888216	94888241
TC1400010045.hg.1	-1.07	T	SERPINA1	serpin peptidase inhibitor, clade A (alpha-1 antiproteinase, antitrypsin), member 1	Multiple_Complex	2.09	0.0232	0.9623			T	chr14	-
TC1400010015.hg.1	-1.51	T	ITPK1	inositol-tetrakisphosphate 1-kinase	Multiple_Complex	2.36	0.0154	0.9623			T	chr14	-	92941561	92941904
TC1400008945.hg.1	1.18	T	RALGAPA1	Ral GTPase activating protein, alpha subunit 1 (catalytic)	Multiple_Complex	-3.22	0.0012	0.9623			T	chr14	-	35689534	35689835
TC1400008973.hg.1	-1.01	T	SLC25A21	solute carrier family 25 (mitochondrial oxoadipate carrier), member 21	Multiple_Complex	-2.41	0.0328	0.9623			T	chr14	-	36725570	36725677
TC1400009066.hg.1	1.44	T	MIS18BP1	MIS18 binding protein 1	Multiple_Complex	-2.02	0.014	0.9623			T	chr14	-	45231299	45231441
TC1400009122.hg.1	1.11	T	VCPKMT	valosin containing protein lysine (K) methyltransferase	Multiple_Complex	-2.43	0.023	0.9623			T	chr14	-
TC1400009194.hg.1	-1.48	T	FERMT2	fermitin family member 2	Multiple_Complex	2.03	0.0283	0.9623			T	chr14	-	52859715	52860340
TC1400009225.hg.1	-1.15	T	GMFB	glia maturation factor, beta	Multiple_Complex	-3.43	0.0204	0.9623			T	chr14	-
TC1400009239.hg.1	-1.14	T	GCH1	GTP cyclohydrolase 1	Multiple_Complex	-2.15	0.0434	0.9623			T	chr14	-
TC1400009337.hg.1	1.84	T	DHRS7	dehydrogenase/reductase (SDR family) member 7	Multiple_Complex	-2.33	0.0268	0.9623			T	chr14	-	60144966	60145013
TC1400009355.hg.1	1.09	T	TRMT5	tRNA methyltransferase 5	Multiple_Complex	-2.04	0.0034	0.9623			T	chr14	-	60975011	60975108
TC1400009357.hg.1	1.25	T			NonCoding	-2.91	0.0154	0.9623			T	chr14	-	61117862	61117925
TC1400009364.hg.1	-1.51	T	LOC101927780; RP11-47I22.2; porpo	uncharacterized LOC101927780; novel transcript; Transcript Identified by AceView	Multiple_Complex	3.18	0.0376	0.9623			T	chr14	-
TC1400009368.hg.1	-1.65	T	HIF1A-AS2; RP11-618G20.2	HIF1A antisense RNA 2 [Source:HGNC Symbol;Acc:HGNC:43015]; novel transcript	NonCoding	2.17	0.0353	0.9623			T	chr14	-	61751060	61751097
TC1400009481.hg.1	1.66	T	PLEK2	pleckstrin 2	Multiple_Complex	-2.82	0.0026	0.9623			T	chr14	-
TC1300010014.hg.1	-1.18	T	SNX18P26	sorting nexin 18 pseudogene 26 [Source:HGNC Symbol;Acc:HGNC:39634]	Multiple_Complex	2.23	0.0028	0.9623			T	chr13	-	18813285	18813330
TC1400009523.hg.1	-1.09	T			NonCoding	3.4	0.0215	0.9623			T	chr14	-
TC1400009679.hg.1	1.54	T	FAM161B	family with sequence similarity 161, member B	Multiple_Complex	-2.04	0.0201	0.9623			T	chr14	-	73922640	73922736
TC1400009682.hg.1	1.15	T	ENTPD5	ectonucleoside triphosphate diphosphohydrolase 5	Multiple_Complex	-2.63	0.0326	0.9623			T	chr14	-
TC1400009701.hg.1	-1.33	T	AREL1	apoptosis resistant E3 ubiquitin protein ligase 1	Multiple_Complex	2.09	0.0346	0.9623			T	chr14	-	74669775	74669946
TC1400009703.hg.1	1.09	T	RPS6KL1	ribosomal protein S6 kinase-like 1	Multiple_Complex	-2.09	0.0137	0.9623			T	chr14	-	74906638	74906759
TC1400009705.hg.1	1.13	T	PGF	placental growth factor	Multiple_Complex	-2.06	0.0244	0.9623			T	chr14	-
TC1400009777.hg.1	-1.13	T	POMT2	protein-O-mannosyltransferase 2	Multiple_Complex	2.01	0.0388	0.9623			T	chr14	-	77296412	77296507
TC1400009780.hg.1	1.21	T	NOXRED1	NADP-dependent oxidoreductase domain containing 1	Multiple_Complex	-2.26	0.0407	0.9623			T	chr14	-
TC1400009830.hg.1	1.18	T	RPL17P3	ribosomal protein L17 pseudogene 3 [Source:HGNC Symbol;Acc:HGNC:19796]	Pseudogene	-3.98	0.0101	0.9623			T	chr14	-
TC1400009908.hg.1	-1.42	T	dymaby	Transcript Identified by AceView	Multiple_Complex	4.57	0.0254	0.9623			T	chr14	-
TC1400009919.hg.1	-1.05	T	KCNK10	potassium channel, two pore domain subfamily K, member 10	Coding	2.08	0.05	0.9623			T	chr14	-	88322747	88322798
TC1400009924.hg.1	-1.07	T	EML5	echinoderm microtubule associated protein like 5	Multiple_Complex	2.05	0.0075	0.9623			T	chr14	-	88638809	88638907
TC1400009973.hg.1	1.04	T	RPS6KA5	ribosomal protein S6 kinase, 90kDa, polypeptide 5	Multiple_Complex	-2.24	0.0485	0.9623			T	chr14	-	90978306	90978394
TC1400009980.hg.1	-1.03	T	CCDC88C	coiled-coil domain containing 88C	Multiple_Complex	-2.47	0.0231	0.9623			T	chr14	-
TC1400009649.hg.1	1.22	T	NUMB	numb homolog (Drosophila)	Multiple_Complex	-2.18	0.0116	0.9623			T	chr14	-	73409150	73409689
TC1200012111.hg.1	1.11	T	TAOK3	TAO kinase 3	Multiple_Complex	-2.37	0.0424	0.9623			T	chr12	-
TC1300009994.hg.1	1.27	T	ERCC5	excision repair cross-complementation group 5	Multiple_Complex	-2.28	0.0385	0.9623			T	chr13	+	102858911	102858937
TC1300009977.hg.1	-1.61	T	LINC00347	long intergenic non-protein coding RNA 347	NonCoding	2.46	0.0301	0.9623			T	chr13	+	74555739	74555833
TC1200012700.hg.1	1.43	T	C12orf75	chromosome 12 open reading frame 75	Multiple_Complex	2.71	0.0107	0.9623			T	chr12	+
TC1200012707.hg.1	-1.8	T	ALDH2	aldehyde dehydrogenase 2 family (mitochondrial)	Multiple_Complex	2.12	0.0274	0.9623			T	chr12	+	111775605	111775720
TC1200012728.hg.1	-1.32	T			NonCoding	2.56	0.0408	0.9623			T	chr12	+
TC1200012741.hg.1	1.04	T	ANO2	anoctamin 2, calcium activated chloride channel	Multiple_Complex	-2.51	0.0056	0.9623			T	chr12	-
TC1200012747.hg.1	-1.12	T	RBP5	retinol binding protein 5, cellular	Multiple_Complex	2.63	0.0285	0.9623			T	chr12	-
TC1200012763.hg.1	1.41	T	TAS2R30; TAS2R43; PRR4	taste receptor, type 2, member 30; taste receptor, type 2, member 43; proline rich 4 (lacrimal)	Multiple_Complex	-3.03	0.0255	0.9623			T	chr12	-	11124324	11132957
TC1200012764.hg.1	-1.39	T	PRH1; TAS2R14; PRR4	proline-rich protein HaeIII subfamily 1; taste receptor, type 2, member 14; proline rich 4 (lacrimal)	Multiple_Complex	2.28	0.0035	0.9623			T	chr12	-	10891461	10891925
TC1200012789.hg.1	1.26	T	PRKAG1	protein kinase, AMP-activated, gamma 1 non-catalytic subunit	Multiple_Complex	-2.01	0.0028	0.9623			T	chr12	-	49017157	49017550
TC1200012802.hg.1	1.81	T	PAN2; CNPY2	PAN2 poly(A) specific ribonuclease subunit; canopy FGF signaling regulator 2	Multiple_Complex	-2.25	0.0038	0.9623			T	chr12	-	56315931	56315979
TC1200012819.hg.1	1.07	T	TMBIM4	transmembrane BAX inhibitor motif containing 4	Multiple_Complex	-4.21	0.0169	0.9623			T	chr12	-
TC1200012831.hg.1	1.28	T	DEPDC4	DEP domain containing 4	Multiple_Complex	-2.83	0.042	0.9623			T	chr12	-
TC1200012847.hg.1	-1.1	T			NonCoding	2.01	0.0027	0.9623			T	chr12	-	116495320	116495575
TC1200012853.hg.1	1.2	T	NOS1	nitric oxide synthase 1 (neuronal)	Multiple_Complex	-2.18	0.0128	0.9623			T	chr12	-
TC1200012864.hg.1	1.48	T	CCDC92	coiled-coil domain containing 92	Multiple_Complex	-2.34	0.0157	0.9623			T	chr12	-	123945704	123945800
TC1300006469.hg.1	-1.26	T	PARP4P2	poly(ADP-ribose) polymerase family, member 4 pseudogene 2	Multiple_Complex	2.13	0.0073	0.9623			T	chr13	+
TC1300006473.hg.1	-1.56	T			NonCoding	2.29	0.0368	0.9623			T	chr13	+
TC1300006481.hg.1	-1.67	T	ZMYM2	zinc finger, MYM-type 2	Multiple_Complex	2.26	0.0148	0.9623			T	chr13	+	20025307	20025375
TC1300006543.hg.1	1.07	T	FGF9	fibroblast growth factor 9	Multiple_Complex	2.21	0.0126	0.9623			T	chr13	+
TC1300006596.hg.1	1.07	T	kerzo	Transcript Identified by AceView	Multiple_Complex	2.2	0.0032	0.9623			T	chr13	+
TC1300006601.hg.1	-1.6	T	SPATA13; C1QTNF9	spermatogenesis associated 13; C1q and tumor necrosis factor related protein 9	Multiple_Complex	2.24	0.0063	0.9623			T	chr13	+	23979810	23979924
TC1300006616.hg.1	1.25	T	smydoby	Transcript Identified by AceView	Multiple_Complex	-2.52	0.0055	0.9623			T	chr13	+
TC1300006658.hg.1	1.15	T	WASF3	WAS protein family, member 3	Multiple_Complex	-3.19	0.0008	0.9623			T	chr13	+
TC1300006675.hg.1	-1.03	T	SNORD102; SNORA27; RPL21	small nucleolar RNA, C/D box 102; small nucleolar RNA, H/ACA box 27; ribosomal protein L21	Multiple_Complex	-2.8	0.002	0.9623			T	chr13	+
TC1300006676.hg.1	-1.59	T	RASL11A	RAS-like, family 11, member A	Multiple_Complex	2.3	0.0309	0.9623			T	chr13	+	27271586	27271638
TC1300006690.hg.1	1.13	T	POLR1D	polymerase (RNA) I polypeptide D	Multiple_Complex	-2.88	0.0058	0.9623			T	chr13	+
TC1300006772.hg.1	-1.42	T	LINC00398	long intergenic non-protein coding RNA 398	NonCoding	2.05	0.0268	0.9623			T	chr13	+	30810127	30810645
TC1300006785.hg.1	1.28	T	B3GLCT	beta 3-glucosyltransferase	Multiple_Complex	-4.33	0.0191	0.9623			T	chr13	+
TC1200012688.hg.1	1.26	T			NonCoding	-2.92	0.0097	0.9623			T	chr12	+
TC1300006810.hg.1	-1.14	T	PDS5B	PDS5 cohesin associated factor B	Multiple_Complex	-9.36	0.0275	0.9623			T	chr13	+
TC1200012664.hg.1	-1.41	T	MYRFL	myelin regulatory factor-like	Multiple_Complex	3.51	0.0333	0.9623			T	chr12	+
TC1200012650.hg.1	1.01	T	MARS; MIR6758	methionyl-tRNA synthetase; microRNA 6758	Multiple_Complex	-2.04	0.0345	0.9623			T	chr12	+
TC1200012151.hg.1	1.13	T	RPLP0	ribosomal protein, large, P0	Multiple_Complex	-2.88	0.0062	0.9623			T	chr12	-
TC1200012176.hg.1	-1.34	T	RP11-173P15.3	novel transcript, antisense to MLEC	NonCoding	2.22	0.0448	0.9623			T	chr12	-	120703799	120703825
TC1200012205.hg.1	1.21	T			NonCoding	-2.26	0.0252	0.9623			T	chr12	-
TC1200012206.hg.1	1.38	T	KDM2B	lysine (K)-specific demethylase 2B	Multiple_Complex	-2.41	0.0174	0.9623			T	chr12	-
TC1200012229.hg.1	-1.11	T			NonCoding	-2.3	0.0032	0.9623			T	chr12	-	122190416	122191257
TC1200012234.hg.1	-1.07	T	CLIP1	CAP-GLY domain containing linker protein 1	Multiple_Complex	2.54	0.0338	0.9623			T	chr12	-	122347375	122347479
TC1200012258.hg.1	-1.28	T	PITPNM2	phosphatidylinositol transfer protein, membrane-associated 2	Multiple_Complex	2.22	0.0044	0.9623			T	chr12	-
TC1200012267.hg.1	-1.05	T	SBNO1; MIR8072	strawberry notch homolog 1 (Drosophila); microRNA 8072	Multiple_Complex	3.69	0.0017	0.9623			T	chr12	-
TC1200012327.hg.1	-2.16	T	SCARB1	scavenger receptor class B, member 1	Multiple_Complex	2.71	0.0305	0.9623			T	chr12	-	124882502	124882668
TC1200012338.hg.1	-1.06	T	THRIL	TNF and HNRNPL related immunoregulatory long non-coding RNA	NonCoding	-2.42	0.0385	0.9623			T	chr12	-	125027946	125029351
TC1200012374.hg.1	-1.18	T	LOC101927592; RP11-575F12.1; TCONS_00020226; torney	uncharacterized LOC101927592; Salzman2013 ANNOTATED, ncRNA, OVERLAPTX, OVEXON best transcript TCONS_00020226; novel transcript; Transcript Identified by AceView	NonCoding	2.28	0.0036	0.9623			T	chr12	-
TC1200012393.hg.1	1.11	T	zarno	Transcript Identified by AceView	NonCoding	-2.13	0.0152	0.9623			T	chr12	-	127726096	127726143
TC1200012444.hg.1	-1.3	T			NonCoding	-2.03	0.0123	0.9623			T	chr12	-	130335119	130335144
TC1200012451.hg.1	-1.29	T	STX2	syntaxin 2	Multiple_Complex	2.54	0.0013	0.9623			T	chr12	-	130796040	130796120
TC1200012573.hg.1	1.11	T	RHNO1	RAD9-HUS1-RAD1 interacting nuclear orphan 1	Multiple_Complex	-2.18	0.0236	0.9623			T	chr12	+	2885162	2885262
TC1200012592.hg.1	-1.1	T	C1S	complement component 1, s subcomponent	Multiple_Complex	-2.72	0.0029	0.9623			T	chr12	+	7064267	7064293
TC1200012606.hg.1	1.19	T	LRMP	lymphoid-restricted membrane protein	Multiple_Complex	-2.63	0.0142	0.9623			T	chr12	+
TC1200012617.hg.1	1.14	T	FGD4	FYVE, RhoGEF and PH domain containing 4	Multiple_Complex	-3	0.02	0.9623			T	chr12	+
TC1200012618.hg.1	1.39	T	LOC100288798; RP11-96H19.1; RP11-446N19.1	uncharacterized LOC100288798; novel transcript	NonCoding	-2.53	0.0021	0.9623			T	chr12	+
TC1200012622.hg.1	-2.32	T	SLC48A1	solute carrier family 48 (heme transporter), member 1	Multiple_Complex	3.24	0.0145	0.9623			T	chr12	+	47771587	47771612
TC1200012628.hg.1	1.11	T	TMBIM6	transmembrane BAX inhibitor motif containing 6	Multiple_Complex	2.06	0.0118	0.9623			T	chr12	+	49758484	49758682
TC1200012634.hg.1	1.15	T	KRT7	keratin 7, type II	Multiple_Complex	-2.08	0.0348	0.9623			T	chr12	+	52233592	52233620
TC1200012640.hg.1	1.12	T	BLOC1S1	biogenesis of lysosomal organelles complex-1, subunit 1	Multiple_Complex	2.6	0.0123	0.9623			T	chr12	+	55716531	55716717
TC1100013004.hg.1	1.01	T	CTNND1	catenin (cadherin-associated protein), delta 1	Multiple_Complex	2.16	0.007	0.9623			T	chr11	+	57815501	57815914
TC1200012642.hg.1	1.07	T	BLOC1S1-RDH5; RP11-644F5.10	BLOC1S1-RDH5 readthrough; Uncharacterized protein [Source:UniProtKB/TrEMBL;Acc:F8VNQ1]	Multiple_Complex	3.07	0.0433	0.9623			T	chr12	+	55716590	55716717
TC1200012643.hg.1	-1.21	T	ERBB3	erb-b2 receptor tyrosine kinase 3	Multiple_Complex	2.2	0.0353	0.9623			T	chr12	+
TC1200012646.hg.1	1.35	T	ESYT1	extended synaptotagmin-like protein 1	Multiple_Complex	-2.21	0.0018	0.9623			T	chr12	+
TC1200012653.hg.1	-1.18	T	METTL21B	methyltransferase like 21B	Multiple_Complex	2.45	0.006	0.9623			T	chr12	+
TC1300006822.hg.1	1.02	T	STARD13-AS	STARD13 antisense RNA	NonCoding	-2.63	0.0271	0.9623			T	chr13	+	33279473	33279500
TC1300006861.hg.1	1.16	T	NBEA	neurobeachin	Multiple_Complex	-2.29	0.0082	0.9623			T	chr13	+	35159016	35160032
TC1300006969.hg.1	1.01	T	LOC101929140; RP11-74J13.8	uncharacterized LOC101929140; novel transcript, antisense to KBTBD7 and MTRF1	NonCoding	-2.26	0.0249	0.9623			T	chr13	+	41235116	41236686
TC1300008772.hg.1	1.07	T	CCDC122	coiled-coil domain containing 122	Multiple_Complex	-2.32	0.0049	0.9623			T	chr13	-	43868694	43868803
TC1300008777.hg.1	-1.19	T			NonCoding	2.05	0.0061	0.9623			T	chr13	-	43995686	43995803
TC1300008840.hg.1	1.05	T	LCP1	lymphocyte cytosolic protein 1 (L-plastin)	Multiple_Complex	2.35	0.0057	0.9623			T	chr13	-
TC1300008855.hg.1	1.19	T	ESD	esterase D	Multiple_Complex	-2.14	0.0113	0.9623			T	chr13	-	46775693	46777455
TC1300008938.hg.1	1.4	T	DLEU2; MIR15A; MIR16-1; MIR3613	deleted in lymphocytic leukemia 2 (non-protein coding); microRNA 15a; microRNA 16-1; microRNA 3613	Multiple_Complex	-2.19	0.0061	0.9623			T	chr13	-	50071630	50075558
TC1300009007.hg.1	1.26	T			NonCoding	-2.11	0.0125	0.9623			T	chr13	-
TC1300009013.hg.1	-1.06	T	VPS36	vacuolar protein sorting 36 homolog (S. cerevisiae)	Multiple_Complex	2.07	0.0438	0.9623			T	chr13	-	52429236	52429367
TC1300009042.hg.1	1.26	T	LINC00458	long intergenic non-protein coding RNA 458	Multiple_Complex	-2.11	0.0344	0.9623			T	chr13	-	54124813	54124994
TC1300009071.hg.1	1.55	T			NonCoding	2.75	0.044	0.9623			T	chr13	-
TC1300009088.hg.1	1.59	T	DIAPH3	diaphanous-related formin 3	Multiple_Complex	-2.48	0.0421	0.9623			T	chr13	-	59696194	59700081
TC1300009136.hg.1	-1.21	T			NonCoding	2.05	0.0182	0.9623			T	chr13	-
TC1300009165.hg.1	-1.23	T	PCDH9	protocadherin 9	Multiple_Complex	-2.09	0.0218	0.9623			T	chr13	-
TC1300009204.hg.1	-1.26	T	KLHL1	kelch-like family member 1	Multiple_Complex	2.17	0.0041	0.9623			T	chr13	-	69796738	69796962
TC1300009216.hg.1	1.11	T			NonCoding	3.38	0.03	0.9623			T	chr13	-	71265234	71265475
TC1300009268.hg.1	-1.42	T			NonCoding	2.24	0.0057	0.9623			T	chr13	-	75226237	75226303
TC1300009271.hg.1	1.22	T	TBC1D4	TBC1 domain family, member 4	Multiple_Complex	-2.11	0.0151	0.9623			T	chr13	-	75302243	75302401
TC1300009309.hg.1	1.05	T	EDNRB	endothelin receptor type B	Multiple_Complex	-2.29	0.0147	0.9623			T	chr13	-
TC1300009330.hg.1	1.01	T	RBM26	RNA binding motif protein 26	Multiple_Complex	-2.38	0.0484	0.9623			T	chr13	-
TC1300009343.hg.1	-1.23	T			NonCoding	2.02	0.0086	0.9623			T	chr13	-	80075055	80075697
TC1300009425.hg.1	1.08	T			NonCoding	2.47	0.0255	0.9623			T	chr13	-
TC1300009502.hg.1	-1.03	T	kleydarby; raware	Transcript Identified by AceView	Multiple_Complex	-2.26	0.0256	0.9623			T	chr13	-	94968731	94968895
TC1300009514.hg.1	1.02	T	DZIP1	DAZ interacting zinc finger protein 1	Multiple_Complex	-5.52	0.0249	0.9623			T	chr13	-	95581117	95581951
TC1300009522.hg.1	1.1	T	UGGT2	UDP-glucose glycoprotein glucosyltransferase 2	Multiple_Complex	2.37	0.0054	0.9623			T	chr13	-	95983596	95983802
TC1300009680.hg.1	1.07	T	hemimi	Transcript Identified by AceView	NonCoding	2.05	0.0172	0.9623			T	chr13	-
TC1300009705.hg.1	-1.14	T			NonCoding	-2.87	0.0127	0.9623			T	chr13	-	105952914	105952995
TC1300009895.hg.1	1.08	T	PCID2	PCI domain containing 2	Multiple_Complex	-2.67	0.0191	0.9623			T	chr13	-
TC1300009953.hg.1	-1.48	T	morfa; nusnaw; slavoyby	Transcript Identified by AceView	Multiple_Complex	2.85	0.0482	0.9623			T	chr13	+	42892197	42892318
TC1300008677.hg.1	1.01	T			NonCoding	2.16	0.0224	0.9623			T	chr13	-
TC1300008626.hg.1	-1.24	T	SMAD9	SMAD family member 9	Multiple_Complex	-3.23	0.0313	0.9623			T	chr13	-
TC1300008463.hg.1	1.31	T	FLT1	fms-related tyrosine kinase 1	Multiple_Complex	-2.06	0.0082	0.9623			T	chr13	-	28384885	28385031
TC1300008439.hg.1	1.32	T	MTIF3	mitochondrial translational initiation factor 3	Multiple_Complex	-2.19	0.0453	0.9623			T	chr13	-	27449852	27449918
TC1300006974.hg.1	-1.12	T	NAA16	N(alpha)-acetyltransferase 16, NatA auxiliary subunit	Multiple_Complex	-2.91	0.0112	0.9623			T	chr13	+
TC1300007032.hg.1	1.25	T	SERP2	stress-associated endoplasmic reticulum protein family member 2	Coding	-2.26	0.0274	0.9623			T	chr13	+
TC1300007043.hg.1	1.09	T			NonCoding	-4.47	0.013	0.9623			T	chr13	+
TC1300007161.hg.1	-1.08	T	CDADC1	cytidine and dCMP deaminase domain containing 1	Multiple_Complex	-2.12	0.0172	0.9623			T	chr13	+	49267815	49268059
TC1300007166.hg.1	-1.05	T	SNRPGP14	small nuclear ribonucleoprotein polypeptide G pseudogene 14 [Source:HGNC Symbol;Acc:HGNC:42039]	Multiple_Complex	3.6	0.003	0.9623			T	chr13	+
TC1300007187.hg.1	-1.13	T	TRIM13; KCNRG	tripartite motif containing 13; potassium channel regulator	Multiple_Complex	4.25	0.0074	0.9623			T	chr13	+
TC1300007197.hg.1	1.36	T	DLEU1	deleted in lymphocytic leukemia 1 (non-protein coding)	Multiple_Complex	-2.34	0.025	0.9623			T	chr13	+	50408054	50408170
TC1300007243.hg.1	-1.21	T			NonCoding	3.03	0.0389	0.9623			T	chr13	+
TC1300007294.hg.1	1.15	T			NonCoding	-2.02	0.0045	0.9623			T	chr13	+	55580560	55581543
TC1300007313.hg.1	-1.03	T			NonCoding	2.05	0.032	0.9623			T	chr13	+
TC1300007351.hg.1	1.01	T	gleeshorbu	Transcript Identified by AceView	Unassigned	-2.41	0.0103	0.9623			T	chr13	+	61088827	61089013
TC1300007374.hg.1	-1.36	T	kloyshorbu	Transcript Identified by AceView	Coding	2.29	0.0445	0.9623			T	chr13	+
TC1300007591.hg.1	1.15	T	RBM26-AS1	RBM26 antisense RNA 1	NonCoding	2.85	0.022	0.9623			T	chr13	+
TC1300009980.hg.1	-1.07	T	LMO7	LIM domain 7	Multiple_Complex	-2.14	0.0442	0.9623			T	chr13	+	75805479	75805760
TC1300007623.hg.1	-1.16	T			NonCoding	2.58	0.0031	0.9623			T	chr13	+	81494378	81494409
TC1300007774.hg.1	-1.01	T	MBNL2	muscleblind-like splicing regulator 2	Multiple_Complex	4.26	0.0003	0.9623			T	chr13	+
TC1300007794.hg.1	-1.32	T	FARP1; MIR3170	FERM, ARH/RhoGEF and pleckstrin domain protein 1; microRNA 3170	Multiple_Complex	-2.09	0.018	0.9623			T	chr13	+	98448443	98448873
TC1300007897.hg.1	1.43	T	METTL21EP	methyltransferase like 21E, pseudogene	Multiple_Complex	-2.1	0.0037	0.9623			T	chr13	+	102895281	102895685
TC1300008025.hg.1	-1.68	T	ING1	inhibitor of growth family member 1	Coding	2	0.0173	0.9623			T	chr13	+	110715012	110715436
TC1300008048.hg.1	1.26	T	TEX29	testis expressed 29	Coding	-2.44	0.0028	0.9623			T	chr13	+
TC1300008084.hg.1	-1.88	T	ATP11A	ATPase, class VI, type 11A	Multiple_Complex	2.18	0.0073	0.9623			T	chr13	+	112857921	112858144
TC1300008095.hg.1	1.1	T			NonCoding	-2.32	0.0219	0.9623			T	chr13	+
TC1300008171.hg.1	-1.06	T	CDC16	cell division cycle 16	Multiple_Complex	-2.01	0.0417	0.9623			T	chr13	+
TC1300008240.hg.1	-1.66	T	KRR1P1	KRR1, small subunit (SSU) processome component, homolog (yeast) pseudogene 1 [Source:HGNC Symbol;Acc:HGNC:39580]	Multiple_Complex	3.65	0.0321	0.9623			T	chr13	-
TC1300008267.hg.1	1.3	T	XPO4	exportin 4	Multiple_Complex	-5.18	0.0008	0.9623			T	chr13	-
TC1300008285.hg.1	1.13	T	LINC00539	long intergenic non-protein coding RNA 539	Multiple_Complex	-2.06	0.0151	0.9623			T	chr13	-	21305520	21305585
TC1300008406.hg.1	1.47	T			NonCoding	-2.49	0.0081	0.9623			T	chr13	-	26175462	26175493
TC1300008414.hg.1	1.27	T	WASF3-AS1; RP11-323P14.2; shunor	WASF3 antisense RNA 1 [Source:HGNC Symbol;Acc:HGNC:39841]; putative novel transcript; Transcript Identified by AceView	NonCoding	-2.06	0.0088	0.9623			T	chr13	-	26640369	26640520
TC1300007746.hg.1	1.25	T	plerdoby	Transcript Identified by AceView	Multiple_Complex	-2.91	0.0246	0.9623			T	chr13	+
TC1100012961.hg.1	1.08	T	AMPD3	adenosine monophosphate deaminase 3	Multiple_Complex	-2.02	0.0495	0.9623			T	chr11	+
TC1100011860.hg.1	1.17	T	meemorby	Transcript Identified by AceView	Multiple_Complex	-2.95	0.0116	0.9623			T	chr11	-
TC1100012906.hg.1	1.33	T	IGSF9B	immunoglobulin superfamily, member 9B	Multiple_Complex	-2.17	0.0318	0.9623			T	chr11	-
TC1000006701.hg.1	1.44	T	ITIH2	inter-alpha-trypsin inhibitor heavy chain 2	Multiple_Complex	-2.3	0.0269	0.9623			T	chr10	+	7729952	7730133
TC1000006703.hg.1	-1.01	T	ATP5C1	ATP synthase, H+ transporting, mitochondrial F1 complex, gamma polypeptide 1	Multiple_Complex	-23.94	0.0015	0.9623			T	chr10	+
TC1000006754.hg.1	1.05	T	CELF2	CUGBP, Elav-like family member 2	Multiple_Complex	3.7	0.0094	0.9623			T	chr10	+	11005296	11005320
TC1000006782.hg.1	1.51	T	ECHDC3	enoyl-CoA hydratase domain containing 3	Multiple_Complex	-2.81	0.0131	0.9623			T	chr10	+	11763224	11763351
TC1000006814.hg.1	1.03	T			NonCoding	3.49	0.0336	0.9623			T	chr10	+
TC1000006843.hg.1	1.13	T	LOC101928453; RP11-397C18.2	uncharacterized LOC101928453; novel transcript	NonCoding	-2.86	0.0397	0.9623			T	chr10	+	14086947	14086978
TC1000006855.hg.1	-1.12	T			NonCoding	-2.29	0.0029	0.9623			T	chr10	+
TC1000006862.hg.1	-1.23	T	OLAH	oleoyl-ACP hydrolase	Multiple_Complex	2.21	0.0298	0.9623			T	chr10	+	15043896	15043926
TC1000006904.hg.1	1.31	T	STAM	signal transducing adaptor molecule (SH3 domain and ITAM motif) 1	Multiple_Complex	-2.45	0.0372	0.9623			T	chr10	+	17684785	17684831
TC1000006975.hg.1	1.02	T	MLLT10	myeloid/lymphoid or mixed-lineage leukemia; translocated to, 10	Multiple_Complex	-2.06	0.0448	0.9623			T	chr10	+	21524675	21524775
TC1000007024.hg.1	1.03	T	KIAA1217	KIAA1217	Multiple_Complex	3	0.0141	0.9623			T	chr10	+
TC1000007061.hg.1	1.1	T	GPR158	G protein-coupled receptor 158	Multiple_Complex	-2.63	0.0128	0.9623			T	chr10	+	25594292	25594397
TC1000007081.hg.1	-1.08	T	PDSS1	prenyl (decaprenyl) diphosphate synthase, subunit 1	Multiple_Complex	2.59	0.032	0.9623			T	chr10	+
TC1000007110.hg.1	1.33	T	MKX-AS1	MKX antisense RNA 1	NonCoding	2.3	0.0034	0.9623			T	chr10	+	27761589	27761774
TC1000007203.hg.1	-1.17	T			NonCoding	2.93	0.0084	0.9623			T	chr10	+
TC1000007272.hg.1	1	T	CREM	cAMP responsive element modulator	Multiple_Complex	-3.28	0.0314	0.9623			T	chr10	+	35179330	35179462
TC1000007305.hg.1	1.08	T	ANKRD30A	ankyrin repeat domain 30A	Multiple_Complex	-2.22	0.0061	0.9623			T	chr10	+	37193064	37193092
TC1000007337.hg.1	1.13	T	ZNF37A	zinc finger protein 37A	Multiple_Complex	-2.8	0.0071	0.9623			T	chr10	+	38124138	38124627
TC1000007396.hg.1	-1.09	T	BMS1	BMS1 ribosome biogenesis factor	Multiple_Complex	3.82	0.0389	0.9623			T	chr10	+
TC1000007404.hg.1	-1.98	T	CSGALNACT2	chondroitin sulfate N-acetylgalactosaminyltransferase 2	Multiple_Complex	2.36	0.0062	0.9623			T	chr10	+	43138445	43138485
TC1000007435.hg.1	1.19	T			NonCoding	2.72	0.0291	0.9623			T	chr10	+	43693084	43693166
TC1000007461.hg.1	-1.01	T	RASSF4	Ras association (RalGDS/AF-6) domain family member 4	Multiple_Complex	-3.47	0.0143	0.9623			T	chr10	+	44970169	44970202
TC1000007483.hg.1	-1.08	T	FAM21C	family with sequence similarity 21, member C	Multiple_Complex	2.47	0.0282	0.9623			T	chr10	+	45785632	45785963
TC1000007525.hg.1	-1.41	T	romare	Transcript Identified by AceView	Coding	2.04	0.0084	0.9623			T	chr10	+
TC1000007543.hg.1	-1.28	T	GDF10	growth differentiation factor 10	Coding	2.05	0.0368	0.9623			T	chr10	+
TC1000007567.hg.1	-1.04	T	woskaw	Transcript Identified by AceView	NonCoding	-2.24	0.0365	0.9623			T	chr10	+	48494030	48494131
TC1000007580.hg.1	-1.04	T	FAM170B-AS1	FAM170B antisense RNA 1	NonCoding	2.7	0.0026	0.9623			T	chr10	+
TC1000006675.hg.1	1.13	T	PRKCQ-AS1	PRKCQ antisense RNA 1	NonCoding	-2.36	0.0433	0.9623			T	chr10	+	6584196	6584285
TC1000006567.hg.1	1.12	T	goyrarby	Transcript Identified by AceView	Multiple_Complex	-2.09	0.0084	0.9623			T	chr10	+
TC1000006536.hg.1	-1.23	T	swuskar	Transcript Identified by AceView	NonCoding	2.59	0.0187	0.9623			T	chr10	+	3222774	3223001
TC1000006434.hg.1	-1.32	T	ZMYND11	zinc finger, MYND-type containing 11	Multiple_Complex	2.1	0.0395	0.9623			T	chr10	+
TC0X00010966.hg.1	-1.07	T	ATP11C	ATPase, class VI, type 11C	Multiple_Complex	2.59	0.0045	0.9623			T	chrX	-
TC0X00011114.hg.1	-1.17	T			NonCoding	2.44	0.0197	0.9623			T	chrX	-
TC0X00011121.hg.1	-1.1	T	GABRE; MIR224; MIR452	gamma-aminobutyric acid (GABA) A receptor, epsilon; microRNA 224; microRNA 452	Multiple_Complex	2.69	0.0165	0.9623			T	chrX	-
TC0X00011126.hg.1	-1.19	T	GABRA3	gamma-aminobutyric acid (GABA) A receptor, alpha 3	Multiple_Complex	2.19	0.0082	0.9623			T	chrX	-	152364431	152364570
TC0X00011163.hg.1	-1.63	T	FAM58A	family with sequence similarity 58, member A	Multiple_Complex	3.02	0.0106	0.9623			T	chrX	-
TC0X00011173.hg.1	1.03	T	IDH3G	isocitrate dehydrogenase 3 (NAD+) gamma	Multiple_Complex	-2.29	0.0206	0.9623			T	chrX	-
TC0X00011223.hg.1	1.2	T	MPP1	membrane protein, palmitoylated 1	Multiple_Complex	-2.27	0.0225	0.9623			T	chrX	-	154791196	154791630
TC0X00011226.hg.1	-1.4	T	F8	coagulation factor VIII, procoagulant component	Multiple_Complex	2.05	0.0044	0.9623			T	chrX	-	154999479	154999600
TC0X00011274.hg.1	1	T	TCEANC	transcription elongation factor A (SII) N-terminal and central domain containing	Multiple_Complex	-2.39	0.0092	0.9623			T	chrX	+
TC0X00011277.hg.1	1.18	T	CA5B	carbonic anhydrase VB, mitochondrial	Multiple_Complex	2.05	0.0094	0.9623			T	chrX	+	15768643	15768864
TC0X00011305.hg.1	1.42	T	NHSL2	NHS-like 2	Multiple_Complex	-2.19	0.0324	0.9623			T	chrX	+
TC0X00011312.hg.1	-1.09	T	ARMCX5	armadillo repeat containing, X-linked 5	Multiple_Complex	2.27	0.0201	0.9623			T	chrX	+
TC0X00011313.hg.1	-1.06	T	GPRASP2	G protein-coupled receptor associated sorting protein 2	Multiple_Complex	2.29	0.0046	0.9623			T	chrX	+
TC1000007596.hg.1	1.18	T	TIMM23B	translocase of inner mitochondrial membrane 23 homolog B (yeast)	Multiple_Complex	-2.45	0.0245	0.9623			T	chr10	+
TC0X00011330.hg.1	1.41	T	LINC00894	long intergenic non-protein coding RNA 894	NonCoding	-3.16	0.0289	0.9623			T	chrX	+	149937450	149937480
TC0X00011401.hg.1	-1.04	T	RBMX; SNORD61	RNA binding motif protein, X-linked; small nucleolar RNA, C/D box 61	Multiple_Complex	-2	0.0155	0.9623			T	chrX	-	136879124	136879158
TC0X00011404.hg.1	1.53	T	IDS	iduronate 2-sulfatase	Multiple_Complex	-2.03	0.0065	0.9623			T	chrX	-	149495689	149496345
TC0Y00006516.hg.1	1.22	T	TTTY1; TTTY1B	testis-specific transcript, Y-linked 1 (non-protein coding); testis-specific transcript, Y-linked 1B (non-protein coding)	NonCoding	-2.2	0.0055	0.9623			T	chrY	+
TC0Y00006629.hg.1	1.09	T	USP9Y; TTTY15	ubiquitin specific peptidase 9, Y-linked; testis-specific transcript, Y-linked 15 (non-protein coding)	Multiple_Complex	-2.99	0.0035	0.9623			T	chrY	+	12709388	12709435
TC0Y00006670.hg.1	-1.19	T	FAM41AY1; FAM41AY2	family with sequence similarity 41, member A, Y-linked 1; family with sequence similarity 41, member A, Y-linked 2	NonCoding	-2.21	0.0459	0.9623			T	chrY	+
TC0Y00006711.hg.1	1.11	T	OFD1P7Y	OFD1 pseudogene 7, Y-linked [Source:HGNC Symbol;Acc:HGNC:23879]	Multiple_Complex	-2.21	0.0455	0.9623			T	chrY	+
TC0Y00006722.hg.1	-1.52	T	TXLNGY	taxilin gamma pseudogene, Y-linked	Multiple_Complex	2.38	0.0022	0.9623			T	chrY	+	19569460	19587208
TC0Y00007002.hg.1	-2	T	RBMY1A3P	RNA binding motif protein, Y-linked, family 1, member A3 pseudogene	Multiple_Complex	2.07	0.0376	0.9623			T	chrY	-	9311130	9311431
TC0Y00007042.hg.1	1.14	T	MAFIP	MAFF interacting protein (pseudogene)	Multiple_Complex	2.22	0.0067	0.9623			T	chrY	-
TC0Y00007074.hg.1	1.83	T	UTY	ubiquitously transcribed tetratricopeptide repeat containing, Y-linked	Multiple_Complex	-2.26	0.0058	0.9623			T	chrY	-	13410993	13411113
TC0Y00007130.hg.1	1.05	T	FAM41AY1; FAM41AY2; AC069130.1	Homo sapiens family with sequence similarity 41, member A, Y-linked 1 (FAM41AY1), long non-coding RNA.; Homo sapiens family with sequence similarity 41, member A, Y-linked 2 (FAM41AY2), long non-coding RNA.; family with sequence similarity 41, member A, Y-linked 2 [Source:HGNC Symbol;Acc:HGNC:37135]; novel transcript	NonCoding	-2.65	0.0441	0.9623			T	chrY	-
TC0Y00007320.hg.1	1.03	T	ASMT; SFRS17AandASMT	Homo sapiens acetylserotonin O-methyltransferase (ASMT), transcript variant 1, mRNA.; Homo sapiens acetylserotonin O-methyltransferase (ASMT), transcript variant 3, mRNA.; acetylserotonin O-methyltransferase [Source:HGNC Symbol;Acc:HGNC:750]; Homo sapiens acetylserotonin O-methyltransferase, mRNA (cDNA clone MGC:2145 IMAGE:3356470), complete cds.; Transcript Identified by AceView, Entrez Gene ID(…	Multiple_Complex	3.06	0.0022	0.9623			T	chrY	+
TC0Y00007333.hg.1	1.16	T	WASH6P; AJ271736.1; AJ271736.10	WAS protein family homolog 6 pseudogene [Source:HGNC Symbol;Acc:HGNC:31685]	Multiple_Complex	-2.05	0.0048	0.9623			T	chrY	+
TC0X00011353.hg.1	1.34	T	ASB9	ankyrin repeat and SOCS box containing 9	Multiple_Complex	-2.18	0.0034	0.9623			T	chrX	-
TC1000007641.hg.1	-1.15	T	DKK1	dickkopf WNT signaling pathway inhibitor 1	Multiple_Complex	-2.25	0.0394	0.9623			T	chr10	+	52317925	52318042
TC1000007748.hg.1	1.23	T	CDK1	cyclin-dependent kinase 1	Multiple_Complex	-2.06	0.0207	0.9623			T	chr10	+
TC1000007759.hg.1	-1.47	T	TMEM26-AS1	TMEM26 antisense RNA 1	NonCoding	4.12	0.0008	0.9623			T	chr10	+	61493434	61493462
TC1000008921.hg.1	1.26	T			NonCoding	2.16	0.0166	0.9623			T	chr10	+	112131921	112132024
TC1000008992.hg.1	-1.45	T			NonCoding	2.57	0.0071	0.9623			T	chr10	+	115008275	115008332
TC1000008995.hg.1	-1.08	T	ATRNL1	attractin-like 1	Multiple_Complex	-2.12	0.0055	0.9623			T	chr10	+	115160170	115160214
TC1000009004.hg.1	-1.21	T	PNLIP	pancreatic lipase	Multiple_Complex	2.19	0.0257	0.9623			T	chr10	+
TC1000009019.hg.1	-1.29	T	meypoyby	Transcript Identified by AceView	Unassigned	3.18	0.0059	0.9623			T	chr10	+
TC1000009092.hg.1	-1.02	T	INPP5F	inositol polyphosphate-5-phosphatase F	Multiple_Complex	-2.69	0.0011	0.9623			T	chr10	+	119819767	119819834
TC1000009149.hg.1	-1.29	T	PLEKHA1	pleckstrin homology domain containing, family A (phosphoinositide binding specific) member 1	Multiple_Complex	-2.22	0.0022	0.9623			T	chr10	+	122428276	122428316
TC1000009165.hg.1	1.38	T	PSTK	phosphoseryl-tRNA kinase	Multiple_Complex	-2.48	0.0298	0.9623			T	chr10	+
TC1000009191.hg.1	1.07	T			NonCoding	2.86	0.0258	0.9623			T	chr10	+
TC1000009240.hg.1	1.08	T	EDRF1	erythroid differentiation regulatory factor 1	Multiple_Complex	2.78	0.045	0.9623			T	chr10	+
TC1000009404.hg.1	1.34	T	PWWP2B	PWWP domain containing 2B	Coding	-2.26	0.0394	0.9623			T	chr10	+	132397168	132397197
TC1000009409.hg.1	1.32	T	mahoro	Transcript Identified by AceView	NonCoding	-2.05	0.0088	0.9623			T	chr10	+	132453529	132453670
TC1000009415.hg.1	-1.37	T			NonCoding	2.37	0.0139	0.9623			T	chr10	+
TC1000008875.hg.1	1.19	T	ADD3	adducin 3 (gamma)	Multiple_Complex	3.07	0.0309	0.9623			T	chr10	+
TC1000009601.hg.1	1.05	T	RP11-482E14.1	novel transcript	NonCoding	-2.02	0.0478	0.9623			T	chr10	-	3487725	3488657
TC1000009642.hg.1	-1.02	T	LINC00704	long intergenic non-protein coding RNA 704	NonCoding	-5.69	0.0134	0.9623			T	chr10	-
TC1000009725.hg.1	1.15	T	SFMBT2	Scm-like with four mbt domains 2	Multiple_Complex	2.17	0.0297	0.9623			T	chr10	-
TC1000009756.hg.1	-1.55	T			NonCoding	2.09	0.0139	0.9623			T	chr10	-
TC1000009851.hg.1	1.52	T	FRMD4A	FERM domain containing 4A	Multiple_Complex	-2.11	0.0425	0.9623			T	chr10	-	14462095	14462142
TC1000009863.hg.1	1.04	T	FAM107B	family with sequence similarity 107, member B	Multiple_Complex	-2.38	0.0253	0.9623			T	chr10	-
TC1000009869.hg.1	-1.04	T	CDNF	cerebral dopamine neurotrophic factor	Multiple_Complex	-2.85	0.0061	0.9623			T	chr10	-
TC1000009880.hg.1	1.33	T	NMT2	N-myristoyltransferase 2	Multiple_Complex	-2.08	0.0357	0.9623			T	chr10	-
TC1000009893.hg.1	1.1	T	ITGA8	integrin alpha 8	Multiple_Complex	-2.49	0.0037	0.9623			T	chr10	-
TC1000009894.hg.1	-1.32	T	FAM188A	family with sequence similarity 188, member A	Multiple_Complex	2.36	0.0348	0.9623			T	chr10	-
TC1000009919.hg.1	1.16	T	TRDMT1	tRNA aspartic acid methyltransferase 1	Multiple_Complex	-2.19	0.0111	0.9623			T	chr10	-
TC1000009930.hg.1	-1.58	T	HACD1	3-hydroxyacyl-CoA dehydratase 1	Multiple_Complex	2.42	0.0296	0.9623			T	chr10	-	17603745	17603828
TC1000010045.hg.1	-1.1	T			NonCoding	2.07	0.0268	0.9623			T	chr10	-
TC1000010070.hg.1	1.91	T	PRTFDC1	phosphoribosyl transferase domain containing 1	Multiple_Complex	2.12	0.0167	0.9623			T	chr10	-
TC1000009612.hg.1	1.33	T	KLF6	Kruppel-like factor 6	Multiple_Complex	-2.32	0.0184	0.9623			T	chr10	-
TC0X00010940.hg.1	-1.05	T	SRRM1P3	serine/arginine repetitive matrix 1 pseudogene 3 [Source:HGNC Symbol;Acc:HGNC:38164]	Multiple_Complex	3.84	0.0346	0.9623			T	chrX	-
TC1000008850.hg.1	1.13	T			NonCoding	-2.85	0.0376	0.9623			T	chr10	+
TC1000008770.hg.1	-1.14	T	PDCD11	programmed cell death 11	Multiple_Complex	3.24	0.0015	0.9623			T	chr10	+
TC1000007781.hg.1	1.03	T			NonCoding	-2.14	0.0062	0.9623			T	chr10	+	62848068	62848454
TC1000007817.hg.1	1.13	T	LINC01515	long intergenic non-protein coding RNA 1515	NonCoding	-2.69	0.0187	0.9623			T	chr10	+
TC1000007889.hg.1	1.17	T	SUPV3L1	SUV3-like helicase	Multiple_Complex	-2.18	0.0497	0.9623			T	chr10	+
TC1000007935.hg.1	-1.32	T			NonCoding	2.45	0.0083	0.9623			T	chr10	+
TC1000008020.hg.1	-1.3	T	FAM149B1	family with sequence similarity 149, member B1	Multiple_Complex	-2.13	0.0096	0.9623			T	chr10	+	73230296	73230421
TC1000008022.hg.1	1.17	T	DNAJC9-AS1	DNAJC9 antisense RNA 1	NonCoding	-2.13	0.0222	0.9623			T	chr10	+	73248383	73248450
TC1000008023.hg.1	1.13	T	LOC101929112; RP11-152N13.5; skarma	uncharacterized LOC101929112; novel transcript, antisense to TTC18; Transcript Identified by AceView	Multiple_Complex	2.51	0.0336	0.9623			T	chr10	+
TC1000008032.hg.1	1.16	T	PPP3CB-AS1	PPP3CB antisense RNA 1 (head to head)	Multiple_Complex	-2.02	0.0262	0.9623			T	chr10	+	73505563	73507309
TC1000008045.hg.1	1.31	T	SEC24C	SEC24 homolog C, COPII coat complex component	Multiple_Complex	-2.23	0.0058	0.9623			T	chr10	+
TC1000008123.hg.1	1.69	T	KCNMA1-AS1	KCNMA1 antisense RNA 1	NonCoding	-2.16	0.004	0.9623			T	chr10	+	76949362	76949387
TC1000008159.hg.1	1.08	T	RPS24	ribosomal protein S24	Multiple_Complex	3.26	0.0019	0.9623			T	chr10	+
TC1000008193.hg.1	-1.94	T	PPIF	peptidylprolyl isomerase F	Multiple_Complex	2.03	0.0095	0.9623			T	chr10	+	79349754	79350035
TC1000008211.hg.1	-1.28	T	fernawby	Transcript Identified by AceView	Coding	3.85	0.0447	0.9623			T	chr10	+
TC1000008842.hg.1	-1.02	T			NonCoding	2.15	0.0378	0.9623			T	chr10	+	107603573	107603850
TC1000008276.hg.1	-1.2	T	CCSER2	coiled-coil serine rich protein 2	Multiple_Complex	-3.36	0.0319	0.9623			T	chr10	+	84499875	84499959
TC1000008385.hg.1	-1.46	T	STAMBPL1	STAM binding protein-like 1	Multiple_Complex	-2.07	0.0421	0.9623			T	chr10	+	88912356	88913100
TC1000008397.hg.1	1.75	T	IFIT3	interferon-induced protein with tetratricopeptide repeats 3	Coding	-3.13	0.0417	0.9623			T	chr10	+	89332546	89332572
TC1000008400.hg.1	1.77	T	IFIT1	interferon-induced protein with tetratricopeptide repeats 1	Coding	-2.75	0.0465	0.9623			T	chr10	+
TC1000008445.hg.1	-1.03	T			NonCoding	2.28	0.0428	0.9623			T	chr10	+
TC1000008488.hg.1	1.29	T	PDE6C	phosphodiesterase 6C, cGMP-specific, cone, alpha prime	Multiple_Complex	-2.01	0.0171	0.9623			T	chr10	+	93659104	93659167
TC1000008495.hg.1	1.14	T	PLCE1	phospholipase C, epsilon 1	Multiple_Complex	-2.32	0.0153	0.9623			T	chr10	+
TC1000008663.hg.1	-1.25	T	SEMA4G	sema domain, immunoglobulin domain (Ig), transmembrane domain (TM) and short cytoplasmic domain, (semaphorin) 4G	Multiple_Complex	-2.02	0.0085	0.9623			T	chr10	+	100980122	100980344
TC1000008668.hg.1	1.77	T	SFXN3	sideroflexin 3	Multiple_Complex	-2.12	0.0047	0.9623			T	chr10	+	101039223	101039488
TC1000008709.hg.1	1.16	T			NonCoding	-2.58	0.0452	0.9623			T	chr10	+
TC1000008727.hg.1	-1.32	T	NFKB2	nuclear factor of kappa light polypeptide gene enhancer in B-cells 2 (p49/p100)	Multiple_Complex	2.12	0.0369	0.9623			T	chr10	+	102400578	102400654
TC1000008749.hg.1	-1.06	T	SFXN2	sideroflexin 2	Multiple_Complex	-2.15	0.0454	0.9623			T	chr10	+
TC1000008758.hg.1	-1.14	T	CNNM2	cyclin and CBS domain divalent metal cation transport mediator 2	Multiple_Complex	-2.73	0.0025	0.9623			T	chr10	+	103071774	103071839
TC1000008767.hg.1	1.8	T	INA	internexin neuronal intermediate filament protein, alpha	Coding	-2.14	0.0035	0.9623			T	chr10	+	103288670	103290342
TC1000008382.hg.1	-1.24	T	LIPN	lipase, family member N	Coding	2.12	0.0117	0.9623			T	chr10	+	88768792	88768928
TC0X00010825.hg.1	1.04	T			NonCoding	-4.54	0.038	0.9623			T	chrX	-
TC0X00010532.hg.1	1.22	T	AMOT; MIR4329	angiomotin; microRNA 4329	Multiple_Complex	-3.25	0.0035	0.9623			T	chrX	-
TC0X00010516.hg.1	-1.08	T	DCX	doublecortin	Multiple_Complex	2.11	0.0233	0.9623			T	chrX	-	111410950	111410974
TC0900012262.hg.1	1.07	T	RP11-498P14.5	novel transcript	Multiple_Complex	-2.67	0.0061	0.9623			T	chr9	-	97157784	97157829
TC0X00006446.hg.1	1.4	T	CSF2RA	colony stimulating factor 2 receptor, alpha, low-affinity (granulocyte-macrophage)	Multiple_Complex	-2.06	0.026	0.9623			T	chrX	+
TC0X00006460.hg.1	1.03	T	ASMT; AKAP17A	acetylserotonin O-methyltransferase; A kinase (PRKA) anchor protein 17A	Multiple_Complex	3.06	0.0022	0.9623			T	chrX	+
TC0X00006476.hg.1	-1.11	T	CD99P1	CD99 molecule pseudogene 1	Multiple_Complex	2.1	0.0074	0.9623			T	chrX	+	2616172	2616618
TC0X00006500.hg.1	-1.25	T			NonCoding	-4.59	0.0009	0.9623			T	chrX	+
TC0X00006522.hg.1	1.31	T			NonCoding	-2.94	0.0084	0.9623			T	chrX	+	4391244	4391587
TC0X00006556.hg.1	-1.19	T			NonCoding	2.67	0.0206	0.9623			T	chrX	+
TC0X00006590.hg.1	-1.24	T	WWC3	WWC family member 3	Multiple_Complex	2.14	0.0395	0.9623			T	chrX	+	10090901	10094131
TC0X00006712.hg.1	-1.06	T	RP1-60N8.1	novel transcript	NonCoding	2.35	0.0233	0.9623			T	chrX	+
TC0X00006809.hg.1	1.05	T	ZFX	zinc finger protein, X-linked	Multiple_Complex	-2.56	0.0058	0.9623			T	chrX	+	24175389	24175443
TC0X00006891.hg.1	1.37	T	GK	glycerol kinase	Multiple_Complex	-2.11	0.0371	0.9623			T	chrX	+
TC0X00006985.hg.1	-1.13	T			NonCoding	-3.39	0.0358	0.9623			T	chrX	+
TC0X00007012.hg.1	-1.11	T	ATP6AP2	ATPase, H+ transporting, lysosomal accessory protein 2	Multiple_Complex	-2.03	0.0067	0.9623			T	chrX	+	40605561	40605609
TC0900012221.hg.1	-1.03	T	APTX	aprataxin	Multiple_Complex	2.06	0.0103	0.9623			T	chr9	-	32987732	32987759
TC0X00007014.hg.1	1.07	T			NonCoding	-2.39	0.0132	0.9623			T	chrX	+	40627838	40628315
TC0X00007058.hg.1	1.31	T	LOC643167	Transcript Identified by AceView, Entrez Gene ID(s) 643167	Unassigned	-2.42	0.0026	0.9623			T	chrX	+
TC0X00007129.hg.1	1.24	T	UBA1	ubiquitin-like modifier activating enzyme 1	Multiple_Complex	-2.31	0.0091	0.9623			T	chrX	+
TC0X00007177.hg.1	-1.32	T	RP11-344N17.11		Multiple_Complex	-2.59	0.0028	0.9623			T	chrX	+
TC0X00007188.hg.1	1.12	T	FTSJ1	FtsJ RNA methyltransferase homolog 1 (E. coli)	Multiple_Complex	-2.32	0.0434	0.9623			T	chrX	+
TC0X00007190.hg.1	1.12	T	PORCN	porcupine homolog (Drosophila)	Multiple_Complex	-2.21	0.0175	0.9623			T	chrX	+
TC0X00007240.hg.1	-1.21	T	CLCN5	chloride channel, voltage-sensitive 5	Multiple_Complex	2.19	0.0461	0.9623			T	chrX	+	50042463	50042494
TC0X00007368.hg.1	-1.18	T	TRO	trophinin	Multiple_Complex	2.16	0.0411	0.9623			T	chrX	+	54930741	54930865
TC0X00007382.hg.1	-1.01	T	RRAGB	Ras-related GTP binding B	Multiple_Complex	2.37	0.0487	0.9623			T	chrX	+	55751197	55751623
TC0X00007443.hg.1	-1.41	T			NonCoding	2.36	0.0153	0.9623			T	chrX	+	63422325	63424814
TC0X00007553.hg.1	1.02	T			NonCoding	-2.14	0.0243	0.9623			T	chrX	+	71054573	71055107
TC0X00007557.hg.1	1.64	T	MED12	mediator complex subunit 12	Multiple_Complex	-2.19	0.0292	0.9623			T	chrX	+
TC0X00007558.hg.1	-1.13	T	NLGN3	neuroligin 3	Multiple_Complex	2.07	0.0083	0.9623			T	chrX	+	71170098	71170293
TC0X00007568.hg.1	1.22	T	TAF1	TAF1 RNA polymerase II, TATA box binding protein (TBP)-associated factor, 250kDa	Multiple_Complex	-2.16	0.0265	0.9623			T	chrX	+	71424067	71424153
TC0X00007031.hg.1	1.09	T	DDX3X	DEAD (Asp-Glu-Ala-Asp) box helicase 3, X-linked	Multiple_Complex	2.88	0.0217	0.9623			T	chrX	+	41336083	41336159
TC0X00007573.hg.1	1.31	T	OGT	O-linked N-acetylglucosamine (GlcNAc) transferase	Multiple_Complex	-2.7	0.0036	0.9623			T	chrX	+
TC0900012209.hg.1	1.36	T	TTC39B	tetratricopeptide repeat domain 39B	Multiple_Complex	-2.09	0.0297	0.9623			T	chr9	-
TC0900012197.hg.1	1.03	T	PTGDS	prostaglandin D2 synthase 21kDa (brain)	Multiple_Complex	-2.03	0.0394	0.9623			T	chr9	+
TC0900011423.hg.1	1.08	T	TTLL11	tubulin tyrosine ligase-like family member 11	Multiple_Complex	-2.02	0.0342	0.9623			T	chr9	-	122031723	122031783
TC0900011461.hg.1	-1.19	T	STRBP; MIR600HG; MIR600	spermatid perinuclear RNA binding protein; MIR600 host gene; microRNA 600	Multiple_Complex	3.15	0.0014	0.9623			T	chr9	-	123109514	123109556
TC0900011533.hg.1	-1.25	T	MAPKAP1	mitogen-activated protein kinase associated protein 1	Multiple_Complex	2.02	0.0184	0.9623			T	chr9	-
TC0900011596.hg.1	-1.19	T	TOR2A	torsin family 2, member A	Multiple_Complex	3.3	0.0092	0.9623			T	chr9	-
TC0900011622.hg.1	1.1	T	SLC25A25-AS1	SLC25A25 antisense RNA 1	NonCoding	2.58	0.0312	0.9623			T	chr9	-
TC0900011626.hg.1	1.19	T	CIZ1	CDKN1A interacting zinc finger protein 1	Multiple_Complex	-2.57	0.0059	0.9623			T	chr9	-	128185777	128187862
TC0900011631.hg.1	-1.07	T	GOLGA2	golgin A2	Multiple_Complex	2.29	0.0277	0.9623			T	chr9	-	128267203	128267274
TC0900011713.hg.1	1.12	T	FNBP1	formin binding protein 1	Multiple_Complex	-2.26	0.0261	0.9623			T	chr9	-
TC0900011728.hg.1	-1.04	T			NonCoding	-2.03	0.0084	0.9623			T	chr9	-	130266314	130266415
TC0900011778.hg.1	1.18	T	RAPGEF1	Rap guanine nucleotide exchange factor 1	Multiple_Complex	-2.06	0.0481	0.9623			T	chr9	-
TC0900011835.hg.1	-1.03	T	OBP2B	odorant binding protein 2B	Multiple_Complex	2.25	0.0217	0.9623			T	chr9	-
TC0900011842.hg.1	-1.24	T	SURF4	surfeit 4	Multiple_Complex	3.99	0.0475	0.9623			T	chr9	-
TC0900011860.hg.1	1.69	T	SARDH	sarcosine dehydrogenase	Multiple_Complex	-2.06	0.0036	0.9623			T	chr9	-	133739921	133739955
TC0900012207.hg.1	1.01	T	CLCN3P1	chloride channel, voltage-sensitive 3 pseudogene 1 [Source:HGNC Symbol;Acc:HGNC:49775]	Multiple_Complex	-2.45	0.0045	0.9623			T	chr9	-	15040712	15040752
TC0900011934.hg.1	1.3	T			NonCoding	-2.16	0.0171	0.9623			T	chr9	-
TC0900012025.hg.1	-1.15	T	ABCA2	ATP binding cassette subfamily A member 2	Multiple_Complex	2.35	0.032	0.9623			T	chr9	-
TC0900012033.hg.1	-1.51	T	DPP7	dipeptidyl-peptidase 7	Multiple_Complex	2.02	0.0214	0.9623			T	chr9	-
TC0900012119.hg.1	1.31	T	GALT	galactose-1-phosphate uridylyltransferase	Multiple_Complex	-2.05	0.0041	0.9623			T	chr9	+
TC0900012129.hg.1	1.08	T	FAM95B1	family with sequence similarity 95, member B1	NonCoding	-2.03	0.0155	0.9623			T	chr9	+
TC0900012134.hg.1	2.25	T	CR848007.2		Multiple_Complex	-2.92	0.0254	0.9623			T	chr9	+	42911604	42911815
TC0900012139.hg.1	1.58	T	PGM5	phosphoglucomutase 5	Multiple_Complex	-2.18	0.0357	0.9623			T	chr9	+
TC0900012140.hg.1	1.76	T	PGM5	phosphoglucomutase 5	NonCoding	-2.18	0.0346	0.9623			T	chr9	+	68406255	68406344
TC0900012151.hg.1	-1.24	T	ANKRD19P	ankyrin repeat domain 19, pseudogene	Multiple_Complex	-2.13	0.0111	0.9623			T	chr9	+	92818318	92818347
TC0900012152.hg.1	1.35	T	LOC642943; ANKRD19	SPATA31 subfamily A pseudogene; Transcript Identified by AceView, Entrez Gene ID(s) 138649; 642943; 100287707	Multiple_Complex	-2.67	0.0045	0.9623			T	chr9	+	92899299	92899608
TC0900012153.hg.1	1.27	T	MSANTD3	Myb/SANT-like DNA-binding domain containing 3	Multiple_Complex	-2.21	0.0347	0.9623			T	chr9	+
TC0900012167.hg.1	-1.06	T	GSN	gelsolin	Multiple_Complex	-2.06	0.0372	0.9623			T	chr9	+	121318735	121318880
TC0900012178.hg.1	1.23	T	GLE1	GLE1 RNA export mediator	Multiple_Complex	-2.5	0.0084	0.9623			T	chr9	+	128542218	128542288
TC0900012184.hg.1	-1.45	T	PRRC2B	proline-rich coiled-coil 2B	Multiple_Complex	2.15	0.0189	0.9623			T	chr9	+	131494405	131494486
TC0900011962.hg.1	-1	T	NACC2	NACC family member 2, BEN and BTB (POZ) domain containing	Multiple_Complex	-2.81	0.0051	0.9623			T	chr9	-
TC1000010113.hg.1	1.18	T	ANKRD26	ankyrin repeat domain 26	Multiple_Complex	-2.65	0.0347	0.9623			T	chr10	-	27086539	27086609
TC0X00007696.hg.1	-1.13	T	FGF16	fibroblast growth factor 16	Coding	-2.19	0.0378	0.9623			T	chrX	+
TC0X00007919.hg.1	1.19	T	SRPX2	sushi-repeat containing protein, X-linked 2	Multiple_Complex	-2.05	0.0153	0.9623			T	chrX	+	100670807	100670987
TC0X00009014.hg.1	-1.02	T			NonCoding	2.02	0.0386	0.9623			T	chrX	-
TC0X00009025.hg.1	1.25	T	ANOS1	anosmin 1	Multiple_Complex	-2.18	0.0177	0.9623			T	chrX	-
TC0X00009036.hg.1	-1.48	T	FAM9B	family with sequence similarity 9, member B	Multiple_Complex	3.51	0.0269	0.9623			T	chrX	-	9032130	9032161
TC0X00009064.hg.1	-1.21	T	RP11-120D5.1; TCONS_00016946; TCONS_00017038; perva	Jeck2013 ALT_ACCEPTOR, ALT_DONOR, INTERNAL, intronic, ncRNA best transcript TCONS_00016946; Jeck2013 ALT_ACCEPTOR, INTERNAL, ncRNA, OVEXON best transcript TCONS_00017038; novel transcript; Transcript Identified by AceView	NonCoding	2.21	0.0477	0.9623			T	chrX	-
TC0X00009100.hg.1	-1.46	T	TRAPPC2	trafficking protein particle complex 2	Multiple_Complex	2.17	0.03	0.9623			T	chrX	-	13712247	13713217
TC0X00009139.hg.1	-1.5	T	AP1S2	adaptor-related protein complex 1 sigma 2 subunit	Multiple_Complex	2.33	0.012	0.9623			T	chrX	-	15831569	15833007
TC0X00009185.hg.1	-1.06	T	SCML2	sex comb on midleg-like 2 (Drosophila)	Multiple_Complex	4.19	0.0466	0.9623			T	chrX	-
TC0X00009334.hg.1	-1.25	T			NonCoding	2.19	0.0023	0.9623			T	chrX	-
TC0X00009341.hg.1	-1.72	T	DMD	dystrophin	Multiple_Complex	2.01	0.0165	0.9623			T	chrX	-	31097677	31098183
TC0X00009427.hg.1	-1.42	T	BCOR	BCL6 corepressor	Multiple_Complex	2.25	0.0442	0.9623			T	chrX	-	40071944	40072348
TC0X00009528.hg.1	1.33	T	LINC01186	long intergenic non-protein coding RNA 1186	NonCoding	-2.16	0.0071	0.9623			T	chrX	-	46326005	46326268
TC0X00009606.hg.1	1.67	T	SSX3	synovial sarcoma, X breakpoint 3	Multiple_Complex	-2.36	0.0196	0.9623			T	chrX	-
TC0X00009630.hg.1	-1.26	T			NonCoding	2.1	0.0204	0.9623			T	chrX	-
TC0X00008989.hg.1	1.34	T	NLGN4X	neuroligin 4, X-linked	Multiple_Complex	-2.06	0.0051	0.9623			T	chrX	-	6032691	6032750
TC0X00009637.hg.1	-1.08	T	PIM2	Pim-2 proto-oncogene, serine/threonine kinase	Multiple_Complex	2.24	0.0034	0.9623			T	chrX	-	48914572	48914914
TC0X00009709.hg.1	-1.36	T	rawju	Transcript Identified by AceView	Multiple_Complex	2.78	0.0069	0.9623			T	chrX	-
TC0X00009860.hg.1	1.17	T			NonCoding	-2.58	0.0225	0.9623			T	chrX	-	62541041	62541237
TC0X00009869.hg.1	1.51	T	ARHGEF9; ARHGEF9-IT1	Cdc42 guanine nucleotide exchange factor 9; ARHGEF9 intronic transcript 1	Multiple_Complex	-2.18	0.0085	0.9623			T	chrX	-	63701490	63701642
TC0X00009940.hg.1	-1.05	T			NonCoding	2.13	0.0397	0.9623			T	chrX	-
TC0X00009964.hg.1	1.19	T	PDZD11	PDZ domain containing 11	Multiple_Complex	-2.03	0.003	0.9623			T	chrX	-	70286361	70286594
TC0X00010033.hg.1	1.09	T	HDAC8	histone deacetylase 8	Multiple_Complex	-2.63	0.0195	0.9623			T	chrX	-	72329517	72329709
TC0X00010172.hg.1	-1.03	T	HMGN5	high mobility group nucleosome binding domain 5	Multiple_Complex	3.02	0.0077	0.9623			T	chrX	-
TC0X00010198.hg.1	-1.03	T	HDX	highly divergent homeobox	Multiple_Complex	-2.15	0.0073	0.9623			T	chrX	-
TC0X00010259.hg.1	-1.79	T			NonCoding	2.19	0.0036	0.9623			T	chrX	-	90679207	90679387
TC0X00010373.hg.1	1.4	T	RP1-232L22__B.1		Multiple_Complex	-2.58	0.0362	0.9623			T	chrX	-
TC0X00010375.hg.1	1.61	T	ZMAT1	zinc finger, matrin-type 1	Multiple_Complex	-2.19	0.0077	0.9623			T	chrX	-	101895814	101895879
TC0X00010382.hg.1	1	T	BEX5	brain expressed X-linked 5	Multiple_Complex	-2.15	0.0223	0.9623			T	chrX	-
TC0X00010484.hg.1	-1.19	T	COL4A6	collagen, type IV, alpha 6	Multiple_Complex	2.26	0.0086	0.9623			T	chrX	-	108221240	108221374
TC0X00009648.hg.1	1.01	T	TFE3	transcription factor binding to IGHM enhancer 3	Multiple_Complex	-2.06	0.0205	0.9623			T	chrX	-
TC0X00007798.hg.1	1.8	T	KLHL4	kelch-like family member 4	Multiple_Complex	-2.57	0.0079	0.9623			T	chrX	+	87669395	87669457
TC0X00008906.hg.1	1.54	T			NonCoding	-2.9	0.0415	0.9623			T	chrX	-
TC0X00008830.hg.1	1	T	TAZ	tafazzin	Multiple_Complex	2.05	0.0278	0.9623			T	chrX	+	154421661	154421720
TC0X00007936.hg.1	1.06	T	CENPI	centromere protein I	Multiple_Complex	-2.44	0.015	0.9623			T	chrX	+	101130074	101132189
TC0X00007937.hg.1	1.82	T	DRP2	dystrophin related protein 2	Multiple_Complex	-2.57	0.0459	0.9623			T	chrX	+
TC0X00007964.hg.1	1.18	T			NonCoding	2.02	0.0183	0.9623			T	chrX	+
TC0X00007977.hg.1	-1.79	T	GPRASP1	G protein-coupled receptor associated sorting protein 1	Multiple_Complex	2.23	0.005	0.9623			T	chrX	+	102652175	102652265
TC0X00007979.hg.1	1.45	T	LINC00630	long intergenic non-protein coding RNA 630	NonCoding	-3.91	0.0465	0.9623			T	chrX	+
TC0X00008000.hg.1	-1.18	T	TCEAL7	transcription elongation factor A (SII)-like 7	Multiple_Complex	2.29	0.0062	0.9623			T	chrX	+	103331378	103331403
TC0X00008003.hg.1	-1.19	T	RP13-349O20.2	novel transcript	NonCoding	2.18	0.003	0.9623			T	chrX	+	103450497	103450660
TC0X00008013.hg.1	1.87	T	MORF4L2-AS1	MORF4L2 antisense RNA 1	NonCoding	-2.13	0.0197	0.9623			T	chrX	+	103689481	103689791
TC0X00008034.hg.1	1.61	T	NRK	Nik related kinase	Multiple_Complex	-2.1	0.0226	0.9623			T	chrX	+	105948438	105948759
TC0X00008052.hg.1	1.13	T	CXorf57	chromosome X open reading frame 57	Multiple_Complex	2.77	0.0387	0.9623			T	chrX	+	106633130	106633252
TC0X00008084.hg.1	-1.78	T	COL4A5	collagen, type IV, alpha 5	Multiple_Complex	2.3	0.0209	0.9623			T	chrX	+	108668319	108668504
TC0X00008109.hg.1	1.09	T	dadu	Transcript Identified by AceView	NonCoding	2.05	0.0227	0.9623			T	chrX	+	110020664	110020976
TC0X00008150.hg.1	1.05	T			NonCoding	2.12	0.0444	0.9623			T	chrX	+	112637651	112637927
TC0X00008833.hg.1	-1.01	T	FAM50A	family with sequence similarity 50, member A	Multiple_Complex	-2.32	0.0405	0.9623			T	chrX	+
TC0X00008205.hg.1	-1.16	T	saya	Transcript Identified by AceView	NonCoding	2.35	0.0378	0.9623			T	chrX	+	116013320	116013352
TC0X00008316.hg.1	1.16	T	GRIA3	glutamate receptor, ionotropic, AMPA 3	Multiple_Complex	-2.15	0.0306	0.9623			T	chrX	+	123361243	123361323
TC0X00008376.hg.1	1.01	T	leena	Transcript Identified by AceView	Multiple_Complex	-2.05	0.0091	0.9623			T	chrX	+
TC0X00008417.hg.1	-1.07	T			NonCoding	-6.08	0.0128	0.9623			T	chrX	+
TC0X00008526.hg.1	-1.35	T	FHL1	four and a half LIM domains 1	Multiple_Complex	2.05	0.0453	0.9623			T	chrX	+	136211324	136211349
TC0X00008532.hg.1	1.06	T	BRS3	bombesin-like receptor 3	Coding	2.26	0.0248	0.9623			T	chrX	+	136492440	136493780
TC0X00008593.hg.1	-1.3	T	LINC00632	long intergenic non-protein coding RNA 632	NonCoding	2.84	0.0009	0.9623			T	chrX	+
TC0X00008621.hg.1	1.72	T	SPANXN4	SPANX family, member N4	Coding	-4.31	0.0166	0.9623			T	chrX	+
TC0X00008705.hg.1	1.35	T	sloydor	Transcript Identified by AceView	Multiple_Complex	-2.28	0.031	0.9623			T	chrX	+
TC0X00008708.hg.1	-1.01	T			NonCoding	-2.06	0.009	0.9623			T	chrX	+	150211681	150211947
TC0X00008712.hg.1	1.91	T	MAMLD1	mastermind-like domain containing 1	Multiple_Complex	-2.02	0.0309	0.9623			T	chrX	+	150363284	150363418
TC0X00008760.hg.1	1.22	T	ZNF185	zinc finger protein 185 (LIM domain)	Multiple_Complex	-2.19	0.0101	0.9623			T	chrX	+
TC0X00008786.hg.1	1.12	T	ATP2B3	ATPase, Ca++ transporting, plasma membrane 3	Multiple_Complex	-2.13	0.0078	0.9623			T	chrX	+
TC0X00008787.hg.1	-1.15	T	LOC105373383; RP11-66N11.8	uncharacterized LOC105373383; novel transcript, antisense to FAM58A	NonCoding	-2.79	0.0401	0.9623			T	chrX	+	153604573	153604749
TC0X00008270.hg.1	1.33	T			NonCoding	-3.06	0.0112	0.9623			T	chrX	+
TC1100012954.hg.1	1.05	T	TRIM6	tripartite motif containing 6	Multiple_Complex	-2.01	0.0396	0.9623			T	chr11	+	5611346	5611587
TC1000010117.hg.1	1.24	T	ACBD5	acyl-CoA binding domain containing 5	Multiple_Complex	-2.8	0.0385	0.9623			T	chr10	-
TC1000010186.hg.1	-1.07	T			NonCoding	2.06	0.0217	0.9623			T	chr10	-
TC1100009408.hg.1	1.29	T	SLC37A2	solute carrier family 37 (glucose-6-phosphate transporter), member 2	Multiple_Complex	-2.95	0.0424	0.9623			T	chr11	+
TC1100009425.hg.1	-1.03	T			NonCoding	2.33	0.0095	0.9623			T	chr11	+
TC1100009434.hg.1	1.47	T	DDX25	DEAD (Asp-Glu-Ala-Asp) box helicase 25	Multiple_Complex	-2.07	0.0132	0.9623			T	chr11	+
TC1100009442.hg.1	1.18	T	RP11-50B3.2	novel transcript	NonCoding	-2.83	0.003	0.9623			T	chr11	+
TC1100009454.hg.1	-1.12	T			NonCoding	2.26	0.0168	0.9623			T	chr11	+
TC1100009464.hg.1	1.36	T			NonCoding	-4.67	0.004	0.9623			T	chr11	+
TC1100009550.hg.1	1.06	T	wokaby	Transcript Identified by AceView	Multiple_Complex	-2.42	0.0013	0.9623			T	chr11	+	130870675	130871938
TC1100009561.hg.1	1.44	T	NTM	neurotrimin	Multiple_Complex	-2.68	0.0489	0.9623			T	chr11	+
TC1100009590.hg.1	-1.3	T			NonCoding	2.14	0.0082	0.9623			T	chr11	+
TC1100009618.hg.1	-1.19	T	GLB1L2	galactosidase beta 1 like 2	Multiple_Complex	-2.1	0.0132	0.9623			T	chr11	+
TC1100009649.hg.1	1.39	T	SIRT3	sirtuin 3	Multiple_Complex	-2.32	0.0071	0.9623			T	chr11	-
TC1100009709.hg.1	-1.37	T	CHID1	chitinase domain containing 1	Multiple_Complex	2.06	0.0048	0.9623			T	chr11	-
TC1100009729.hg.1	-1.75	T	TOLLIP	toll interacting protein	Multiple_Complex	2.52	0.0121	0.9623			T	chr11	-
TC1100009840.hg.1	-1.2	T	ZNF195	zinc finger protein 195	Multiple_Complex	-2.08	0.004	0.9623			T	chr11	-	3373622	3373656
TC1100009858.hg.1	1	T	CHRNA10; NUP98	cholinergic receptor, nicotinic alpha 10; nucleoporin 98kDa	Multiple_Complex	-2.18	0.0088	0.9623			T	chr11	-	3735381	3739060
TC1100009884.hg.1	-1.04	T	TRIM68	tripartite motif containing 68	Multiple_Complex	2.24	0.0257	0.9623			T	chr11	-
TC1100009917.hg.1	-1.08	T	HBB	hemoglobin, beta	Multiple_Complex	3.27	0.0005	0.9623			T	chr11	-
TC1100010030.hg.1	-1.08	T	STK33	serine/threonine kinase 33	Multiple_Complex	-3.07	0.0007	0.9623			T	chr11	-	8454760	8454794
TC1100010038.hg.1	-1.71	T	ST5	suppression of tumorigenicity 5	Multiple_Complex	2.48	0.0451	0.9623			T	chr11	-	8835712	8839309
TC1100010077.hg.1	1.24	T	SBF2	SET binding factor 2	Multiple_Complex	2.14	0.0176	0.9623			T	chr11	-	9812709	9812754
TC1100010091.hg.1	-1.1	T	MRVI1	murine retrovirus integration site 1 homolog	Multiple_Complex	-2.07	0.0037	0.9623			T	chr11	-	10591548	10591575
TC1100010123.hg.1	-1.04	T	DKK3	dickkopf WNT signaling pathway inhibitor 3	Multiple_Complex	-2.17	0.024	0.9623			T	chr11	-	11962996	11963105
TC1100010207.hg.1	1.26	T	SOX6; MIR6073	SRY box 6; microRNA 6073	Multiple_Complex	-2.23	0.0153	0.9623			T	chr11	-
TC1100010277.hg.1	1.26	T	PTPN5	protein tyrosine phosphatase, non-receptor type 5 (striatum-enriched)	Multiple_Complex	-2.45	0.0094	0.9623			T	chr11	-
TC1100010341.hg.1	-1.14	T			NonCoding	2.08	0.0079	0.9623			T	chr11	-
TC1100010400.hg.1	-1.34	T	LGR4	leucine-rich repeat containing G protein-coupled receptor 4	Multiple_Complex	-2.01	0.0265	0.9623			T	chr11	-
TC1100010410.hg.1	-1.32	T	BDNF	brain-derived neurotrophic factor	Multiple_Complex	2.49	0.0045	0.9623			T	chr11	-	27721415	27722058
TC1100009403.hg.1	-1.14	T	ROBO3	roundabout guidance receptor 3	Multiple_Complex	2.09	0.0088	0.9623			T	chr11	+
TC1100009402.hg.1	-1.29	T	LOC100507283; RP11-677M14.7	uncharacterized LOC100507283; novel transcript, antisense to C11orf61	NonCoding	2.01	0.0052	0.9623			T	chr11	+	124805320	124805504
TC1100009397.hg.1	1.15	T	SPA17	sperm autoantigenic protein 17	Multiple_Complex	-2.07	0.0175	0.9623			T	chr11	+	124694792	124696176
TC1100009374.hg.1	1.27	T	VWA5A	von Willebrand factor A domain containing 5A	Multiple_Complex	-2.86	0.0066	0.9623			T	chr11	+	124145946	124146909
TC1100008514.hg.1	-2.01	T	TSKU	tsukushi, small leucine rich proteoglycan	Multiple_Complex	2.13	0.0181	0.9623			T	chr11	+	76782251	76782312
TC1100008541.hg.1	1.46	T	AAMDC	adipogenesis associated, Mth938 domain containing	Multiple_Complex	-2.42	0.002	0.9623			T	chr11	+	77900571	77900686
TC1100008602.hg.1	1.06	T			NonCoding	-2.68	0.0013	0.9623			T	chr11	+	81343352	81343904
TC1100008629.hg.1	1.05	T	RP11-727A23.10	novel transcript, antisense to CCDC90B	NonCoding	-2.08	0.0065	0.9623			T	chr11	+	83340467	83340521
TC1100008638.hg.1	1.24	T			NonCoding	-2.22	0.0269	0.9623			T	chr11	+	84343949	84345922
TC1100008676.hg.1	1.1	T	ploysteeby	Transcript Identified by AceView	Coding	2.56	0.0159	0.9623			T	chr11	+
TC1100008699.hg.1	1.51	T			NonCoding	-3.27	0.0276	0.9623			T	chr11	+
TC1100008716.hg.1	-1.3	T	TRIM64DP	tripartite motif containing 64D, pseudogene [Source:HGNC Symbol;Acc:HGNC:43974]	Multiple_Complex	3.6	0.0155	0.9623			T	chr11	+
TC1100008755.hg.1	1.3	T			NonCoding	-2.71	0.0333	0.9623			T	chr11	+
TC1100008792.hg.1	-1.11	T	MED17	mediator complex subunit 17	Multiple_Complex	2.47	0.0252	0.9623			T	chr11	+	93802403	93807517
TC1100008804.hg.1	1.07	T	ANKRD49	ankyrin repeat domain 49	Multiple_Complex	-2.15	0.0195	0.9623			T	chr11	+
TC1100008840.hg.1	-1.07	T	weechee	Transcript Identified by AceView	NonCoding	-2.22	0.0187	0.9623			T	chr11	+
TC1100008899.hg.1	1.12	T	CEP126	centrosomal protein 126kDa	Coding	2.74	0.0168	0.9623			T	chr11	+	101992778	101992842
TC1100010467.hg.1	1.46	T	WT1	Wilms tumor 1	Multiple_Complex	2.4	0.0431	0.9623			T	chr11	-	32389058	32389179
TC1100008969.hg.1	1.02	T	ELMOD1	ELMO/CED-12 domain containing 1	Multiple_Complex	-2.04	0.0235	0.9623			T	chr11	+	107625397	107625532
TC1100008983.hg.1	1.35	T	ACAT1	acetyl-CoA acetyltransferase 1	Multiple_Complex	-2.22	0.0438	0.9623			T	chr11	+	108147589	108147776
TC1100009078.hg.1	1.11	T	TTC12	tetratricopeptide repeat domain 12	Multiple_Complex	-2.06	0.0397	0.9623			T	chr11	+
TC1100009088.hg.1	1.22	T			NonCoding	-2.82	0.0177	0.9623			T	chr11	+
TC1100009110.hg.1	-1.3	T	NNMT	nicotinamide N-methyltransferase	Multiple_Complex	3.72	0.036	0.9623			T	chr11	+
TC1100009169.hg.1	-2.06	T	TAGLN	transgelin	Multiple_Complex	2.7	0.0077	0.9623			T	chr11	+	117199633	117199829
TC1100009174.hg.1	1.36	T	BACE1-AS	BACE1 antisense RNA	NonCoding	-2.6	0.0267	0.9623			T	chr11	+	117293075	117293346
TC1100009178.hg.1	-1.12	T			NonCoding	2.72	0.0033	0.9623			T	chr11	+	117607006	117607175
TC1100009185.hg.1	-1.31	T	RP11-728F11.3; horero	Transcript Identified by AceView; novel transcript, antisense to FXYD2	NonCoding	2.11	0.0143	0.9623			T	chr11	+
TC1100009202.hg.1	-1.07	T	CD3G	CD3g molecule, gamma (CD3-TCR complex)	Multiple_Complex	2.06	0.0079	0.9623			T	chr11	+	118350684	118350909
TC1100009238.hg.1	-1.12	T	HMBS	hydroxymethylbilane synthase	Multiple_Complex	2.03	0.0117	0.9623			T	chr11	+
TC1100009301.hg.1	1.24	T	TBCEL	tubulin folding cofactor E-like	Multiple_Complex	-2.57	0.0054	0.9623			T	chr11	+	121089608	121089645
TC1100009330.hg.1	1.23	T	UBASH3B	ubiquitin associated and SH3 domain containing B	Multiple_Complex	-2.06	0.0213	0.9623			T	chr11	+
TC1100009348.hg.1	1.19	T			NonCoding	-2.06	0.0162	0.9623			T	chr11	+	123309034	123309324
TC1100008978.hg.1	-1.21	T	RAB39A	RAB39A, member RAS oncogene family	Coding	-2.16	0.0099	0.9623			T	chr11	+
TC1100010472.hg.1	1.45	T	CCDC73	coiled-coil domain containing 73	Multiple_Complex	-2.31	0.0052	0.9623			T	chr11	-	32653123	32653197
TC1100010483.hg.1	1.05	T	CSTF3	cleavage stimulation factor, 3 pre-RNA, subunit 3	Multiple_Complex	2.98	0.0193	0.9623			T	chr11	-
TC1100010504.hg.1	1.04	T			NonCoding	-2.05	0.0243	0.9623			T	chr11	-	34100791	34100835
TC1100011751.hg.1	1.05	T	NARS2	asparaginyl-tRNA synthetase 2, mitochondrial (putative)	Multiple_Complex	-2.4	0.014	0.9623			T	chr11	-	78571445	78571670
TC1100011763.hg.1	1.06	T			NonCoding	-2.36	0.0338	0.9623			T	chr11	-	79470688	79470730
TC1100011833.hg.1	1.8	T	SYTL2	synaptotagmin-like 2	Multiple_Complex	-3.56	0.0178	0.9623			T	chr11	-	85724032	85724713
TC1100011838.hg.1	-1.15	T	PICALM	phosphatidylinositol binding clathrin assembly protein	Multiple_Complex	3.79	0.0143	0.9623			T	chr11	-	86011112	86011136
TC1500006575.hg.1	1.17	T	snychybu	Transcript Identified by AceView	Unassigned	3.11	0.044	0.9623			T	chr15	+
TC1100011888.hg.1	1.55	T	CTSC	cathepsin C	Multiple_Complex	-2.27	0.009	0.9623			T	chr11	-	88328112	88328196
TC1100012096.hg.1	1.47	T			NonCoding	-4.31	0.0182	0.9623			T	chr11	-
TC1100012125.hg.1	-1.51	T	MMP27	matrix metallopeptidase 27	Coding	2.01	0.0433	0.9623			T	chr11	-	102702970	102703118
TC1100012131.hg.1	2.06	T	MMP1	matrix metallopeptidase 1	Multiple_Complex	-2.59	0.0268	0.9623			T	chr11	-
TC1100012158.hg.1	1.02	T			NonCoding	4.17	0.011	0.9623			T	chr11	-	104691610	104693105
TC1100012165.hg.1	1.17	T	CASP4	caspase 4	Multiple_Complex	-2.24	0.01	0.9623			T	chr11	-
TC1100012166.hg.1	-1.06	T	CASP5	caspase 5	Multiple_Complex	-2.08	0.0108	0.9623			T	chr11	-
TC1100012193.hg.1	1.3	T	karjoby	Transcript Identified by AceView	Unassigned	-2.35	0.0143	0.9623			T	chr11	-
TC1100011652.hg.1	-1.07	T	GDPD5	glycerophosphodiester phosphodiesterase domain containing 5	Multiple_Complex	2.07	0.0194	0.9623			T	chr11	-	75485305	75485741
TC1100012208.hg.1	1.12	T	CWF19L2	CWF19-like 2, cell cycle control (S. pombe)	Multiple_Complex	-2.47	0.0154	0.9623			T	chr11	-
TC1100012332.hg.1	-1.28	T	LOC387810; RP11-65M17.1	uncharacterized LOC387810; putative novel transcript	NonCoding	2.55	0.0075	0.9623			T	chr11	-
TC1100012335.hg.1	1.47	T			NonCoding	2.57	0.0011	0.9623			T	chr11	-	112691068	112691172
TC1100012358.hg.1	-1.38	T	USP28	ubiquitin specific peptidase 28	Multiple_Complex	2.19	0.0106	0.9623			T	chr11	-	113828844	113828920
TC1100012389.hg.1	-1.06	T	CADM1	cell adhesion molecule 1	Multiple_Complex	2.18	0.04	0.9623			T	chr11	-
TC1100012473.hg.1	1.06	T	MPZL3	myelin protein zero-like 3	Multiple_Complex	-3.47	0.0404	0.9623			T	chr11	-	118237050	118237260
TC1100012497.hg.1	1.1	T			NonCoding	-2.16	0.0026	0.9623			T	chr11	-
TC1100012508.hg.1	1.05	T	RPS25	ribosomal protein S25	Multiple_Complex	-2.59	0.0132	0.9623			T	chr11	-
TC1100012526.hg.1	-1.98	T	USP2	ubiquitin specific peptidase 2	Multiple_Complex	-2.32	0.0282	0.9623			T	chr11	-
TC1100012583.hg.1	-1.2	T	BLID; MIR100HG	BH3-like motif containing, cell death inducer; mir-100-let-7a-2 cluster host gene	Multiple_Complex	-2.44	0.0027	0.9623			T	chr11	-
TC1100012606.hg.1	1.16	T			NonCoding	2.2	0.0354	0.9623			T	chr11	-	122805870	122805919
TC1100012730.hg.1	-1.37	T	RPUSD4	RNA pseudouridylate synthase domain containing 4	Multiple_Complex	2.19	0.0075	0.9623			T	chr11	-	126202782	126203321
TC1100012811.hg.1	-1.32	T	NFRKB	nuclear factor related to kappaB binding protein	Multiple_Complex	2.28	0.0046	0.9623			T	chr11	-
TC1100012831.hg.1	-1.57	T	ZBTB44	zinc finger and BTB domain containing 44	Multiple_Complex	2.01	0.0395	0.9623			T	chr11	-	130314375	130314426
TC1100012209.hg.1	-1.52	T	ALKBH8	alkB homolog 8, tRNA methyltransferase	Multiple_Complex	2.15	0.0379	0.9623			T	chr11	-	107504611	107504657
TC1100008502.hg.1	-1.06	T	LOC100506127; RP11-111M22.2; LOC387790	putative uncharacterized protein FLJ37770-like; Transcript Identified by AceView, Entrez Gene ID(s) 387790; novel transcript	Multiple_Complex	-2.75	0.0414	0.9623			T	chr11	+	76382211	76382293
TC1100011620.hg.1	1.2	T			NonCoding	-2.18	0.0044	0.9623			T	chr11	-
TC1100011552.hg.1	1.05	T	CLPB	ClpB homolog, mitochondrial AAA ATPase chaperonin	Multiple_Complex	-2.04	0.0208	0.9623			T	chr11	-	72359138	72359206
TC1100010533.hg.1	-1.34	T			NonCoding	2.03	0.0034	0.9623			T	chr11	-
TC1100010538.hg.1	-1.14	T			NonCoding	2.25	0.0378	0.9623			T	chr11	-	35810705	35810729
TC1100010615.hg.1	1.08	T			NonCoding	-2.06	0.0036	0.9623			T	chr11	-	43860937	43861701
TC1100010639.hg.1	-1	T	TP53I11	tumor protein p53 inducible protein 11	Multiple_Complex	-2.47	0.0143	0.9623			T	chr11	-
TC1100010718.hg.1	1.26	T	LRP4	LDL receptor related protein 4	Multiple_Complex	-2.34	0.018	0.9623			T	chr11	-
TC1100010732.hg.1	-1.05	T	MYBPC3	myosin binding protein C, cardiac	Multiple_Complex	2.24	0.0447	0.9623			T	chr11	-
TC1100010753.hg.1	1.08	T	C1QTNF4	C1q and tumor necrosis factor related protein 4	Coding	-2.44	0.0441	0.9623			T	chr11	-
TC1100010760.hg.1	1.18	T	AGBL2	ATP/GTP binding protein-like 2	Multiple_Complex	-3.18	0.0086	0.9623			T	chr11	-
TC1100010762.hg.1	1.12	T	NUP160	nucleoporin 160kDa	Multiple_Complex	-2.28	0.049	0.9623			T	chr11	-	47778118	47778236
TC1100010811.hg.1	-1.22	T			NonCoding	2.13	0.0248	0.9623			T	chr11	-
TC1100010959.hg.1	-1.5	T	LOC101927204; AP001258.4	uncharacterized LOC101927204; novel transcript	NonCoding	2.29	0.045	0.9623			T	chr11	-	59133659	59133971
TC1100010995.hg.1	1.65	T	AP001257.1	novel transcript	NonCoding	-2.01	0.0345	0.9623			T	chr11	-	60160313	60160382
TC1100011101.hg.1	-1.21	T	NXF1	nuclear RNA export factor 1	Multiple_Complex	2.26	0.0027	0.9623			T	chr11	-	62803573	62803791
TC1100011606.hg.1	-1.42	T	C2CD3	C2 calcium-dependent domain containing 3	Multiple_Complex	2.09	0.0335	0.9623			T	chr11	-
TC1100011103.hg.1	1.14	T	STX5	syntaxin 5	Multiple_Complex	-2.2	0.0039	0.9623			T	chr11	-
TC1100011130.hg.1	-1.17	T			NonCoding	4.96	0.0044	0.9623			T	chr11	-
TC1100011168.hg.1	1.4	T			NonCoding	-2.01	0.0034	0.9623			T	chr11	-	64471962	64472760
TC1100011187.hg.1	1.23	T	MEN1	multiple endocrine neoplasia I	Multiple_Complex	-2.5	0.0352	0.9623			T	chr11	-
TC1100011199.hg.1	-1.13	T	NAALADL1	N-acetylated alpha-linked acidic dipeptidase-like 1	Multiple_Complex	2.29	0.0386	0.9623			T	chr11	-	65044823	65045011
TC1100011294.hg.1	-1.77	T	CTSF	cathepsin F	Multiple_Complex	2.17	0.049	0.9623			T	chr11	-	66566022	66566134
TC1100011315.hg.1	-1.01	T			NonCoding	2.94	0.0256	0.9623			T	chr11	-
TC1100011372.hg.1	-1.87	T	CHKA	choline kinase alpha	Multiple_Complex	2.08	0.0053	0.9623			T	chr11	-	68121270	68121391
TC1100011395.hg.1	-1.68	T	CPT1A	carnitine palmitoyltransferase 1A (liver)	Multiple_Complex	2.49	0.0276	0.9623			T	chr11	-
TC1100011403.hg.1	1.08	T			NonCoding	2.29	0.0474	0.9623			T	chr11	-
TC1100011411.hg.1	1.25	T			NonCoding	-2.23	0.033	0.9623			T	chr11	-	69040531	69040599
TC1100011413.hg.1	1.03	T	fleymarby	Transcript Identified by AceView	Multiple_Complex	-2.45	0.0313	0.9623			T	chr11	-	69065242	69068205
TC1100011485.hg.1	1.22	T	SHANK2	SH3 and multiple ankyrin repeat domains 2	Multiple_Complex	-3.55	0.0166	0.9623			T	chr11	-
TC1100011539.hg.1	1.06	T	NUMA1	nuclear mitotic apparatus protein 1	Multiple_Complex	2.45	0.0217	0.9623			T	chr11	-
TC1100011109.hg.1	-1.28	T	SNORD22; SNORD29; SNORD31; SNORD30; SNORD28; SNORD27; SNORD26; SNORD25; SNHG1	small nucleolar RNA, C/D box 22; small nucleolar RNA, C/D box 29; small nucleolar RNA, C/D box 31; small nucleolar RNA, C/D box 30; small nucleolar RNA, C/D box 28; small nucleolar RNA, C/D box 27; small nucleolar RNA, C/D box 26; small nucleolar RNA, C/D box 25; small nucleolar RNA host gene 1	Multiple_Complex	-3.29	0.0346	0.9623			T	chr11	-
TC1100008447.hg.1	-1.26	T	SPCS2	signal peptidase complex subunit 2	Multiple_Complex	2.4	0.0217	0.9623			T	chr11	+
TC1100008397.hg.1	1.52	T	MRPL48	mitochondrial ribosomal protein L48	Multiple_Complex	-2.19	0.0153	0.9623			T	chr11	+
TC1100008371.hg.1	-1.75	T			NonCoding	3.16	0.0166	0.9623			T	chr11	+
TC1000011632.hg.1	-1.01	T	RP11-108L7.15	novel transcript	NonCoding	2.55	0.0333	0.9623			T	chr10	-	101060029	101060109
TC1000011659.hg.1	1.11	T	MGEA5	meningioma expressed antigen 5 (hyaluronidase)	Multiple_Complex	-2.56	0.0242	0.9623			T	chr10	-
TC1000011704.hg.1	-1.37	T	NT5C2	5-nucleotidase, cytosolic II	Multiple_Complex	2.27	0.0114	0.9623			T	chr10	-
TC1000011718.hg.1	-1.26	T	CALHM2	calcium homeostasis modulator 2	Multiple_Complex	2.51	0.0439	0.9623			T	chr10	-
TC1000011736.hg.1	1.12	T	OBFC1	oligonucleotide/oligosaccharide-binding fold containing 1	Multiple_Complex	-2.04	0.0103	0.9623			T	chr10	-	103898293	103898377
TC1000011805.hg.1	1.45	T	germu	Transcript Identified by AceView	Multiple_Complex	-3.37	0.0411	0.9623			T	chr10	-
TC1000011811.hg.1	1.23	T	RP11-525A16.4; jymu	Transcript Identified by AceView; novel transcript	Multiple_Complex	-2.4	0.0313	0.9623			T	chr10	-	110475104	110475226
TC1000011878.hg.1	-1.44	T			NonCoding	2.05	0.005	0.9623			T	chr10	-
TC1000011899.hg.1	-1.02	T	AFAP1L2	actin filament associated protein 1-like 2	Multiple_Complex	2.09	0.0194	0.9623			T	chr10	-
TC1000011992.hg.1	-1.38	T	SFXN4	sideroflexin 4	Multiple_Complex	2.04	0.0332	0.9623			T	chr10	-
TC1000012015.hg.1	1.08	T	TIAL1	TIA1 cytotoxic granule-associated RNA binding protein-like 1	Multiple_Complex	2.35	0.0454	0.9623			T	chr10	-
TC1000012050.hg.1	-1.09	T	FGFR2	fibroblast growth factor receptor 2	Multiple_Complex	-3.37	0.0078	0.9623			T	chr10	-	121479074	121479217
TC1000012121.hg.1	-1.18	T	OAT	ornithine aminotransferase	Multiple_Complex	-3.85	0.003	0.9623			T	chr10	-
TC1000011592.hg.1	-1.11	T	COX15	cytochrome c oxidase assembly homolog 15 (yeast)	Multiple_Complex	2.45	0.0375	0.9623			T	chr10	-	99713480	99713514
TC1000012270.hg.1	1.82	T	EBF3	early B-cell factor 3	Multiple_Complex	-2.37	0.0035	0.9623			T	chr10	-	129963367	129963523
TC1000012288.hg.1	1.48	T			NonCoding	-4	0.0206	0.9623			T	chr10	-
TC1000012296.hg.1	-1.01	T	chusterby	Transcript Identified by AceView	Multiple_Complex	-2.21	0.0044	0.9623			T	chr10	-	130551337	130551583
TC1000012414.hg.1	1.04	T	SYCE1; SPRNP1	synaptonemal complex central element protein 1; shadow of prion protein homolog (zebrafish) pseudogene 1	Multiple_Complex	-2.15	0.0122	0.9623			T	chr10	-
TC1000012416.hg.1	1.08	T	FRG2B	FSHD region gene 2 family, member B	Coding	-2.13	0.0112	0.9623			T	chr10	-
TC1000012428.hg.1	-1.83	T	AKR1C3	aldo-keto reductase family 1, member C3	Multiple_Complex	2.41	0.0293	0.9623			T	chr10	+	5035358	5035616
TC1000012429.hg.1	1.39	T	PRPF18	pre-mRNA processing factor 18	Multiple_Complex	-2.08	0.0085	0.9623			T	chr10	+
TC1000012436.hg.1	1.48	T	LINC00202-2	long intergenic non-protein coding RNA 202-2	NonCoding	-2.17	0.0207	0.9623			T	chr10	+
TC1000012455.hg.1	1.24	T	HNRNPA1P33; LINC00842; ANXA8L1	heterogeneous nuclear ribonucleoprotein A1 pseudogene 33; long intergenic non-protein coding RNA 842; annexin A8-like 1	Multiple_Complex	-2.18	0.0149	0.9623			T	chr10	+	46411165	46412109
TC1000012482.hg.1	-1.08	T	ENTPD1	ectonucleoside triphosphate diphosphohydrolase 1	Multiple_Complex	2.46	0.0049	0.9623			T	chr10	+	95755916	95755956
TC1000012495.hg.1	1.32	T	BORCS7	BLOC-1 related complex subunit 7	Multiple_Complex	-2.82	0.033	0.9623			T	chr10	+
TC1000012496.hg.1	1.45	T	AS3MT	arsenite methyltransferase	Multiple_Complex	-3.37	0.0472	0.9623			T	chr10	+
TC1000012497.hg.1	1.51	T	BORCS7-ASMT	BORCS7-ASMT readthrough (NMD candidate)	Multiple_Complex	-3.67	0.0398	0.9623			T	chr10	+
TC1000012498.hg.1	1.42	T	GSTO2	glutathione S-transferase omega 2	Multiple_Complex	-2.07	0.0385	0.9623			T	chr10	+
TC1000012275.hg.1	1.58	T	LINC00959	long intergenic non-protein coding RNA 959	NonCoding	-2.39	0.0248	0.9623			T	chr10	-	130063941	130064383
TC1000012501.hg.1	-1.03	T			NonCoding	2.52	0.0379	0.9623			T	chr10	+
TC1000011555.hg.1	1.29	T	MORN4	MORN repeat containing 4	Multiple_Complex	-2.46	0.0062	0.9623			T	chr10	-	97619410	97619586
TC1000011467.hg.1	1.28	T	PLCE1-AS1	PLCE1 antisense RNA 1	NonCoding	-2.13	0.0082	0.9623			T	chr10	-
TC1000010265.hg.1	1.19	T	ITGB1	integrin beta 1	Multiple_Complex	4.43	0.0392	0.9623			T	chr10	-
TC1000010379.hg.1	1.3	T	SEPT7P9	septin 7 pseudogene 9	Multiple_Complex	-2.89	0.0215	0.9623			T	chr10	-	38385146	38385405
TC1000010408.hg.1	-1.01	T	ZNF37BP	zinc finger protein 37B, pseudogene	Multiple_Complex	3.74	0.0326	0.9623			T	chr10	-	42552543	42552569
TC1000010499.hg.1	-1.12	T	ZFAND4	zinc finger, AN1-type domain 4	Multiple_Complex	2.46	0.0074	0.9623			T	chr10	-
TC1000010654.hg.1	1.47	T	PRKG1-AS1	PRKG1 antisense RNA 1	NonCoding	-2.25	0.0379	0.9623			T	chr10	-
TC1000010671.hg.1	1.1	T			NonCoding	-2.16	0.0029	0.9623			T	chr10	-	53492808	53493086
TC1000010722.hg.1	1.29	T	SLC16A9	solute carrier family 16, member 9	Multiple_Complex	-2.07	0.0366	0.9623			T	chr10	-	59664227	59664322
TC1000010758.hg.1	-1.03	T	RTKN2	rhotekin 2	Coding	-2	0.0404	0.9623			T	chr10	-
TC1000010760.hg.1	1.2	T			NonCoding	-2.2	0.0265	0.9623			T	chr10	-	62323360	62323772
TC1000010813.hg.1	1.09	T	huhero	Transcript Identified by AceView	Multiple_Complex	2.03	0.0104	0.9623			T	chr10	-	65815895	65815996
TC1000010827.hg.1	1.15	T	DNAJC12	DnaJ (Hsp40) homolog, subfamily C, member 12	Multiple_Complex	3.36	0.0282	0.9623			T	chr10	-	67797082	67797115
TC1000010831.hg.1	1.13	T	HERC4	HECT and RLD domain containing E3 ubiquitin protein ligase 4	Multiple_Complex	-2.17	0.0184	0.9623			T	chr10	-
TC1000010843.hg.1	-1.17	T	PBLD	phenazine biosynthesis-like protein domain containing	Multiple_Complex	-2.27	0.0168	0.9623			T	chr10	-	68288931	68288963
TC1000011487.hg.1	-1.31	T	SORBS1	sorbin and SH3 domain containing 1	Multiple_Complex	5.02	0.04	0.9623			T	chr10	-
TC1000010844.hg.1	1.46	T	RUFY2	RUN and FYVE domain containing 2	Multiple_Complex	-2.01	0.0134	0.9623			T	chr10	-	68343519	68343826
TC1000010914.hg.1	-1.38	T	PPA1	pyrophosphatase (inorganic) 1	Multiple_Complex	2.24	0.0117	0.9623			T	chr10	-
TC1000010923.hg.1	-1.66	T	YY1P1	YY1 transcription factor pseudogene 1 [Source:HGNC Symbol;Acc:HGNC:45094]	Multiple_Complex	2.33	0.0084	0.9623			T	chr10	-	70485719	70486325
TC1000010993.hg.1	1.4	T	MICU1	mitochondrial calcium uptake 1	Multiple_Complex	-2.06	0.0044	0.9623			T	chr10	-	72523802	72523859
TC1000011025.hg.1	1.06	T	PPP3CB	protein phosphatase 3, catalytic subunit, beta isozyme	Multiple_Complex	-3.95	0.0015	0.9623			T	chr10	-
TC1000011026.hg.1	-1.01	T	USP54	ubiquitin specific peptidase 54	Multiple_Complex	-2.24	0.0221	0.9623			T	chr10	-
TC1000011152.hg.1	-1.2	T	ZMIZ1-AS1	ZMIZ1 antisense RNA 1	NonCoding	-2.08	0.032	0.9623			T	chr10	-
TC1000011163.hg.1	-1.05	T	blarswoby	Transcript Identified by AceView	Multiple_Complex	-2.07	0.0435	0.9623			T	chr10	-	79310586	79312826
TC1000011183.hg.1	-1.04	T	NUTM2B-AS1	NUTM2B antisense RNA 1	NonCoding	-3	0.0275	0.9623			T	chr10	-	79786444	79786549
TC1000011224.hg.1	1.06	T			NonCoding	-2.48	0.0149	0.9623			T	chr10	-
TC1000011305.hg.1	-1.04	T	pluskaw	Transcript Identified by AceView	NonCoding	2.55	0.0122	0.9623			T	chr10	-	86553758	86553789
TC1000011329.hg.1	1.04	T	NUTM2A-AS1	NUTM2A antisense RNA 1	Multiple_Complex	2.32	0.0017	0.9623			T	chr10	-	87325044	87325108
TC1000011363.hg.1	1.45	T	RNLS	renalase, FAD-dependent amine oxidase	Multiple_Complex	-3.76	0.009	0.9623			T	chr10	-	88309386	88314465
TC1000011370.hg.1	-1.62	T	ACTA2	actin, alpha 2, smooth muscle, aorta	Multiple_Complex	2.66	0.0246	0.9623			T	chr10	-
TC1000010912.hg.1	-1.35	T	SAR1A	secretion associated, Ras related GTPase 1A	Multiple_Complex	2	0.0307	0.9623			T	chr10	-	70157868	70161003
TC1000010172.hg.1	-1.17	T	SVIL	supervillin	Multiple_Complex	-7.61	0.0067	0.9623			T	chr10	-
TC1000012502.hg.1	1.04	T			NonCoding	2.13	0.0342	0.9623			T	chr10	+
TC1000012528.hg.1	1.18	T	NSUN6	NOP2/Sun domain family, member 6	Multiple_Complex	-2.16	0.006	0.9623			T	chr10	-	18541586	18542068
TC1100007210.hg.1	-1.06	T	EIF3M	eukaryotic translation initiation factor 3, subunit M	Multiple_Complex	3.2	0.0232	0.9623			T	chr11	+	32593769	32593865
TC1100007216.hg.1	-1.51	T	PRRG4	proline rich Gla (G-carboxyglutamic acid) 4 (transmembrane)	Multiple_Complex	2.41	0.0428	0.9623			T	chr11	+	32853841	32854262
TC1100007220.hg.1	-1.05	T	DEPDC7	DEP domain containing 7	Multiple_Complex	-2.13	0.0489	0.9623			T	chr11	+
TC1100007247.hg.1	-1.06	T	CAPRIN1	cell cycle associated protein 1	Multiple_Complex	2.22	0.0266	0.9623			T	chr11	+	34053672	34055685
TC1100007273.hg.1	1.07	T	CD44	CD44 molecule (Indian blood group)	Multiple_Complex	-2.52	0.0254	0.9623			T	chr11	+
TC1100007298.hg.1	1.33	T	surure	Transcript Identified by AceView	Coding	-2.19	0.0294	0.9623			T	chr11	+	36176459	36176956
TC1100007366.hg.1	1.07	T	TTC17	tetratricopeptide repeat domain 17	Multiple_Complex	-2.66	0.0016	0.9623			T	chr11	+	43468156	43468363
TC1100007390.hg.1	1.19	T	EXT2	exostosin glycosyltransferase 2	Multiple_Complex	-2.05	0.0381	0.9623			T	chr11	+
TC1100007408.hg.1	-1.77	T	PRDM11	PR domain containing 11	Multiple_Complex	2.17	0.0144	0.9623			T	chr11	+	45228160	45235124
TC1100007504.hg.1	-1.08	T			NonCoding	-2.55	0.0444	0.9623			T	chr11	+	47902720	47902962
TC1100007863.hg.1	1.13	T	ROM1	retinal outer segment membrane protein 1	Multiple_Complex	-2.24	0.0459	0.9623			T	chr11	+
TC1100007876.hg.1	-1.13	T	TMEM179B; MIR6748	transmembrane protein 179B; microRNA 6748	Multiple_Complex	-2.01	0.0084	0.9623			T	chr11	+
TC1100007884.hg.1	-1.04	T	SLC3A2	solute carrier family 3 (amino acid transporter heavy chain), member 2	Multiple_Complex	2.02	0.0049	0.9623			T	chr11	+	62883348	62883988
TC1100007184.hg.1	1.26	T	DNAJC24	DnaJ (Hsp40) homolog, subfamily C, member 24	Multiple_Complex	-2.6	0.03	0.9623			T	chr11	+
TC1100007900.hg.1	-2.69	T			NonCoding	2.18	0.0496	0.9623			T	chr11	+	63556214	63556238
TC1100007954.hg.1	1.33	T			NonCoding	-4.19	0.0145	0.9623			T	chr11	+
TC1100007996.hg.1	1.26	T	ZFPL1	zinc finger protein-like 1	Multiple_Complex	-3.68	0.0297	0.9623			T	chr11	+
TC1100008007.hg.1	1.85	T			NonCoding	-2.17	0.0209	0.9623			T	chr11	+
TC1100008065.hg.1	-1.6	T	KLC2	kinesin light chain 2	Multiple_Complex	2.6	0.0013	0.9623			T	chr11	+	66263037	66263062
TC1100008076.hg.1	-1.2	T	RP11-867G23.8	novel transcript, antisense to SLC29A2	NonCoding	2.02	0.0295	0.9623			T	chr11	+
TC1100008133.hg.1	1.16	T	TBC1D10C	TBC1 domain family, member 10C	Multiple_Complex	-2.18	0.0118	0.9623			T	chr11	+
TC1100008138.hg.1	1.07	T	CABP4	calcium binding protein 4	Multiple_Complex	-3.05	0.0112	0.9623			T	chr11	+
TC1100008147.hg.1	1.18	T	NDUFV1	NADH dehydrogenase (ubiquinone) flavoprotein 1, 51kDa	Multiple_Complex	-2.34	0.0398	0.9623			T	chr11	+
TC1100008225.hg.1	1.11	T	RP11-211G23.2; keesha	Transcript Identified by AceView; novel transcript	NonCoding	3.66	0.0165	0.9623			T	chr11	+
TC1100008247.hg.1	-1.03	T			NonCoding	-2.04	0.0114	0.9623			T	chr11	+
TC1100008248.hg.1	1.31	T			NonCoding	2.07	0.0283	0.9623			T	chr11	+
TC1100008264.hg.1	-1.24	T	PPFIA1	protein tyrosine phosphatase, receptor type, f polypeptide (PTPRF), interacting protein (liprin), alpha 1	Multiple_Complex	-2.47	0.0498	0.9623			T	chr11	+
TC1100008304.hg.1	1.07	T			NonCoding	-3.27	0.022	0.9623			T	chr11	+
TC1100007906.hg.1	-1.03	T	RTN3	reticulon 3	Multiple_Complex	-2.19	0.0334	0.9623			T	chr11	+	63718702	63718947
TC1000012521.hg.1	-1.29	T	styga	Transcript Identified by AceView	NonCoding	2.34	0.0243	0.9623			T	chr10	-	7550583	7550894
TC1100007092.hg.1	1.24	T			NonCoding	-2.25	0.0035	0.9623			T	chr11	+	23961787	23961982
TC1100007026.hg.1	1.17	T	ZDHHC13	zinc finger, DHHC-type containing 13	Multiple_Complex	-2.75	0.0431	0.9623			T	chr11	+
TC1000012536.hg.1	1.19	T	MPP7	membrane protein, palmitoylated 7	Multiple_Complex	-2.22	0.0063	0.9623			T	chr10	-	28120194	28120390
TC1000012555.hg.1	-1.42	T	LOC399753; wapoyby	Transcript Identified by AceView, Entrez Gene ID(s) 399753; Transcript Identified by AceView	Coding	2.49	0.0035	0.9623			T	chr10	-	48038798	48038845
TC1000012561.hg.1	1.39	T	JMJD1C	jumonji domain containing 1C	Multiple_Complex	-2.77	0.0363	0.9623			T	chr10	-	63193473	63193649
TC1000012568.hg.1	-1.35	T	BMS1P4	BMS1 ribosome biogenesis factor pseudogene 4	Multiple_Complex	2.43	0.0024	0.9623			T	chr10	-	73720660	73721361
TC1000012579.hg.1	1.2	T	SLIT1; ARHGAP19-SLIT1	slit guidance ligand 1; ARHGAP19-SLIT1 readthrough (NMD candidate)	Multiple_Complex	-2.55	0.0436	0.9623			T	chr10	-
TC1000012586.hg.1	1.68	T	SEC31B	SEC31 homolog B, COPII coat complex component	Multiple_Complex	-2.71	0.0317	0.9623			T	chr10	-	100499524	100499574
TC1000012599.hg.1	-1.04	T	CUZD1	CUB and zona pellucida-like domains 1	Multiple_Complex	2.86	0.0411	0.9623			T	chr10	-
TC1000012600.hg.1	1.54	T	FAM24B	family with sequence similarity 24, member B	Multiple_Complex	2.02	0.0313	0.9623			T	chr10	-
TC1000012603.hg.1	-1.32	T	FAM53B	family with sequence similarity 53, member B	Multiple_Complex	3.45	0.0068	0.9623			T	chr10	-	124667190	124667420
TC1100006444.hg.1	1.53	T	ATHL1	ATH1, acid trehalase-like 1 (yeast)	Multiple_Complex	-2.02	0.0027	0.9623			T	chr11	+	292546	292576
TC1100006492.hg.1	-1.17	T	PNPLA2	patatin-like phospholipase domain containing 2	Multiple_Complex	2.47	0.0323	0.9623			T	chr11	+	822259	822396
TC1100006508.hg.1	-1.27	T	MUC5AC	mucin 5AC, oligomeric mucus/gel-forming	Multiple_Complex	2.37	0.0294	0.9623			T	chr11	+	1174882	1175137
TC1100006522.hg.1	1.17	T	KRTAP5-AS1	KRTAP5-1/KRTAP5-2 antisense RNA 1	NonCoding	-2.14	0.0268	0.9623			T	chr11	+	1597550	1597583
TC1100007030.hg.1	-1.05	T	NAV2	neuron navigator 2	Multiple_Complex	-2.37	0.0248	0.9623			T	chr11	+	20049836	20049901
TC1100006546.hg.1	1.43	T	TNNT3	troponin T type 3 (skeletal, fast)	Multiple_Complex	-2.04	0.0125	0.9623			T	chr11	+
TC1100006620.hg.1	1.23	T			NonCoding	-2.13	0.0462	0.9623			T	chr11	+	3426851	3427398
TC1100006635.hg.1	1.09	T	STIM1; MIR4687	stromal interaction molecule 1; microRNA 4687	Multiple_Complex	-2.15	0.0316	0.9623			T	chr11	+	4082882	4082982
TC1100006687.hg.1	1.56	T			NonCoding	-2.28	0.0035	0.9623			T	chr11	+	5290040	5290069
TC1100006760.hg.1	-1.89	T	PPFIBP2	PTPRF interacting protein, binding protein 2 (liprin beta 2)	Multiple_Complex	3.83	0.0175	0.9623			T	chr11	+	7605738	7605958
TC1100006769.hg.1	-1.17	T	waglaw	Transcript Identified by AceView	NonCoding	4.36	0.028	0.9623			T	chr11	+	7930814	7930838
TC1100006773.hg.1	-1.26	T	TUB	tubby bipartite transcription factor	Multiple_Complex	-2.22	0.0121	0.9623			T	chr11	+	8100503	8100601
TC1100006824.hg.1	-2.05	T	SBF2-AS1	SBF2 antisense RNA 1	NonCoding	4.48	0.0258	0.9623			T	chr11	+	9790869	9791237
TC1100006831.hg.1	-1.66	T	ADM	adrenomedullin	Coding	3.19	0.0338	0.9623			T	chr11	+	10305377	10305679
TC1100006865.hg.1	1.29	T			NonCoding	2.57	0.0342	0.9623			T	chr11	+	12029203	12029419
TC1100006888.hg.1	-1.44	T	TEAD1	TEA domain family member 1 (SV40 transcriptional enhancer factor)	Multiple_Complex	-15.29	0.0089	0.9623			T	chr11	+
TC1100006906.hg.1	1.04	T	FAR1	fatty acyl CoA reductase 1	Multiple_Complex	2.45	0.0324	0.9623			T	chr11	+	13713034	13713084
TC1100007005.hg.1	1.39	T	LDHC	lactate dehydrogenase C	Coding	-2.19	0.0115	0.9623			T	chr11	+	18412409	18412462
TC1100007014.hg.1	1.25	T			NonCoding	-2.13	0.0069	0.9623			T	chr11	+
TC1100006577.hg.1	-1.1	T	TSSC4	tumor suppressing subtransferable candidate 4	Multiple_Complex	-2.81	0.0114	0.9623			T	chr11	+
TC1500006625.hg.1	1.06	T			NonCoding	-2.1	0.0119	0.9623			T	chr15	+	25636270	25636368
TC1500007511.hg.1	1.92	T	garstaw	Transcript Identified by AceView	Unassigned	2.19	0.0494	0.9623			T	chr15	+	63051977	63052859
TC1500006683.hg.1	1.11	T	APBA2	amyloid beta (A4) precursor protein-binding, family A, member 2	Multiple_Complex	-2.04	0.0395	0.9623			T	chr15	+
TC1900008062.hg.1	-1.01	T	SELV	selenoprotein V; selenoprotein V [Source:EntrezGene;Acc:348303]; Transcript Identified by AceView, Entrez Gene ID(s) 348303, RefSeq ID(s) NM_182704	Multiple_Complex	-2.19	0.0126	0.9623			T	chr19	+
TC1900008082.hg.1	-1.18	T			NonCoding	2.08	0.0287	0.9623			T	chr19	+
TC1900008135.hg.1	1.15	T			NonCoding	-2.36	0.0231	0.9623			T	chr19	+	41030365	41030564
TC1900008224.hg.1	1.06	T			NonCoding	2.2	0.0303	0.9623			T	chr19	+	43631590	43632312
TC1900008245.hg.1	-1.54	T	ZNF221	zinc finger protein 221	Multiple_Complex	3.08	0.0269	0.9623			T	chr19	+
TC1900008266.hg.1	1.19	T			NonCoding	-2.25	0.0487	0.9623			T	chr19	+
TC1900008343.hg.1	-1.05	T	QPCTL	glutaminyl-peptide cyclotransferase-like	Multiple_Complex	-2.18	0.0119	0.9623			T	chr19	+	45703925	45703989
TC1900008369.hg.1	1.06	T	HIF3A	hypoxia inducible factor 3, alpha subunit	Multiple_Complex	-2.26	0.0205	0.9623			T	chr19	+	46305042	46305085
TC1900008372.hg.1	1.34	T	PPP5C	protein phosphatase 5, catalytic subunit	Multiple_Complex	-2.98	0.0262	0.9623			T	chr19	+
TC1900008384.hg.1	1.3	T	CALM3	calmodulin 3 (phosphorylase kinase, delta)	Multiple_Complex	-2	0.0102	0.9623			T	chr19	+	46608589	46608845
TC1900008400.hg.1	-1.7	T	CTD-2233K9.1	TEC	NonCoding	2.03	0.0076	0.9623			T	chr19	+	46948289	46948374
TC1900008404.hg.1	1.03	T	NPAS1	neuronal PAS domain protein 1	Multiple_Complex	-2.37	0.0239	0.9623			T	chr19	+
TC1900008482.hg.1	1.01	T	SPHK2	sphingosine kinase 2	Multiple_Complex	2.06	0.043	0.9623			T	chr19	+	48625077	48625890
TC1900008533.hg.1	1.17	T	CD37	CD37 molecule	Multiple_Complex	-2.17	0.0095	0.9623			T	chr19	+	49337683	49337924
TC1900008555.hg.1	1.19	T	AP2A1	adaptor-related protein complex 2, alpha 1 subunit	Multiple_Complex	-2.2	0.0133	0.9623			T	chr19	+	49800692	49800960
TC1900008607.hg.1	1.4	T	KLK3	kallikrein related peptidase 3	Multiple_Complex	-2.17	0.0115	0.9623			T	chr19	+
TC1900008608.hg.1	1.33	T	KLK2	kallikrein related peptidase 2	Multiple_Complex	-2.06	0.0207	0.9623			T	chr19	+
TC1900008620.hg.1	1.18	T			NonCoding	2.3	0.0023	0.9623			T	chr19	+
TC1900008621.hg.1	1.39	T			NonCoding	-2.21	0.0064	0.9623			T	chr19	+
TC1900008634.hg.1	-1.06	T	SIGLECL1	SIGLEC family like 1	Multiple_Complex	2.15	0.0275	0.9623			T	chr19	+	51268571	51268597
TC1900008739.hg.1	-1.48	T	ZNF818P	zinc finger protein 818, pseudogene	Multiple_Complex	3.04	0.0058	0.9623			T	chr19	+	53203816	53204015
TC1900008828.hg.1	1.32	T	CACNG6	calcium channel, voltage-dependent, gamma subunit 6	Multiple_Complex	-2.78	0.0116	0.9623			T	chr19	+	53999634	53999771
TC1900008886.hg.1	1.46	T	CTC-550B14.7	novel transcript, antisense to RDH13 and GP6	NonCoding	-2.78	0.0159	0.9623			T	chr19	+
TC1900008927.hg.1	-1.03	T	EPN1	epsin 1	Multiple_Complex	-2.1	0.0087	0.9623			T	chr19	+	55707550	55707747
TC1900008987.hg.1	-1.59	T	AURKC	aurora kinase C	Coding	2.02	0.0181	0.9623			T	chr19	+	57230802	57231008
TC1900009036.hg.1	-1.07	T			NonCoding	2.05	0.0147	0.9623			T	chr19	+
TC1900009039.hg.1	-1.16	T	ZSCAN22; MIR6806	zinc finger and SCAN domain containing 22; microRNA 6806	Multiple_Complex	2.11	0.0336	0.9623			T	chr19	+
TC1900008061.hg.1	-1.1	T	DLL3	delta-like 3 (Drosophila)	Multiple_Complex	2.54	0.0016	0.9623			T	chr19	+	39507830	39507914
TC1900008020.hg.1	1.03	T	ACTN4	actinin, alpha 4	Multiple_Complex	3.23	0.022	0.9623			T	chr19	+
TC1900007973.hg.1	1.03	T	ZNF527	zinc finger protein 527	Multiple_Complex	-2.07	0.0357	0.9623			T	chr19	+	37389880	37390770
TC1900007946.hg.1	-1.37	T			NonCoding	3.22	0.0467	0.9623			T	chr19	+	36580255	36581052
TC1900007181.hg.1	1.1	T	TECR; MIR639	trans-2,3-enoyl-CoA reductase; microRNA 639	Multiple_Complex	-2.37	0.0202	0.9623			T	chr19	+	14545114	14545180
TC1900007184.hg.1	1.14	T	CLEC17A	C-type lectin domain family 17, member A	Multiple_Complex	-2.25	0.0053	0.9623			T	chr19	+
TC1900007290.hg.1	-2.02	T	TMEM38A	transmembrane protein 38A	Multiple_Complex	2.48	0.0477	0.9623			T	chr19	+	16661127	16661210
TC1900007300.hg.1	-1.27	T	F2RL3	coagulation factor II (thrombin) receptor-like 3	Multiple_Complex	2.3	0.0052	0.9623			T	chr19	+	16890622	16890650
TC1900007305.hg.1	1.12	T	MYO9B	myosin IXB	Multiple_Complex	-2.82	0.0177	0.9623			T	chr19	+	17177797	17177886
TC1900007325.hg.1	-1.11	T	MVB12A; BISPR	multivesicular body subunit 12A; BST2 interferon stimulated positive regulator (non-protein coding)	Multiple_Complex	2.07	0.0221	0.9623			T	chr19	+
TC1900007330.hg.1	1.05	T	FAM129C	family with sequence similarity 129, member C	Multiple_Complex	2.85	0.0441	0.9623			T	chr19	+
TC1900007342.hg.1	1.11	T	FCHO1	FCH domain only 1	Multiple_Complex	-2.05	0.0222	0.9623			T	chr19	+
TC1900007436.hg.1	-1.38	T	GATAD2A; MIR640	GATA zinc finger domain containing 2A; microRNA 640	Multiple_Complex	-2.01	0.0423	0.9623			T	chr19	+
TC1900007446.hg.1	-1.52	T	CTC-559E9.9; CTC-559E9.12		Multiple_Complex	2.27	0.0123	0.9623			T	chr19	+
TC1900007454.hg.1	-1.06	T	CTC-559E9.6		Multiple_Complex	2.02	0.014	0.9623			T	chr19	+	19786885	19786927
TC1900007462.hg.1	1.37	T	ZNF90	zinc finger protein 90	Multiple_Complex	-2.04	0.0234	0.9623			T	chr19	+	20125044	20125142
TC1900007491.hg.1	1.18	T	CTD-2542C24.2; CTD-2542C24.14		Multiple_Complex	-3.68	0.0131	0.9623			T	chr19	+
TC1900009048.hg.1	-1.24	T	ZNF584	zinc finger protein 584	Multiple_Complex	2.05	0.0402	0.9623			T	chr19	+	58415793	58415818
TC1900007570.hg.1	1.02	T	ZNF492	zinc finger protein 492	Multiple_Complex	-3.99	0.0374	0.9623			T	chr19	+
TC1900007638.hg.1	1.93	T			NonCoding	-2.5	0.017	0.9623			T	chr19	+
TC1900007659.hg.1	-1.14	T	LINC00906	long intergenic non-protein coding RNA 906	NonCoding	2.07	0.0477	0.9623			T	chr19	+	28967805	28967831
TC1900007670.hg.1	-1.05	T			NonCoding	-2.15	0.0081	0.9623			T	chr19	+
TC1900007695.hg.1	1.02	T	URI1	URI1, prefoldin-like chaperone	Multiple_Complex	2.16	0.0447	0.9623			T	chr19	+	30012532	30012899
TC1900007721.hg.1	-1.13	T			NonCoding	2.03	0.0197	0.9623			T	chr19	+
TC1900007744.hg.1	1.03	T	DPY19L3	dpy-19-like 3 (C. elegans)	Multiple_Complex	-2.67	0.0231	0.9623			T	chr19	+	32436446	32436495
TC1900007810.hg.1	-1.08	T	WTIP	Wilms tumor 1 interacting protein	Multiple_Complex	-2.25	0.042	0.9623			T	chr19	+
TC1900007839.hg.1	1.24	T	FXYD5	FXYD domain containing ion transport regulator 5	Multiple_Complex	-2.18	0.0128	0.9623			T	chr19	+
TC1900007844.hg.1	-1.27	T	LSR	lipolysis stimulated lipoprotein receptor	Multiple_Complex	2.24	0.0134	0.9623			T	chr19	+	35259240	35259401
TC1900007858.hg.1	-1.18	T			NonCoding	-2.39	0.026	0.9623			T	chr19	+	35436798	35436850
TC1900007868.hg.1	-1.15	T	HAUS5	HAUS augmin like complex subunit 5	Multiple_Complex	3.23	0.0156	0.9623			T	chr19	+	35614035	35614059
TC1900007884.hg.1	-1.35	T	farchaw	Transcript Identified by AceView	NonCoding	-2.11	0.0357	0.9623			T	chr19	+	35771925	35772438
TC1900007906.hg.1	1.31	T	TBCB	tubulin folding cofactor B	Multiple_Complex	-2.11	0.0419	0.9623			T	chr19	+	36114395	36114985
TC1900007614.hg.1	-1.21	T			NonCoding	2.14	0.0275	0.9623			T	chr19	+	23713412	23713892
TC1900009089.hg.1	-1.01	T	horori	Transcript Identified by AceView	Multiple_Complex	-2.69	0.0052	0.9623			T	chr19	-	513890	514118
TC1900009100.hg.1	-1.02	T	POLRMT	polymerase (RNA) mitochondrial (DNA directed)	Multiple_Complex	-5.11	0.0178	0.9623			T	chr19	-
TC1900009154.hg.1	1.12	T	AC005329.7	novel transcript, antisense to NDUFS7	NonCoding	2.33	0.0218	0.9623			T	chr19	-
TC1900010163.hg.1	-1.49	T	ZNF43	zinc finger protein 43	Multiple_Complex	2.4	0.025	0.9623			T	chr19	-	21840087	21841647
TC1900010195.hg.1	1.19	T	ZNF99	zinc finger protein 99	Multiple_Complex	-2.26	0.0109	0.9623			T	chr19	-
TC1900010221.hg.1	1.12	T	ZNF681	zinc finger protein 681	Multiple_Complex	2.46	0.0273	0.9623			T	chr19	-
TC1900010229.hg.1	1.24	T			NonCoding	-2.52	0.0011	0.9623			T	chr19	-
TC1900010379.hg.1	-1.21	T	SLC7A10	solute carrier family 7 (neutral amino acid transporter light chain, asc system), member 10	Multiple_Complex	-2.48	0.0033	0.9623			T	chr19	-	33208776	33208819
TC1900010409.hg.1	1.07	T			NonCoding	-3.34	0.0241	0.9623			T	chr19	-
TC1900010422.hg.1	1.15	T	skorcho; sleecho	Transcript Identified by AceView	Multiple_Complex	-2.52	0.0014	0.9623			T	chr19	-
TC1900010532.hg.1	1.09	T	LINC01534	long intergenic non-protein coding RNA 1534	NonCoding	-2.15	0.0311	0.9623			T	chr19	-
TC1900010620.hg.1	-1.11	T	CAPN12	calpain 12	Multiple_Complex	2.59	0.0485	0.9623			T	chr19	-	38730534	38730558
TC1900010657.hg.1	-1.06	T			NonCoding	2.57	0.0082	0.9623			T	chr19	-	39406157	39406256
TC1900010696.hg.1	-1.11	T	AKT2	v-akt murine thymoma viral oncogene homolog 2	Multiple_Complex	2.18	0.0149	0.9623			T	chr19	-
TC1900010716.hg.1	1.27	T	ADCK4	aarF domain containing kinase 4	Multiple_Complex	-2.37	0.0384	0.9623			T	chr19	-
TC1900010746.hg.1	1.36	T	EXOSC5	exosome component 5	Multiple_Complex	-2.13	0.0089	0.9623			T	chr19	-
TC1900010158.hg.1	-1.21	T	ZNF100	zinc finger protein 100	Multiple_Complex	2.34	0.0348	0.9623			T	chr19	-
TC1900010747.hg.1	1.13	T	B3GNT8	UDP-GlcNAc:betaGal beta-1,3-N-acetylglucosaminyltransferase 8	Multiple_Complex	2.07	0.0374	0.9623			T	chr19	-	41425359	41425410
TC1900010782.hg.1	-1.54	T	ATP1A3	ATPase, Na+/K+ transporting, alpha 3 polypeptide	Multiple_Complex	2.04	0.0174	0.9623			T	chr19	-
TC1900010789.hg.1	-1.04	T	POU2F2	POU class 2 homeobox 2	Multiple_Complex	2.02	0.0495	0.9623			T	chr19	-	42099527	42099618
TC1900010805.hg.1	1.31	T	CXCL17	chemokine (C-X-C motif) ligand 17	Coding	-2.03	0.0267	0.9623			T	chr19	-
TC1900010833.hg.1	-1.54	T	PSG5	pregnancy specific beta-1-glycoprotein 5	Multiple_Complex	2.03	0.02	0.9623			T	chr19	-	43183282	43183471
TC1900010856.hg.1	1.4	T	PLAUR	plasminogen activator, urokinase receptor	Multiple_Complex	-2.1	0.0438	0.9623			T	chr19	-	43646457	43646548
TC1900010869.hg.1	-1.12	T			NonCoding	3.55	0.0078	0.9623			T	chr19	-
TC1900010873.hg.1	-1.24	T	ZNF45	zinc finger protein 45	Multiple_Complex	2.28	0.048	0.9623			T	chr19	-	43932403	43932603
TC1900010946.hg.1	2.05	T	smeyvoy	Transcript Identified by AceView	Coding	-2.31	0.0403	0.9623			T	chr19	-
TC1900010947.hg.1	1.49	T	EML2; MIR330	echinoderm microtubule associated protein like 2; microRNA 330	Multiple_Complex	-2.07	0.0098	0.9623			T	chr19	-	45642134	45642352
TC1900010998.hg.1	1.08	T	PRKD2	protein kinase D2	Multiple_Complex	-2.34	0.0181	0.9623			T	chr19	-
TC1900011013.hg.1	-1.33	T	swywa	Transcript Identified by AceView	Multiple_Complex	-2.12	0.0356	0.9623			T	chr19	-	47054829	47055004
TC1900011033.hg.1	1.02	T	NAPA	N-ethylmaleimide-sensitive factor attachment protein, alpha	Multiple_Complex	-2.11	0.0413	0.9623			T	chr19	-
TC1900011088.hg.1	-1.08	T	blashey	Transcript Identified by AceView	Coding	2.04	0.0373	0.9623			T	chr19	-
TC1900010771.hg.1	1.23	T	LYPD4	LY6/PLAUR domain containing 4	Coding	-2.38	0.0224	0.9623			T	chr19	-	41838881	41839024
TC1900007085.hg.1	-1.33	T	ZNF791	zinc finger protein 791	Multiple_Complex	2.69	0.0343	0.9623			T	chr19	+
TC1900010147.hg.1	1.11	T	RP11-678G14.2; sertawbu	novel transcript antisense to ZNF429; Transcript Identified by AceView	NonCoding	2.92	0.0474	0.9623			T	chr19	-
TC1900010089.hg.1	-1.13	T	ZNF682	zinc finger protein 682	Multiple_Complex	-3.06	0.0267	0.9623			T	chr19	-	20005667	20005934
TC1900009165.hg.1	-1.08	T	ADAMTSL5	ADAMTS like 5	Multiple_Complex	2.13	0.0424	0.9623			T	chr19	-
TC1900009263.hg.1	-1.19	T			NonCoding	2.05	0.0138	0.9623			T	chr19	-
TC1900009266.hg.1	-1.7	T	ZNF77	zinc finger protein 77	Multiple_Complex	2.72	0.0385	0.9623			T	chr19	-
TC1900009277.hg.1	-1.03	T	LOC100996351; AC005264.2	uncharacterized LOC100996351; novel transcript, antisense to GNA15	NonCoding	3.24	0.0399	0.9623			T	chr19	-
TC1900009302.hg.1	1.01	T	PIP5K1C	phosphatidylinositol-4-phosphate 5-kinase, type I, gamma	Multiple_Complex	2.13	0.0042	0.9623			T	chr19	-
TC1900009333.hg.1	1.34	T	STAP2	signal transducing adaptor family member 2	Multiple_Complex	-2.32	0.0318	0.9623			T	chr19	-
TC1900009357.hg.1	1.01	T	MYDGF	myeloid-derived growth factor	Multiple_Complex	-3.18	0.0335	0.9623			T	chr19	-	4668646	4668696
TC1900009382.hg.1	-1.17	T	PTPRS	protein tyrosine phosphatase, receptor type, S	Multiple_Complex	-2.24	0.0297	0.9623			T	chr19	-	5219939	5220016
TC1900009394.hg.1	-1.06	T	C19orf70	chromosome 19 open reading frame 70	Multiple_Complex	2.44	0.0459	0.9623			T	chr19	-
TC1900009459.hg.1	1.22	T	INSR	insulin receptor	Multiple_Complex	-2.05	0.0278	0.9623			T	chr19	-
TC1900009491.hg.1	-1.28	T	FCER2	Fc fragment of IgE, low affinity II, receptor for (CD23)	Multiple_Complex	2.45	0.045	0.9623			T	chr19	-
TC1900009511.hg.1	-1.18	T	TIMM44	translocase of inner mitochondrial membrane 44 homolog (yeast)	Multiple_Complex	2.14	0.0094	0.9623			T	chr19	-
TC1900009536.hg.1	-1.74	T	RAB11B-AS1	RAB11B antisense RNA 1	Multiple_Complex	-3.22	0.0322	0.9623			T	chr19	-	8374379	8374420
TC1900010099.hg.1	-1.23	T	CTC-260E6.6	novel transcript, antisense to ZNF486 and ZNF90	Multiple_Complex	3.73	0.05	0.9623			T	chr19	-
TC1900009552.hg.1	-1.72	T			NonCoding	2.43	0.0071	0.9623			T	chr19	-
TC1900009604.hg.1	1.2	T	COL5A3	collagen, type V, alpha 3	Multiple_Complex	-2.25	0.0041	0.9623			T	chr19	-
TC1900009636.hg.1	-1	T	KRI1	KRI1 homolog	Multiple_Complex	-2.32	0.0026	0.9623			T	chr19	-
TC1900009692.hg.1	-1.04	T	ZNF823	zinc finger protein 823	Multiple_Complex	3.21	0.0217	0.9623			T	chr19	-
TC1900009707.hg.1	-1.09	T			NonCoding	2.14	0.0162	0.9623			T	chr19	-	11929449	11932591
TC1900009805.hg.1	-1.44	T	SAMD1	sterile alpha motif domain containing 1	Multiple_Complex	2.05	0.0377	0.9623			T	chr19	-
TC1900009837.hg.1	-1.59	T			NonCoding	2.92	0.0249	0.9623			T	chr19	-	14719823	14719898
TC1900009838.hg.1	-1.21	T	ADGRE2	adhesion G protein-coupled receptor E2	Multiple_Complex	2.46	0.0498	0.9623			T	chr19	-
TC1900009852.hg.1	1.15	T	ILVBL	ilvB (bacterial acetolactate synthase)-like	Multiple_Complex	5.16	0.0109	0.9623			T	chr19	-	15115860	15115884
TC1900009867.hg.1	1.13	T	AKAP8L	A kinase (PRKA) anchor protein 8-like	Multiple_Complex	-2.02	0.0331	0.9623			T	chr19	-
TC1900009913.hg.1	-1.07	T			NonCoding	2.9	0.0042	0.9623			T	chr19	-
TC1900009991.hg.1	-1.03	T	JAK3	Janus kinase 3	Multiple_Complex	2.18	0.002	0.9623			T	chr19	-
TC1900010042.hg.1	1.07	T			NonCoding	-2.05	0.0097	0.9623			T	chr19	-
TC1900010050.hg.1	1.01	T	SUGP1	SURP and G-patch domain containing 1	Multiple_Complex	2.02	0.0059	0.9623			T	chr19	-
TC1900009559.hg.1	-1.16	T	MUC16	mucin 16, cell surface associated	Multiple_Complex	2.11	0.0127	0.9623			T	chr19	-	8866964	8867014
TC1900011136.hg.1	-1.01	T	LOC101928295; AC010524.2	uncharacterized LOC101928295; novel transcript, antisense to DKKL1	NonCoding	-2.86	0.0011	0.9623			T	chr19	-
TC1900007067.hg.1	-1.23	T	ZNF136	zinc finger protein 136	Multiple_Complex	-4.46	0.0372	0.9623			T	chr19	+	12163760	12163816
TC1900007042.hg.1	-1.03	T	GAPDHP76	glyceraldehyde-3-phosphate dehydrogenase pseudogene 76 [Source:HGNC Symbol;Acc:HGNC:50649]	Multiple_Complex	2.62	0.035	0.9623			T	chr19	+
TC1800006749.hg.1	-1.05	T	CEP192	centrosomal protein 192kDa	Multiple_Complex	2.07	0.049	0.9623			T	chr18	+
TC1800006820.hg.1	-1.64	T	RP11-454P7.1		Pseudogene	2.03	0.0253	0.9623			T	chr18	+
TC1800006827.hg.1	-1.09	T	GREB1L	growth regulation by estrogen in breast cancer-like	Multiple_Complex	-2.46	0.0253	0.9623			T	chr18	+	21522658	21522821
TC1800006882.hg.1	-1.79	T	CABLES1	Cdk5 and Abl enzyme substrate 1	Multiple_Complex	2.5	0.0121	0.9623			T	chr18	+	23149709	23149975
TC1800006897.hg.1	-1.66	T	LAMA3	laminin, alpha 3	Multiple_Complex	3.47	0.0266	0.9623			T	chr18	+	23777557	23777619
TC1800006902.hg.1	-1.06	T	TTC39C	tetratricopeptide repeat domain 39C	Multiple_Complex	-5.59	0.0493	0.9623			T	chr18	+	24132485	24132509
TC1800006905.hg.1	-1.24	T	CABYR	calcium binding tyrosine-(Y)-phosphorylation regulated	Multiple_Complex	2.94	0.0494	0.9623			T	chr18	+	24152658	24152726
TC1800006912.hg.1	-1.16	T	IMPACT	impact RWD domain protein	Multiple_Complex	2.15	0.0096	0.9623			T	chr18	+
TC1800007011.hg.1	1.05	T	DSG4	desmoglein 4	Coding	-2.03	0.0035	0.9623			T	chr18	+
TC1800007037.hg.1	-1.1	T	MEP1B	meprin A, beta	Multiple_Complex	2.02	0.0252	0.9623			T	chr18	+
TC1800007059.hg.1	-1.13	T	DTNA	dystrobrevin, alpha	Multiple_Complex	2.4	0.0045	0.9623			T	chr18	+
TC1800007101.hg.1	1.04	T	KIAA1328	KIAA1328	Multiple_Complex	-2.58	0.0012	0.9623			T	chr18	+
TC1800007115.hg.1	1.26	T			NonCoding	2.67	0.0069	0.9623			T	chr18	+
TC1800007193.hg.1	-1.21	T	SLC14A2	solute carrier family 14 (urea transporter), member 2	Coding	2.09	0.0186	0.9623			T	chr18	+
TC1800007223.hg.1	-1.12	T	weely	Transcript Identified by AceView	Coding	3.29	0.0367	0.9623			T	chr18	+
TC1800007233.hg.1	1.17	T	KATNAL2	katanin p60 subunit A-like 2	Multiple_Complex	-4.55	0.0003	0.9623			T	chr18	+
TC1800007332.hg.1	-1.33	T	kolu	Transcript Identified by AceView	Coding	2.72	0.0111	0.9623			T	chr18	+
TC1800007385.hg.1	1.2	T	WDR7	WD repeat domain 7	Multiple_Complex	-2.22	0.0436	0.9623			T	chr18	+	56758954	56776781
TC1800007411.hg.1	-1.67	T	NEDD4L	neural precursor cell expressed, developmentally down-regulated 4-like, E3 ubiquitin protein ligase	Multiple_Complex	2.01	0.0492	0.9623			T	chr18	+	58314555	58314589
TC1800007431.hg.1	-1.47	T	MALT1	MALT1 paracaspase	Multiple_Complex	2.18	0.0152	0.9623			T	chr18	+	58710073	58710920
TC1800007440.hg.1	-1.03	T	ZNF532	zinc finger protein 532	Multiple_Complex	2.08	0.0043	0.9623			T	chr18	+
TC1800007522.hg.1	-1.09	T			NonCoding	-2.29	0.0283	0.9623			T	chr18	+
TC1800007534.hg.1	1.07	T			NonCoding	-2.36	0.0039	0.9623			T	chr18	+	63199023	63199381
TC1800007538.hg.1	1.21	T			NonCoding	-3.12	0.0019	0.9623			T	chr18	+
TC1800007595.hg.1	-1.04	T	CCDC102B	coiled-coil domain containing 102B	Multiple_Complex	-2.91	0.0166	0.9623			T	chr18	+	68874669	68874709
TC1800007619.hg.1	-1.07	T			NonCoding	-3.13	0.0336	0.9623			T	chr18	+	70207050	70207220
TC1800007628.hg.1	1.03	T			NonCoding	-2.66	0.0477	0.9623			T	chr18	+
TC1800006731.hg.1	1.23	T	TUBB6	tubulin, beta 6 class V	Multiple_Complex	-4.2	0.0448	0.9623			T	chr18	+
TC1800006715.hg.1	-1.28	T	IMPA2	inositol(myo)-1(or 4)-monophosphatase 2	Multiple_Complex	2.02	0.0184	0.9623			T	chr18	+
TC1800006659.hg.1	-1.23	T			NonCoding	2.18	0.0162	0.9623			T	chr18	+	9973718	9973868
TC1800006650.hg.1	-1.57	T	RAB31	RAB31, member RAS oncogene family	Multiple_Complex	2.6	0.0114	0.9623			T	chr18	+	9814654	9814720
TC1700012329.hg.1	-1.05	T	METTL16	methyltransferase like 16	Multiple_Complex	2.1	0.0351	0.9623			T	chr17	-	2511847	2511886
TC1700012333.hg.1	1.2	T	TRPV3	transient receptor potential cation channel, subfamily V, member 3	Multiple_Complex	2.48	0.0114	0.9623			T	chr17	-
TC1700012339.hg.1	-1.07	T	NUP88	nucleoporin 88kDa	Multiple_Complex	-2.86	0.006	0.9623			T	chr17	-	5378177	5378232
TC1700012340.hg.1	1.26	T	NUP88	nucleoporin 88kDa	Multiple_Complex	2.65	0.0061	0.9623			T	chr17	-	5386026	5386099
TC1700012346.hg.1	1.18	T	CLDN7	claudin 7	Multiple_Complex	-2.02	0.009	0.9623			T	chr17	-	7263159	7263193
TC1700012353.hg.1	-1.15	T	PER1; MIR6883	period circadian clock 1; microRNA 6883	Multiple_Complex	2.41	0.0483	0.9623			T	chr17	-	8156230	8156306
TC1700012361.hg.1	1.14	T	CDRT1	CMT1A duplicated region transcript 1	Multiple_Complex	-2.15	0.0406	0.9623			T	chr17	-
TC1700012362.hg.1	1.1	T	TRIM16	tripartite motif containing 16	Multiple_Complex	-2.43	0.0283	0.9623			T	chr17	-	15636144	15636203
TC1700012415.hg.1	1.3	T	KAT2A	K(lysine) acetyltransferase 2A	Multiple_Complex	-2.41	0.0073	0.9623			T	chr17	-
TC1700012422.hg.1	1.01	T	GFAP	glial fibrillary acidic protein	Multiple_Complex	2.39	0.0422	0.9623			T	chr17	-
TC1700012423.hg.1	-1.41	T	LRRC37A4P	leucine rich repeat containing 37, member A4, pseudogene	Multiple_Complex	2.19	0.0115	0.9623			T	chr17	-
TC1700012425.hg.1	-1.69	T	RP11-798G7.7	putative novel transcript	Multiple_Complex	2.11	0.04	0.9623			T	chr17	-
TC1700012433.hg.1	1.86	T	HOXB6	homeobox B6	Multiple_Complex	-2.54	0.005	0.9623			T	chr17	-
TC1800007687.hg.1	1.42	T	terploy	Transcript Identified by AceView	Unassigned	-2.86	0.0491	0.9623			T	chr18	+
TC1700012438.hg.1	-1.09	T	SUPT4H1	SPT4 homolog, DSIF elongation factor subunit	Multiple_Complex	-2.21	0.037	0.9623			T	chr17	-
TC1700012446.hg.1	-1.08	T	CCDC47	coiled-coil domain containing 47	Multiple_Complex	2.99	0.0118	0.9623			T	chr17	-
TC1700012452.hg.1	1.13	T	PLEKHM1P; MIR4315-2	pleckstrin homology domain containing, family M (with RUN domain) member 1 pseudogene; microRNA 4315-2	Multiple_Complex	-2.17	0.016	0.9623			T	chr17	-
TC1700012458.hg.1	-1.44	T	CEP112	centrosomal protein 112kDa	Multiple_Complex	2.2	0.0111	0.9623			T	chr17	-	66096633	66108994
TC1700012460.hg.1	-1.14	T	ABCA5	ATP binding cassette subfamily A member 5	Multiple_Complex	2.2	0.0123	0.9623			T	chr17	-
TC1700012473.hg.1	-1.05	T	FBF1	Fas (TNFRSF6) binding factor 1	Multiple_Complex	2.51	0.0108	0.9623			T	chr17	-	75937898	75938146
TC1700012476.hg.1	-1.62	T	CYGB	cytoglobin	Multiple_Complex	2.65	0.0138	0.9623			T	chr17	-
TC1700012482.hg.1	-1.48	T	SIRT7	sirtuin 7	Multiple_Complex	2.06	0.0057	0.9623			T	chr17	-	81912416	81912614
TC1800006436.hg.1	-1.2	T			NonCoding	2.06	0.0452	0.9623			T	chr18	+	137354	137412
TC1800006487.hg.1	-1.14	T	SMCHD1	structural maintenance of chromosomes flexible hinge domain containing 1	Multiple_Complex	-3.08	0.0403	0.9623			T	chr18	+	2728414	2728456
TC1800006496.hg.1	1.18	T	gawshee	Transcript Identified by AceView	Coding	-2.06	0.0044	0.9623			T	chr18	+
TC1800006515.hg.1	-1.43	T	GAPLINC	gastric adenocarcinoma associated, positive CD44 regulator, long intergenic non-coding RNA	NonCoding	2.23	0.0083	0.9623			T	chr18	+	3467271	3467296
TC1800006569.hg.1	-1.97	T			NonCoding	2.93	0.004	0.9623			T	chr18	+
TC1800006589.hg.1	1.18	T	PTPRM	protein tyrosine phosphatase, receptor type, M	Multiple_Complex	-2.61	0.001	0.9623			T	chr18	+	8049364	8049430
TC1700012440.hg.1	-1.01	T	RNFT1	ring finger protein, transmembrane 1	Multiple_Complex	2.33	0.0223	0.9623			T	chr17	-
TC1800007797.hg.1	1.13	T	ATP9B	ATPase, class II, type 9B	Multiple_Complex	-2.88	0.0018	0.9623			T	chr18	+
TC1800007835.hg.1	-1.2	T	ADNP2	ADNP homeobox 2	Multiple_Complex	2.23	0.0404	0.9623			T	chr18	+	80109031	80109292
TC1800007849.hg.1	-1.1	T	THOC1	THO complex 1	Multiple_Complex	2.3	0.0316	0.9623			T	chr18	-
TC1800009165.hg.1	1.39	T			NonCoding	-3.23	0.0361	0.9623			T	chr18	-
TC1800009203.hg.1	1.18	T	PQLC1	PQ loop repeat containing 1	Multiple_Complex	-2.13	0.0164	0.9623			T	chr18	-
TC1800009218.hg.1	-1.2	T	ANKRD20A5P; RHOT1P1	ankyrin repeat domain 20 family, member A5, pseudogene; ras homolog family member T1 pseudogene 1	Multiple_Complex	2.36	0.0228	0.9623			T	chr18	+	14205165	14205212
TC1800009222.hg.1	-1.37	T	RNF125	ring finger protein 125, E3 ubiquitin protein ligase	Multiple_Complex	2.31	0.0204	0.9623			T	chr18	+	32041984	32042078
TC1800009235.hg.1	-1.05	T	OACYLP	O-acyltransferase like, pseudogene	Multiple_Complex	2.12	0.0479	0.9623			T	chr18	+	59059485	59059617
TC1800009242.hg.1	1.54	T	SERPINB2	serpin peptidase inhibitor, clade B (ovalbumin), member 2	Multiple_Complex	2.06	0.0163	0.9623			T	chr18	+	63897091	63897143
TC1800009244.hg.1	1.73	T	HMSD	histocompatibility (minor) serpin domain containing	Multiple_Complex	-2.8	0.0386	0.9623			T	chr18	+	63949301	63949353
TC1800009258.hg.1	-1.01	T	ZNF519	zinc finger protein 519	Multiple_Complex	-2.02	0.0364	0.9623			T	chr18	-	14105994	14106409
TC1800009269.hg.1	-1.2	T			NonCoding	2.23	0.0457	0.9623			T	chr18	-
TC1800009283.hg.1	-1.12	T	SMAD2	SMAD family member 2	Multiple_Complex	2.62	0.004	0.9623			T	chr18	-	47895726	47896520
TC1800009290.hg.1	-1.18	T	MYO5B	myosin VB	Multiple_Complex	2.22	0.0487	0.9623			T	chr18	-	49980444	49980553
TC1900006470.hg.1	-1.11	T	BSG	basigin (Ok blood group)	Multiple_Complex	2.05	0.0492	0.9623			T	chr19	+
TC1900006504.hg.1	1.23	T	GRIN3B	glutamate receptor, ionotropic, N-methyl-D-aspartate 3B	Multiple_Complex	-2.01	0.0196	0.9623			T	chr19	+
TC1800009155.hg.1	1.52	T			NonCoding	2.4	0.0169	0.9623			T	chr18	-
TC1900006524.hg.1	1.15	T	CIRBP	cold inducible RNA binding protein	Multiple_Complex	-2.13	0.0065	0.9623			T	chr19	+
TC1900006537.hg.1	1.02	T	REEP6	receptor accessory protein 6	Multiple_Complex	-4.16	0.0265	0.9623			T	chr19	+	1495363	1495387
TC1900006601.hg.1	-1.37	T	ZNF554	zinc finger protein 554	Multiple_Complex	2.08	0.0113	0.9623			T	chr19	+
TC1900006605.hg.1	1.18	T	ZNF57	zinc finger protein 57	Coding	-2.05	0.0146	0.9623			T	chr19	+	2918347	2918469
TC1900006628.hg.1	-1.35	T	NFIC	nuclear factor I/C (CCAAT-binding transcription factor)	Multiple_Complex	2	0.0411	0.9623			T	chr19	+
TC1900006759.hg.1	-1.34	T			NonCoding	-2.04	0.0495	0.9623			T	chr19	+	5548999	5549162
TC1900006815.hg.1	1.07	T			NonCoding	-2.69	0.0324	0.9623			T	chr19	+
TC1900006827.hg.1	1.12	T	ADGRE1	adhesion G protein-coupled receptor E1	Multiple_Complex	-2.62	0.042	0.9623			T	chr19	+	6906433	6906521
TC1900006891.hg.1	1.02	T	CTD-2550O8.7		Multiple_Complex	-5	0.0266	0.9623			T	chr19	+
TC1900006940.hg.1	-1.43	T	LOC101928238; beesey; CTC-543D15.8	uncharacterized LOC101928238; Transcript Identified by AceView; novel transcript	NonCoding	2.06	0.003	0.9623			T	chr19	+
TC1900006969.hg.1	1.1	T	PPAN-P2RY11; P2RY11; PPAN	PPAN-P2RY11 readthrough; purinergic receptor P2Y, G-protein coupled, 11; peter pan homolog (Drosophila)	Multiple_Complex	-2.16	0.0177	0.9623			T	chr19	+
TC1900006977.hg.1	-1.84	T	ICAM1	intercellular adhesion molecule 1	Multiple_Complex	2.07	0.0055	0.9623			T	chr19	+	10270841	10271088
TC1900006993.hg.1	1.33	T	QTRT1	queuine tRNA-ribosyltransferase 1	Multiple_Complex	-2.27	0.0245	0.9623			T	chr19	+	10713124	10713197
TC1900007021.hg.1	1.28	T	TSPAN16	tetraspanin 16	Multiple_Complex	-2.04	0.041	0.9623			T	chr19	+
TC1900006526.hg.1	-1.03	T	MUM1	melanoma associated antigen (mutated) 1	Multiple_Complex	2.25	0.0213	0.9623			T	chr19	+
TC1900007043.hg.1	-1.01	T	ZNF833P	zinc finger protein 833, pseudogene	Multiple_Complex	2.08	0.0037	0.9623			T	chr19	+
TC1800008978.hg.1	1.14	T	RTTN	rotatin	Multiple_Complex	-2.04	0.0104	0.9623			T	chr18	-
TC1800008903.hg.1	1.01	T	KDSR	3-ketodihydrosphingosine reductase	Multiple_Complex	-2.53	0.029	0.9623			T	chr18	-
TC1800007863.hg.1	1.71	T	ENOSF1	enolase superfamily member 1	Multiple_Complex	-2.37	0.0087	0.9623			T	chr18	-	686160	686447
TC1800007872.hg.1	1.09	T	RP11-672L10.3	novel transcript, antisense to ADCYAP1	NonCoding	-2.63	0.0051	0.9623			T	chr18	-
TC1800007895.hg.1	1.14	T	METTL4	methyltransferase like 4	Multiple_Complex	-2.3	0.0273	0.9623			T	chr18	-	2566694	2566820
TC1800007963.hg.1	-1.1	T	EPB41L3	erythrocyte membrane protein band 4.1-like 3	Multiple_Complex	2.37	0.0198	0.9623			T	chr18	-	5433903	5434121
TC1800008050.hg.1	1.14	T			NonCoding	-2.78	0.0288	0.9623			T	chr18	-
TC1800008070.hg.1	1.12	T	PIEZO2	piezo-type mechanosensitive ion channel component 2	Multiple_Complex	-2.19	0.0065	0.9623			T	chr18	-	10696074	10696288
TC1800008123.hg.1	1	T	CEP76	centrosomal protein 76kDa	Multiple_Complex	-2.11	0.0335	0.9623			T	chr18	-
TC1800008228.hg.1	1.47	T	RP11-296E23.1	novel transcript, antisense to GREB1L	NonCoding	-2.04	0.0087	0.9623			T	chr18	-
TC1800008281.hg.1	1.09	T	TMEM241	transmembrane protein 241	Multiple_Complex	-2.15	0.0476	0.9623			T	chr18	-
TC1800008287.hg.1	-1.6	T	ANKRD29	ankyrin repeat domain 29	Multiple_Complex	2.02	0.0492	0.9623			T	chr18	-	23619724	23619824
TC1800008331.hg.1	1.03	T	SS18	synovial sarcoma translocation, chromosome 18	Multiple_Complex	-2.23	0.0183	0.9623			T	chr18	-
TC1800008348.hg.1	1.23	T	AQP4	aquaporin 4	Multiple_Complex	-2.11	0.0055	0.9623			T	chr18	-	26865658	26865689
TC1800008391.hg.1	1.86	T	DSG1-AS1	DSG1 antisense RNA 1	Multiple_Complex	-2.04	0.0197	0.9623			T	chr18	-	31353962	31354065
TC1800008977.hg.1	-1.09	T	CD226	CD226 molecule	Multiple_Complex	2.2	0.0161	0.9623			T	chr18	-	69947361	69947406
TC1800008399.hg.1	-1	T	B4GALT6	UDP-Gal:betaGlcNAc beta 1,4- galactosyltransferase, polypeptide 6	Multiple_Complex	2.05	0.004	0.9623			T	chr18	-
TC1800008445.hg.1	-1.04	T			NonCoding	-2.47	0.0377	0.9623			T	chr18	-
TC1800008580.hg.1	1.28	T	PSTPIP2	proline-serine-threonine phosphatase interacting protein 2	Multiple_Complex	-2.33	0.0398	0.9623			T	chr18	-
TC1800008584.hg.1	-1.22	T	ATP5A1	ATP synthase, H+ transporting, mitochondrial F1 complex, alpha subunit 1, cardiac muscle	Multiple_Complex	4.61	0.0312	0.9623			T	chr18	-
TC1800008628.hg.1	-1.26	T	ZBTB7C	zinc finger and BTB domain containing 7C	Multiple_Complex	2.14	0.0423	0.9623			T	chr18	-
TC1800008679.hg.1	-1.09	T	MBD1	methyl-CpG binding domain protein 1	Multiple_Complex	-2.07	0.0301	0.9623			T	chr18	-
TC1800008694.hg.1	-1.64	T			NonCoding	-2.78	0.0381	0.9623			T	chr18	-	50953384	50954259
TC1800008716.hg.1	1.12	T			NonCoding	-2.19	0.0144	0.9623			T	chr18	-
TC1800008753.hg.1	-1.23	T			NonCoding	-2.33	0.0224	0.9623			T	chr18	-	55687426	55687610
TC1800008769.hg.1	-1.15	T	LINC-ROR	long intergenic non-protein coding RNA, regulator of reprogramming	NonCoding	2.44	0.0436	0.9623			T	chr18	-
TC1800008770.hg.1	1.17	T	CTD-2526M8.3; mowo	Transcript Identified by AceView; novel transcript, antisense to BOD1L2	NonCoding	-2.24	0.0423	0.9623			T	chr18	-
TC1800008776.hg.1	-1.42	T	FECH	ferrochelatase	Multiple_Complex	2.31	0.0318	0.9623			T	chr18	-	57573005	57573245
TC1800008781.hg.1	-1.19	T	ATP8B1	ATPase, aminophospholipid transporter, class I, type 8B, member 1	Multiple_Complex	2.39	0.0417	0.9623			T	chr18	-
TC1800008804.hg.1	-1.36	T	ALPK2	alpha kinase 2	Multiple_Complex	2.01	0.0184	0.9623			T	chr18	-	58528752	58529090
TC1800008405.hg.1	-1.1	T	TRAPPC8	trafficking protein particle complex 8	Multiple_Complex	2.3	0.0496	0.9623			T	chr18	-
TC1900011141.hg.1	1.37	T	PIH1D1	PIH1 domain containing 1	Multiple_Complex	-2.08	0.0385	0.9623			T	chr19	-	49450849	49450890
TC1900011155.hg.1	-1.01	T	IRF3	interferon regulatory factor 3	Multiple_Complex	-2.01	0.0079	0.9623			T	chr19	-
TC1900011231.hg.1	-1.24	T	KLK7	kallikrein related peptidase 7	Multiple_Complex	2.22	0.0428	0.9623			T	chr19	-	50977359	50977535
TC2100008255.hg.1	1	T			NonCoding	-2.12	0.0093	0.9623			T	chr21	-
TC2100008315.hg.1	1.16	T			NonCoding	-2.1	0.0029	0.9623			T	chr21	-
TC2100008369.hg.1	-1.09	T	MTCYBP21	MT-CYB pseudogene 21 [Source:HGNC Symbol;Acc:HGNC:51977]	Multiple_Complex	2.36	0.0027	0.9623			T	chr21	-
TC2100008424.hg.1	-1.53	T	SLC19A1	solute carrier family 19 (folate transporter), member 1	Multiple_Complex	2.2	0.0401	0.9623			T	chr21	-	45534629	45534706
TC2100008449.hg.1	1.06	T			NonCoding	-2.47	0.0098	0.9623			T	chr21	-	46035803	46036072
TC2100008465.hg.1	-1.06	T	MCM3AP	minichromosome maintenance complex component 3 associated protein	Multiple_Complex	2.32	0.0295	0.9623			T	chr21	-
TC2100008487.hg.1	1.31	T	TPTE	transmembrane phosphatase with tensin homology	Multiple_Complex	-2.42	0.0132	0.9623			T	chr21	+
TC2100008488.hg.1	1.38	T	LINC00189	long intergenic non-protein coding RNA 189	NonCoding	2.19	0.0031	0.9623			T	chr21	+	29194056	29194114
TC2100008508.hg.1	-1.19	T	CHAF1B	chromatin assembly factor 1, subunit B (p60)	Multiple_Complex	3.05	0.002	0.9623			T	chr21	+
TC2100008559.hg.1	-1.14	T	C21orf59	chromosome 21 open reading frame 59	Multiple_Complex	2.58	0.0126	0.9623			T	chr21	-	32602368	32603160
TC2100008560.hg.1	1.62	T	DONSON; CRYZL1	downstream neighbor of SON; crystallin zeta like 1	Multiple_Complex	-2.09	0.041	0.9623			T	chr21	-	33616751	33617176
TC2100008572.hg.1	1.31	T	kleeta; sleyplaw	Transcript Identified by AceView	Multiple_Complex	-3.25	0.021	0.9623			T	chr21	-
TC2200006521.hg.1	1.28	T	BCL2L13	BCL2-like 13 (apoptosis facilitator)	Multiple_Complex	-2.06	0.0049	0.9623			T	chr22	+
TC2200006526.hg.1	-1.16	T	LINC00528	long intergenic non-protein coding RNA 528	NonCoding	2.02	0.0043	0.9623			T	chr22	+
TC2200006540.hg.1	-1.31	T	USP18	ubiquitin specific peptidase 18	Multiple_Complex	2.5	0.0277	0.9623			T	chr22	+	18176772	18176817
TC2200006544.hg.1	-1.23	T	GGTLC5P	gamma-glutamyltransferase light chain 5 pseudogene	Pseudogene	2.09	0.0412	0.9623			T	chr22	+
TC2200006547.hg.1	-1.03	T	LOC105372941; XXbac-B33L19.3; LOC729444; AC007731.1; FAM230A	uncharacterized LOC105372941; Transcript Identified by AceView, Entrez Gene ID(s) 729444; novel transcript antisense to USP41; family with sequence similarity 230, member A; family with sequence similarity 230, member A [Source:HGNC Symbol;Acc:HGNC:45045]	Multiple_Complex	2.88	0.0345	0.9623			T	chr22	+
TC2200006570.hg.1	1.22	T	DGCR6	DiGeorge syndrome critical region gene 6	Multiple_Complex	-2.49	0.0383	0.9623			T	chr22	+
TC2200006574.hg.1	1.34	T			NonCoding	-2.09	0.0068	0.9623			T	chr22	+
TC2200006577.hg.1	1.38	T	DGCR5; DGCR9	DiGeorge syndrome critical region gene 5 (non-protein coding); DiGeorge syndrome critical region gene 9 (non-protein coding)	Multiple_Complex	-2.14	0.0216	0.9623			T	chr22	+	18969860	18969945
TC2200006692.hg.1	1	T	FAM230B	family with sequence similarity 230, member B (non-protein coding)	NonCoding	2.75	0.0328	0.9623			T	chr22	+
TC2200006833.hg.1	-1.46	T	BCR	breakpoint cluster region	Multiple_Complex	2.36	0.025	0.9623			T	chr22	+	23271593	23273080
TC2200006883.hg.1	-1.41	T	SUSD2	sushi domain containing 2	Multiple_Complex	2.02	0.0208	0.9623			T	chr22	+
TC2200006923.hg.1	1.23	T			NonCoding	-2.74	0.0048	0.9623			T	chr22	+
TC2200006945.hg.1	1.25	T	SEZ6L	seizure related 6 homolog (mouse)-like	Multiple_Complex	-2.43	0.0121	0.9623			T	chr22	+
TC2200007088.hg.1	-2.08	T	LIMK2	LIM domain kinase 2	Multiple_Complex	2.56	0.0073	0.9623			T	chr22	+	31212295	31212408
TC2200007158.hg.1	1.03	T			NonCoding	2.01	0.0178	0.9623			T	chr22	+
TC2100008177.hg.1	-1.05	T	gawbaw	Transcript Identified by AceView	NonCoding	2.02	0.0073	0.9623			T	chr21	-
TC2100008154.hg.1	1.1	T			NonCoding	-2.43	0.0472	0.9623			T	chr21	-	38854772	38855461
TC2100007996.hg.1	1.17	T	TMEM50B	transmembrane protein 50B	Multiple_Complex	-2.34	0.0047	0.9623			T	chr21	-
TC2100007973.hg.1	1.05	T			NonCoding	2.04	0.0301	0.9623			T	chr21	-
TC2000009987.hg.1	-1.01	T	OVOL2	ovo-like zinc finger 2	Multiple_Complex	2.04	0.0267	0.9623			T	chr20	-	18050641	18050739
TC2000010000.hg.1	-1	T	RALY-AS1	RALY antisense RNA 1	NonCoding	-2.85	0.0089	0.9623			T	chr20	-	33994217	33994247
TC2000010002.hg.1	-1.14	T	NCOA6	nuclear receptor coactivator 6	Multiple_Complex	2.57	0.0212	0.9623			T	chr20	-	34736759	34737406
TC2100006460.hg.1	-1.18	T	SMIM11A	small integral membrane protein 11A	Multiple_Complex	2.44	0.014	0.9623			T	chr21	+
TC2100006618.hg.1	-1	T	USP25	ubiquitin specific peptidase 25	Multiple_Complex	-3.7	0.035	0.9623			T	chr21	+
TC2100006974.hg.1	-1.02	T	SON; MIR6501	SON DNA binding protein; microRNA 6501	Multiple_Complex	2.07	0.0216	0.9623			T	chr21	+
TC2100006976.hg.1	-1.25	T	ITSN1	intersectin 1	Multiple_Complex	2.87	0.003	0.9623			T	chr21	+
TC2100007032.hg.1	-1.02	T	CBR1	carbonyl reductase 1	Multiple_Complex	-2.31	0.0431	0.9623			T	chr21	+	36072174	36072445
TC2100007072.hg.1	-1.23	T	TTC3	tetratricopeptide repeat domain 3	Multiple_Complex	2.01	0.0243	0.9623			T	chr21	+
TC2100007140.hg.1	-1.14	T	ETS2	v-ets avian erythroblastosis virus E26 oncogene homolog 2	Multiple_Complex	2.01	0.0315	0.9623			T	chr21	+
TC2100007166.hg.1	-1.81	T	SH3BGR	SH3 domain binding glutamate-rich protein	Coding	3.33	0.0165	0.9623			T	chr21	+
TC2100007184.hg.1	1.56	T	DSCAM-AS1	DSCAM antisense RNA 1	NonCoding	-2.09	0.0297	0.9623			T	chr21	+
TC2100007208.hg.1	-2.03	T	MX1	MX dynamin-like GTPase 1	Multiple_Complex	2.13	0.046	0.9623			T	chr21	+	41420304	41420365
TC2200007212.hg.1	1.02	T			NonCoding	-2.49	0.0104	0.9623			T	chr22	+	35604396	35604495
TC2100007263.hg.1	1.17	T	PDE9A	phosphodiesterase 9A	Multiple_Complex	-2.25	0.0229	0.9623			T	chr21	+	42687995	42697414
TC2100007467.hg.1	1.49	T	DIP2A	disco-interacting protein 2 homolog A	Multiple_Complex	-2.47	0.0245	0.9623			T	chr21	+	46558394	46558738
TC2100007468.hg.1	-1.73	T	DIP2A-IT1	DIP2A intronic transcript 1	NonCoding	2.1	0.0257	0.9623			T	chr21	+
TC2100007505.hg.1	-1.38	T	CH507-338C24.1	novel transcript	NonCoding	2.86	0.0219	0.9623			T	chr21	-	7671383	7671872
TC2100007553.hg.1	1	T	TCONS_l2_00017415	Salzman2013 ANNOTATED, INTERNAL, ncRNA, OVEXON best transcript TCONS_l2_00017415	Multiple_Complex	2.29	0.029	0.9623			T	chr21	-
TC2100007564.hg.1	1.6	T	SLC25A15P4	solute carrier family 25 (mitochondrial carrier; ornithine transporter) member 15 pseudogene 4 [Source:HGNC Symbol;Acc:HGNC:39845]	Multiple_Complex	-2.02	0.0161	0.9623			T	chr21	-
TC2100007656.hg.1	-1.31	T			NonCoding	2.17	0.0323	0.9623			T	chr21	-	17483136	17483485
TC2100007668.hg.1	-1.56	T	C21orf91; C21orf91-OT1	chromosome 21 open reading frame 91; C21orf91 overlapping transcript 1	Multiple_Complex	2.26	0.0093	0.9623			T	chr21	-
TC2100007689.hg.1	-1.08	T			NonCoding	2.67	0.0483	0.9623			T	chr21	-	19110814	19110949
TC2100007758.hg.1	-1.28	T			NonCoding	2.49	0.0148	0.9623			T	chr21	-	23659560	23659591
TC2100007784.hg.1	1.06	T	LINC00158	long intergenic non-protein coding RNA 158	NonCoding	3.39	0.0014	0.9623			T	chr21	-	25424710	25424734
TC2100007843.hg.1	1.06	T	AF131217.1	novel transcript	NonCoding	2.28	0.0037	0.9623			T	chr21	-
TC2100007852.hg.1	-2.16	T	RWDD2B	RWD domain containing 2B	Multiple_Complex	3.19	0.0292	0.9623			T	chr21	-	29004384	29005758
TC2100007964.hg.1	-1.76	T	SYNJ1	synaptojanin 1	Multiple_Complex	2.64	0.03	0.9623			T	chr21	-
TC2100007402.hg.1	-1.81	T	ADARB1	adenosine deaminase, RNA-specific, B1	Multiple_Complex	2.14	0.0496	0.9623			T	chr21	+
TC2200007360.hg.1	-1.01	T	CBY1	chibby homolog 1 (Drosophila)	Multiple_Complex	-2.09	0.0377	0.9623			T	chr22	+
TC2200007369.hg.1	-1	T			NonCoding	3.13	0.022	0.9623			T	chr22	+
TC2200007404.hg.1	-1.11	T	MIEF1	mitochondrial elongation factor 1	Multiple_Complex	2.21	0.0113	0.9623			T	chr22	+	39503457	39503520
TC2200008865.hg.1	1.03	T	CYP2D8P	ccytochrome P450 family 2 subfamily D member 8, pseudogene [Source:HGNC Symbol;Acc:HGNC:2628]	Multiple_Complex	-2.28	0.015	0.9623			T	chr22	-
TC2200008902.hg.1	1.04	T			NonCoding	3.32	0.0347	0.9623			T	chr22	-	43129369	43129414
TC2200008951.hg.1	-1.28	T	masi	Transcript Identified by AceView	Coding	2.04	0.0065	0.9623			T	chr22	-	44767013	44767139
TC2200008974.hg.1	1.23	T	SMC1B	structural maintenance of chromosomes 1B	Coding	-3.63	0.0074	0.9623			T	chr22	-	45371471	45371587
TC2200008984.hg.1	1.06	T	LINC01589	long intergenic non-protein coding RNA 1589	NonCoding	-2.09	0.0347	0.9623			T	chr22	-
TC2200009045.hg.1	1.1	T	LINC00898	long intergenic non-protein coding RNA 898	Multiple_Complex	-2.28	0.0019	0.9623			T	chr22	-
TC2200009127.hg.1	-1.94	T			NonCoding	2.89	0.023	0.9623			T	chr22	-
TC2200009184.hg.1	1.04	T	CECR7	cat eye syndrome chromosome region, candidate 7 (non-protein coding)	NonCoding	-2.02	0.027	0.9623			T	chr22	+	17051575	17051614
TC2200009195.hg.1	1.3	T	AIFM3	apoptosis-inducing factor, mitochondrion-associated, 3	Multiple_Complex	-2.42	0.0015	0.9623			T	chr22	+	20977888	20978005
TC2200009198.hg.1	-1.02	T	P2RX6	purinergic receptor P2X, ligand gated ion channel, 6	Multiple_Complex	-2.01	0.0449	0.9623			T	chr22	+	21023275	21023348
TC2200009206.hg.1	1.14	T	BMS1P20; IGLV1-51; IGLV5-52	BMS1 ribosome biogenesis factor pseudogene 20; immunoglobulin lambda variable 1-51; immunoglobulin lambda variable 5-52	Multiple_Complex	3.1	0.0393	0.9623			T	chr22	+
TC2200009208.hg.1	1.04	T	IGLV7-46; IGLV1-44; IGLV7-43; IGLV5-45	immunoglobulin lambda variable 7-46 (gene/pseudogene); immunoglobulin lambda variable 1-44; immunoglobulin lambda variable 7-43; immunoglobulin lambda variable 5-45	Multiple_Complex	-2.65	0.0368	0.9623			T	chr22	+	22381373	22395017
TC2200009233.hg.1	-1.29	T	ADORA2A	adenosine A2a receptor	Multiple_Complex	-2.12	0.0034	0.9623			T	chr22	+	24433668	24433729
TC2200008864.hg.1	1.05	T	CYP2D6	cytochrome P450, family 2, subfamily D, polypeptide 6	Multiple_Complex	2.37	0.0455	0.9623			T	chr22	-	42141625	42141675
TC2200009235.hg.1	-1.09	T	SNRPD3	small nuclear ribonucleoprotein D3 polypeptide	Multiple_Complex	2.23	0.0076	0.9623			T	chr22	+	24557801	24558086
TC2200009237.hg.1	-1.12	T	CRYBB2P1	crystallin beta B2 pseudogene 1	Multiple_Complex	2.05	0.0473	0.9623			T	chr22	+
TC2200009238.hg.1	-1.08	T	CRYBB2P1	crystallin beta B2 pseudogene 1	Multiple_Complex	2.03	0.0047	0.9623			T	chr22	+
TC2200009257.hg.1	1.12	T	TCN2	transcobalamin II	Multiple_Complex	2.9	0.0447	0.9623			T	chr22	+	30607332	30607395
TC2200009261.hg.1	1.17	T	SFI1	SFI1 centrin binding protein	Multiple_Complex	-2.21	0.0112	0.9623			T	chr22	+	31572977	31573057
TC2200009266.hg.1	1.1	T	GTPBP1	GTP binding protein 1	Multiple_Complex	-2.32	0.0382	0.9623			T	chr22	+	38706118	38706147
TC2200009273.hg.1	-1.67	T	APOBEC3F	apolipoprotein B mRNA editing enzyme, catalytic polypeptide-like 3F	Multiple_Complex	3.34	0.0317	0.9623			T	chr22	+
TC2200009282.hg.1	-1.26	T	SAMM50	SAMM50 sorting and assembly machinery component	Multiple_Complex	2.48	0.0163	0.9623			T	chr22	+	44010492	44010531
TC2200009283.hg.1	-1.54	T	PRR5	proline rich 5 (renal)	Multiple_Complex	2.03	0.0319	0.9623			T	chr22	+	44677085	44677133
TC2200009286.hg.1	1.37	T	PRR34-AS1	PRR34 antisense RNA 1	NonCoding	-2.35	0.0027	0.9623			T	chr22	+
TC2200009293.hg.1	-1.03	T			NonCoding	-2	0.0491	0.9623			T	chr22	+
TC2200009326.hg.1	1.5	T	GUSBP11	glucuronidase, beta pseudogene 11	Multiple_Complex	-2.15	0.0029	0.9623			T	chr22	-
TC2200009335.hg.1	-1.08	T	THOC5	THO complex 5	Multiple_Complex	-2.78	0.0317	0.9623			T	chr22	-
TC2200009357.hg.1	-1.11	T	PACSIN2	protein kinase C and casein kinase substrate in neurons 2	Multiple_Complex	2.05	0.0254	0.9623			T	chr22	-
TC2200009236.hg.1	1.38	T	GGT1	gamma-glutamyltransferase 1	Multiple_Complex	-2.24	0.047	0.9623			T	chr22	+
TC2000009973.hg.1	-1.21	T	ZNF343	zinc finger protein 343	Multiple_Complex	2	0.0086	0.9623			T	chr20	-	2493896	2494002
TC2200008706.hg.1	-1.07	T	FAM227A	family with sequence similarity 227, member A	Multiple_Complex	3.13	0.0475	0.9623			T	chr22	-
TC2200008654.hg.1	-1.12	T	MFNG	MFNG O-fucosylpeptide 3-beta-N-acetylglucosaminyltransferase	Multiple_Complex	2.13	0.0477	0.9623			T	chr22	-	37480300	37480328
TC2200007419.hg.1	-1.09	T	TNRC6B	trinucleotide repeat containing 6B	Multiple_Complex	2.01	0.0043	0.9623			T	chr22	+
TC2200007468.hg.1	-2.12	T	TEF	thyrotrophic embryonic factor	Multiple_Complex	2.4	0.0396	0.9623			T	chr22	+	41367333	41367532
TC2200007532.hg.1	-1.24	T	GOLGA2P4	golgin A2 pseudogene 4 [Source:HGNC Symbol;Acc:HGNC:38600]	Pseudogene	2.01	0.0226	0.9623			T	chr22	+
TC2200007576.hg.1	-1.04	T	PARVG	parvin, gamma	Multiple_Complex	2.72	0.0378	0.9623			T	chr22	+	44192105	44192129
TC2200007626.hg.1	-1.46	T	ATXN10	ataxin 10	Multiple_Complex	2.43	0.0463	0.9623			T	chr22	+	45738474	45738556
TC2200007655.hg.1	1.18	T	PPARA	peroxisome proliferator-activated receptor alpha	Multiple_Complex	-2.78	0.009	0.9623			T	chr22	+
TC2200007666.hg.1	-1.63	T			NonCoding	2.6	0.0081	0.9623			T	chr22	+
TC2200007672.hg.1	1.18	T	GRAMD4	GRAM domain containing 4	Multiple_Complex	-2.3	0.0264	0.9623			T	chr22	+	46678464	46679683
TC2200007702.hg.1	-1.44	T	LOC284930; deytor; RP11-191L9.4	uncharacterized LOC284930; Transcript Identified by AceView; novel transcript	NonCoding	2.53	0.0274	0.9623			T	chr22	+	47686696	47686802
TC2200007725.hg.1	-1.46	T			NonCoding	2.32	0.038	0.9623			T	chr22	+	48415402	48415467
TC2200007831.hg.1	-1.04	T	LOC102723780; TCONS_l2_00031188	protein FRG1-like; Salzman2013 ALT_DONOR, downstream_end, ncRNA, OVEXON best transcript TCONS_l2_00031188	NonCoding	2.04	0.0217	0.9623			T	chr22	-
TC2200007892.hg.1	1.32	T	CECR5	cat eye syndrome chromosome region, candidate 5	Multiple_Complex	-2.06	0.0264	0.9623			T	chr22	-	17158457	17158986
TC2200007906.hg.1	-1.76	T	BID	BH3 interacting domain death agonist	Multiple_Complex	2.48	0.0149	0.9623			T	chr22	-	17740082	17740176
TC2200008704.hg.1	1.37	T	DMC1	DNA meiotic recombinase 1	Multiple_Complex	-2.17	0.0207	0.9623			T	chr22	-	38549925	38549997
TC2200007909.hg.1	-1.37	T	MICAL3	microtubule associated monooxygenase, calponin and LIM domain containing 3	Multiple_Complex	2.17	0.0118	0.9623			T	chr22	-
TC2200007996.hg.1	1.59	T	stervar	Transcript Identified by AceView	NonCoding	-2.14	0.0167	0.9623			T	chr22	-	19757292	19758013
TC2200008078.hg.1	-1.07	T	GGT2	gamma-glutamyltransferase 2	Multiple_Complex	2.05	0.018	0.9623			T	chr22	-
TC2200008196.hg.1	1.06	T	MIF-AS1	MIF antisense RNA 1	NonCoding	2.02	0.013	0.9623			T	chr22	-
TC2200008287.hg.1	-1.03	T			NonCoding	2.06	0.0056	0.9623			T	chr22	-
TC2200008367.hg.1	-1.33	T	CHEK2	checkpoint kinase 2	Multiple_Complex	2.36	0.0026	0.9623			T	chr22	-	28712018	28712111
TC2200008411.hg.1	-1.17	T	ASCC2	activating signal cointegrator 1 complex subunit 2	Multiple_Complex	2	0.0487	0.9623			T	chr22	-	29833615	29834085
TC2200008424.hg.1	-1.53	T			NonCoding	2.03	0.016	0.9623			T	chr22	-
TC2200008449.hg.1	1.07	T	DUSP18	dual specificity phosphatase 18	Multiple_Complex	-2.15	0.0133	0.9623			T	chr22	-	30664955	30665121
TC2200008564.hg.1	1.29	T			NonCoding	-2.13	0.0458	0.9623			T	chr22	-
TC2200008571.hg.1	1.24	T	MB	myoglobin	Multiple_Complex	-2.28	0.0368	0.9623			T	chr22	-	35617077	35617162
TC2200008576.hg.1	-5.33	T	RBFOX2	RNA binding protein, fox-1 homolog (C. elegans) 2	Multiple_Complex	5.12	0.0051	0.9623			T	chr22	-	36028426	36028537
TC2200008588.hg.1	-1.31	T	APOL3	apolipoprotein L, 3	Multiple_Complex	2.04	0.0182	0.9623			T	chr22	-	36160669	36160734
TC2200008592.hg.1	-1.41	T	APOL2	apolipoprotein L, 2	Multiple_Complex	2.09	0.0025	0.9623			T	chr22	-	36239186	36239227
TC2200007953.hg.1	-1.15	T	PRODH	proline dehydrogenase (oxidase) 1	Multiple_Complex	-2	0.0106	0.9623			T	chr22	-
TC2000009967.hg.1	1.05	T	NSFL1C	NSFL1 (p97) cofactor (p47)	Multiple_Complex	-4.32	0.0266	0.9623			T	chr20	-
TC2000009963.hg.1	1.14	T			NonCoding	3.72	0.0263	0.9623			T	chr20	-	1265313	1265679
TC2000009943.hg.1	1.39	T	LINC01440	long intergenic non-protein coding RNA 1440	NonCoding	-2.11	0.0442	0.9623			T	chr20	+	55466817	55466940
TC1900011985.hg.1	1.13	T	DMWD	dystrophia myotonica, WD repeat containing	Multiple_Complex	2.24	0.0247	0.9623			T	chr19	-	45789395	45789487
TC1900011999.hg.1	1.18	T	CTC-301O7.4	novel transcript	NonCoding	-2.28	0.044	0.9623			T	chr19	-	49340231	49340282
TC1900012007.hg.1	-1.14	T	NUP62; IL4I1	nucleoporin 62kDa; interleukin 4 induced 1	Multiple_Complex	-2.54	0.0301	0.9623			T	chr19	-
TC1900012019.hg.1	-1.06	T	ZNF649	zinc finger protein 649	Multiple_Complex	2.01	0.0382	0.9623			T	chr19	-	51904133	51904245
TC1900012023.hg.1	-1.22	T	ZNF836	zinc finger protein 836	Multiple_Complex	2.12	0.0461	0.9623			T	chr19	-	52160321	52160464
TC1900012032.hg.1	-1.63	T	ZNF702P	zinc finger protein 702, pseudogene	Multiple_Complex	2.08	0.0115	0.9623			T	chr19	-	52984606	52985042
TC1900012062.hg.1	1.52	T	SLC27A5	solute carrier family 27 (fatty acid transporter), member 5	Multiple_Complex	-2.34	0.003	0.9623			T	chr19	-
TC2000006461.hg.1	-1.14	T			NonCoding	2.09	0.0307	0.9623			T	chr20	+
TC2000006604.hg.1	-1.11	T			NonCoding	2.05	0.027	0.9623			T	chr20	+	5206724	5206987
TC2000006613.hg.1	1.02	T			NonCoding	-2.5	0.0212	0.9623			T	chr20	+
TC2000006628.hg.1	1.06	T	MCM8	minichromosome maintenance 8 homologous recombination repair factor	Multiple_Complex	-2.23	0.0207	0.9623			T	chr20	+	5967588	5967829
TC2000006721.hg.1	1.16	T	BTBD3	BTB (POZ) domain containing 3	Multiple_Complex	2.68	0.0161	0.9623			T	chr20	+	11923011	11923035
TC2000006746.hg.1	1.13	T	sporso	Transcript Identified by AceView	Multiple_Complex	-2.3	0.033	0.9623			T	chr20	+	13337069	13337246
TC1900011984.hg.1	-2.09	T	DMPK	dystrophia myotonica-protein kinase	Multiple_Complex	2.1	0.0482	0.9623			T	chr19	-	45780060	45780322
TC2000006784.hg.1	1.34	T			NonCoding	-2.27	0.0038	0.9623			T	chr20	+
TC2000006813.hg.1	-1.16	T	MGME1	mitochondrial genome maintenance exonuclease 1	Multiple_Complex	2.15	0.0168	0.9623			T	chr20	+
TC2000006818.hg.1	-1.11	T	PET117; CSRP2BP	PET117 homolog; CSRP2 binding protein	Multiple_Complex	2.25	0.0097	0.9623			T	chr20	+
TC2000006966.hg.1	1.6	T	CST13P	cystatin 13, pseudogene	Multiple_Complex	-2.36	0.0307	0.9623			T	chr20	+
TC2000006974.hg.1	-1.56	T	XXyac-YX60D10.1	novel transcript	NonCoding	2.9	0.0268	0.9623			T	chr20	+
TC2000007037.hg.1	-1.54	T	LOC100134868; TCONS_l2_00016753	uncharacterized LOC100134868; Salzman2013 ANNOTATED, INTERNAL, ncRNA, OVEXON best transcript TCONS_l2_00016753	Multiple_Complex	2.2	0.0129	0.9623			T	chr20	+
TC2000007055.hg.1	1.06	T	gawsawbu; rorzu	Transcript Identified by AceView	Multiple_Complex	-2.55	0.018	0.9623			T	chr20	+
TC2000007213.hg.1	1.04	T	MMP24	matrix metallopeptidase 24 (membrane-inserted)	Multiple_Complex	-2.14	0.0354	0.9623			T	chr20	+
TC2000007215.hg.1	-1.46	T			NonCoding	2.01	0.0156	0.9623			T	chr20	+
TC2000007218.hg.1	1.25	T	CEP250	centrosomal protein 250kDa	Multiple_Complex	-2.33	0.0382	0.9623			T	chr20	+	35469846	35469889
TC2000007219.hg.1	1.02	T	ERGIC3	ERGIC and golgi 3	Multiple_Complex	2.31	0.0154	0.9623			T	chr20	+
TC2000007231.hg.1	1.23	T	PHF20	PHD finger protein 20	Multiple_Complex	-2.05	0.0074	0.9623			T	chr20	+	35801606	35801972
TC2000007249.hg.1	1.31	T	chuty	Transcript Identified by AceView	Coding	-2.12	0.0299	0.9623			T	chr20	+
TC2000007348.hg.1	-1.16	T			NonCoding	5.1	0.0216	0.9623			T	chr20	+
TC2000006799.hg.1	-1.28	T	DSTN	destrin (actin depolymerizing factor)	Multiple_Complex	2.28	0.0184	0.9623			T	chr20	+	17596698	17600737
TC2000007363.hg.1	-1.06	T	sloyroybu	Transcript Identified by AceView	Unassigned	3.71	0.0154	0.9623			T	chr20	+
TC1900011952.hg.1	-1.1	T	ZNF780A	zinc finger protein 780A	Multiple_Complex	2.01	0.0229	0.9623			T	chr19	-	40089263	40089414
TC1900011928.hg.1	1.03	T	ZNF675	zinc finger protein 675	Multiple_Complex	-2.63	0.0145	0.9623			T	chr19	-
TC1900011294.hg.1	1.35	T	CTD-2525I3.6	novel transcript, antisense to ZNF480 and ZNF610	NonCoding	-2.8	0.0329	0.9623			T	chr19	-
TC1900011301.hg.1	1.11	T			NonCoding	-2.73	0.0093	0.9623			T	chr19	-
TC1900011331.hg.1	-1.08	T	ZNF665	zinc finger protein 665	Multiple_Complex	-2.54	0.0256	0.9623			T	chr19	-
TC1900011334.hg.1	-1.81	T	ZNF677	zinc finger protein 677	Multiple_Complex	2.55	0.0475	0.9623			T	chr19	-	53243333	53243555
TC1900011414.hg.1	1.53	T	LAIR1	leukocyte-associated immunoglobulin-like receptor 1	Multiple_Complex	-2.04	0.0187	0.9623			T	chr19	-	54364808	54364836
TC1900011542.hg.1	1.18	T	PEG3; ZIM2	paternally expressed 3; zinc finger, imprinted 2	Multiple_Complex	2.31	0.0089	0.9623			T	chr19	-
TC1900011661.hg.1	-1.66	T	ZNF561-AS1	ZNF561 antisense RNA 1 (head to head)	NonCoding	2.18	0.0456	0.9623			T	chr19	+	9633886	9634043
TC1900011677.hg.1	-1.09	T	IL27RA	interleukin 27 receptor, alpha	Multiple_Complex	-2.07	0.0051	0.9623			T	chr19	+
TC1900011724.hg.1	1.01	T	ZNF540; ZNF571-AS1	zinc finger protein 540; ZNF571 antisense RNA 1	Multiple_Complex	3.55	0.027	0.9623			T	chr19	+
TC1900011739.hg.1	1.3	T	HNRNPUL1	heterogeneous nuclear ribonucleoprotein U-like 1	Multiple_Complex	-2.22	0.0046	0.9623			T	chr19	+
TC1900011744.hg.1	1.16	T	BCKDHA	branched chain keto acid dehydrogenase E1, alpha polypeptide	Multiple_Complex	-2.27	0.0393	0.9623			T	chr19	+	41422164	41422207
TC1900011755.hg.1	1.18	T	ZNF226	zinc finger protein 226	Multiple_Complex	-2.29	0.0318	0.9623			T	chr19	+
TC1900011758.hg.1	-2.32	T	APOE	apolipoprotein E	Multiple_Complex	2.76	0.0273	0.9623			T	chr19	+	44905842	44905923
TC1900011951.hg.1	1.29	T	ZNF780B	zinc finger protein 780B	Multiple_Complex	-2.25	0.0086	0.9623			T	chr19	-
TC1900011759.hg.1	1.18	T	APOC1	apolipoprotein C-I	Multiple_Complex	-2.42	0.0323	0.9623			T	chr19	+
TC1900011777.hg.1	1.74	T	CYTH2	cytohesin 2	Multiple_Complex	-2.64	0.0097	0.9623			T	chr19	+	48469321	48469346
TC1900011784.hg.1	1.37	T			NonCoding	-2.35	0.003	0.9623			T	chr19	+
TC1900011787.hg.1	-1.05	T	POLD1	polymerase (DNA directed), delta 1, catalytic subunit	Multiple_Complex	2.66	0.0055	0.9623			T	chr19	+
TC1900011789.hg.1	1.2	T	EMC10	ER membrane protein complex subunit 10	Multiple_Complex	-2.04	0.0476	0.9623			T	chr19	+	50486864	50490870
TC1900011791.hg.1	-1.1	T	ZNF613	zinc finger protein 613	Multiple_Complex	4.09	0.0298	0.9623			T	chr19	+
TC1900011811.hg.1	1.07	T	florzy	Transcript Identified by AceView	Multiple_Complex	2.04	0.0318	0.9623			T	chr19	+
TC1900011819.hg.1	-1.08	T	ZNF211	zinc finger protein 211	Multiple_Complex	-2.07	0.0045	0.9623			T	chr19	+	57642280	57642737
TC1900011828.hg.1	-1.18	T	ERVK3-1	endogenous retrovirus group K3, member 1	Multiple_Complex	2.51	0.0406	0.9623			T	chr19	+	58305598	58306087
TC1900011867.hg.1	1.22	T	TMEM205	transmembrane protein 205	Multiple_Complex	-2.02	0.0084	0.9623			T	chr19	-
TC1900011872.hg.1	1.38	T	ECSIT	ECSIT signalling integrator	Multiple_Complex	-2.4	0.042	0.9623			T	chr19	-
TC1900011894.hg.1	-1.12	T	CACNA1A	calcium channel, voltage-dependent, P/Q type, alpha 1A subunit	Multiple_Complex	3.29	0.0067	0.9623			T	chr19	-	13335806	13335909
TC1900011914.hg.1	-1.37	T	ZNF506	zinc finger protein 506	Multiple_Complex	2.23	0.0017	0.9623			T	chr19	-
TC1900011916.hg.1	1.1	T	ZNF626	zinc finger protein 626	Multiple_Complex	-2.57	0.0189	0.9623			T	chr19	-	20621367	20624289
TC1900011765.hg.1	1.33	T	PPP1R37	protein phosphatase 1, regulatory subunit 37	Multiple_Complex	-2.11	0.0214	0.9623			T	chr19	+
TC1700012323.hg.1	-2.12	T			NonCoding	2.13	0.0369	0.9623			T	chr17	-
TC2000007386.hg.1	-1.13	T	PLCG1; RPL23AP81	phospholipase C, gamma 1; ribosomal protein L23a pseudogene 81	Multiple_Complex	2.07	0.0226	0.9623			T	chr20	+	41159759	41159823
TC2000007456.hg.1	-1.41	T	TTPAL	tocopherol (alpha) transfer protein-like	Multiple_Complex	2.1	0.0117	0.9623			T	chr20	+
TC2000008975.hg.1	1.39	T	C20orf173	chromosome 20 open reading frame 173	Multiple_Complex	-2.27	0.0209	0.9623			T	chr20	-
TC2000008985.hg.1	1.13	T	RBM39	RNA binding motif protein 39	Multiple_Complex	-2.15	0.0267	0.9623			T	chr20	-
TC2000009014.hg.1	1.24	T	NDRG3	NDRG family member 3	Multiple_Complex	3.48	0.0456	0.9623			T	chr20	-
TC2000009105.hg.1	-1.15	T			NonCoding	2.01	0.0127	0.9623			T	chr20	-
TC2000009109.hg.1	-1.28	T			NonCoding	3.76	0.0384	0.9623			T	chr20	-
TC2000009115.hg.1	-1.25	T			NonCoding	2.97	0.003	0.9623			T	chr20	-	40674012	40674053
TC2000009118.hg.1	-1.02	T	kotera	Transcript Identified by AceView	NonCoding	2.07	0.0486	0.9623			T	chr20	-	40882183	40882408
TC2000009134.hg.1	1.3	T	CHD6	chromodomain helicase DNA binding protein 6	Multiple_Complex	3.64	0.0265	0.9623			T	chr20	-
TC2000009245.hg.1	1	T	ACOT8	acyl-CoA thioesterase 8	Multiple_Complex	2.11	0.0474	0.9623			T	chr20	-
TC2000009255.hg.1	-1.21	T	FTLP1	ferritin, light polypeptide pseudogene 1 [Source:HGNC Symbol;Acc:HGNC:16547]	Pseudogene	3.06	0.0108	0.9623			T	chr20	-
TC2000009292.hg.1	1.36	T	ZMYND8	zinc finger, MYND-type containing 8	Multiple_Complex	-2.19	0.0107	0.9623			T	chr20	-	47355658	47356379
TC2000009339.hg.1	1.05	T			NonCoding	2.87	0.0407	0.9623			T	chr20	-	48273911	48275442
TC2000009376.hg.1	-1.02	T	STAU1	staufen double-stranded RNA binding protein 1	Multiple_Complex	-2.13	0.0351	0.9623			T	chr20	-	49165997	49166201
TC2000008918.hg.1	1.66	T	matar	Transcript Identified by AceView	Multiple_Complex	-2.01	0.0364	0.9623			T	chr20	-	34274525	34274560
TC2000009396.hg.1	1.12	T			NonCoding	2.06	0.0124	0.9623			T	chr20	-
TC2000009593.hg.1	1.47	T			NonCoding	-2.69	0.0146	0.9623			T	chr20	-	57419908	57421017
TC2000009635.hg.1	-1.09	T	PIEZO1P2	piezo-type mechanosensitive ion channel component 1 pseudogene 2 [Source:HGNC Symbol;Acc:HGNC:42861]	Pseudogene	2.29	0.0307	0.9623			T	chr20	-
TC2000009658.hg.1	1.04	T			NonCoding	-2.59	0.0156	0.9623			T	chr20	-	59402900	59402925
TC2000009673.hg.1	1.64	T	SYCP2	synaptonemal complex protein 2	Multiple_Complex	-2.25	0.0274	0.9623			T	chr20	-	59933569	59933655
TC2000009714.hg.1	1.17	T			NonCoding	2.41	0.0398	0.9623			T	chr20	-	61790970	61791572
TC2000009744.hg.1	-1.14	T	LAMA5; MIR4758	laminin, alpha 5; microRNA 4758	Multiple_Complex	2.8	0.0301	0.9623			T	chr20	-
TC2000009785.hg.1	1.14	T	rarty	Transcript Identified by AceView	NonCoding	-2.75	0.0231	0.9623			T	chr20	-
TC2000009887.hg.1	-2.21	T	PLCB1	phospholipase C, beta 1 (phosphoinositide-specific)	Multiple_Complex	2.13	0.0147	0.9623			T	chr20	+	8774539	8774719
TC2000009903.hg.1	-1.11	T	HM13; MCTS2P	histocompatibility (minor) 13; malignant T-cell amplified sequence 2, pseudogene	Multiple_Complex	2.56	0.0024	0.9623			T	chr20	+
TC2000009911.hg.1	-1.03	T	ASIP	agouti signaling protein	Coding	2.26	0.0242	0.9623			T	chr20	+
TC2000009913.hg.1	1.3	T	CNBD2	cyclic nucleotide binding domain containing 2	Multiple_Complex	2.04	0.0168	0.9623			T	chr20	+	36008297	36008474
TC2000009917.hg.1	1.32	T	BPI	bactericidal/permeability-increasing protein	Multiple_Complex	-3.25	0.0032	0.9623			T	chr20	+
TC2000009924.hg.1	-1.48	T	DBNDD2	dysbindin (dystrobrevin binding protein 1) domain containing 2	Multiple_Complex	2.07	0.0476	0.9623			T	chr20	+	45406221	45406255
TC2000009447.hg.1	1.15	T	DPM1	dolichyl-phosphate mannosyltransferase polypeptide 1, catalytic subunit	Multiple_Complex	-3.12	0.0471	0.9623			T	chr20	-
TC2000007418.hg.1	1.28	T			NonCoding	-2.74	0.0362	0.9623			T	chr20	+	43096967	43097332
TC2000008912.hg.1	1.11	T			NonCoding	-2.16	0.0386	0.9623			T	chr20	-
TC2000008715.hg.1	-1.22	T			NonCoding	2.69	0.0132	0.9623			T	chr20	-
TC2000007488.hg.1	-1.41	T	PIGT	phosphatidylinositol glycan anchor biosynthesis class T	Multiple_Complex	2.16	0.0422	0.9623			T	chr20	+
TC2000007519.hg.1	1.99	T	CD40	CD40 molecule, TNF receptor superfamily member 5	Multiple_Complex	-2.34	0.0199	0.9623			T	chr20	+	46128882	46129004
TC2000007674.hg.1	-1.25	T			NonCoding	2.17	0.0047	0.9623			T	chr20	+
TC2000007687.hg.1	1.28	T	LINC01270	long intergenic non-protein coding RNA 1270	Multiple_Complex	-2.06	0.0284	0.9623			T	chr20	+	50292730	50292759
TC2000007726.hg.1	-1.02	T			NonCoding	-2.37	0.0072	0.9623			T	chr20	+
TC2000007778.hg.1	-1.31	T	LOC101927770; RP4-724E16.2	uncharacterized LOC101927770; novel transcript, antisense to ZNF217	NonCoding	2.16	0.0184	0.9623			T	chr20	+
TC2000007859.hg.1	1.16	T	RBM38	RNA binding motif protein 38	Multiple_Complex	-2.22	0.0333	0.9623			T	chr20	+
TC2000007900.hg.1	-1.49	T	VAPB	VAMP (vesicle-associated membrane protein)-associated protein B and C	Multiple_Complex	2.21	0.0094	0.9623			T	chr20	+	58431518	58432346
TC2000007915.hg.1	-1.05	T	GNAS	GNAS complex locus	Multiple_Complex	2.09	0.0087	0.9623			T	chr20	+	58899949	58900410
TC2000007923.hg.1	-1.42	T	NELFCD	negative elongation factor complex member C/D	Multiple_Complex	2.72	0.0143	0.9623			T	chr20	+	58993923	58994109
TC2000007936.hg.1	-1.15	T	PHACTR3	phosphatase and actin regulator 3	Multiple_Complex	2.01	0.0059	0.9623			T	chr20	+
TC2000007943.hg.1	1.28	T	CDH26	cadherin 26	Multiple_Complex	-2.06	0.0437	0.9623			T	chr20	+
TC2000007968.hg.1	-1.03	T			NonCoding	4.42	0.0064	0.9623			T	chr20	+
TC2000008775.hg.1	-1.03	T	FRG1CP	FSHD region gene 1 family member C, pseudogene	NonCoding	2.12	0.0059	0.9623			T	chr20	-
TC2000007991.hg.1	-1.34	T	LSM14B	LSM family member 14B	Multiple_Complex	-4.06	0.0135	0.9623			T	chr20	+
TC2000008180.hg.1	1.34	T			NonCoding	-2.51	0.0292	0.9623			T	chr20	-
TC2000008205.hg.1	1.57	T	geevor	Transcript Identified by AceView	Unassigned	-2.12	0.0301	0.9623			T	chr20	-
TC2000008208.hg.1	-1.01	T			NonCoding	2.16	0.0286	0.9623			T	chr20	-
TC2000008227.hg.1	1.39	T	ADAM33	ADAM metallopeptidase domain 33	Multiple_Complex	-2.31	0.0359	0.9623			T	chr20	-	3672134	3672329
TC2000008267.hg.1	-1.02	T	RASSF2	Ras association (RalGDS/AF-6) domain family member 2	Multiple_Complex	-2.18	0.0036	0.9623			T	chr20	-
TC2000008310.hg.1	-1.03	T	TRMT6	tRNA methyltransferase 6	Multiple_Complex	2.3	0.002	0.9623			T	chr20	-	5943827	5943947
TC2000008318.hg.1	-1.48	T	FERMT1	fermitin family member 1	Multiple_Complex	2.05	0.0326	0.9623			T	chr20	-
TC2000008418.hg.1	1.07	T	LOC101929486; RP5-1069C8.2	uncharacterized LOC101929486; novel transcript	NonCoding	-2.13	0.0164	0.9623			T	chr20	-
TC2000008436.hg.1	1.14	T	TASP1	taspase 1	Multiple_Complex	2.24	0.0175	0.9623			T	chr20	-	13623515	13625184
TC2000008523.hg.1	1.1	T			NonCoding	2.97	0.0174	0.9623			T	chr20	-	18210439	18210542
TC2000008530.hg.1	1.48	T	DZANK1	double zinc ribbon and ankyrin repeat domains 1	Multiple_Complex	-2.43	0.0464	0.9623			T	chr20	-
TC2000008562.hg.1	1.13	T	RPL12P12	ribosomal protein L12 pseudogene 12 [Source:HGNC Symbol;Acc:HGNC:15951]	Multiple_Complex	-2.27	0.0467	0.9623			T	chr20	-
TC2000008635.hg.1	-1.27	T	LINC00261	long intergenic non-protein coding RNA 261	NonCoding	2.07	0.0047	0.9623			T	chr20	-
TC2000008070.hg.1	-1.03	T	neyvu	Transcript Identified by AceView	Multiple_Complex	2.26	0.0066	0.9623			T	chr20	+	63478208	63479664
TC1700012310.hg.1	1.13	T	MFSD11	major facilitator superfamily domain containing 11	Multiple_Complex	2.01	0.0489	0.9623			T	chr17	+
TC1700012296.hg.1	-1.44	T	PRKAR1A; ARSG	protein kinase, cAMP-dependent, regulatory, type I, alpha; arylsulfatase G	Multiple_Complex	3.12	0.0046	0.9623			T	chr17	+	68420507	68420570
TC1700012287.hg.1	1.22	T	RPS6KB1	ribosomal protein S6 kinase, 70kDa, polypeptide 1	Multiple_Complex	-2	0.0437	0.9623			T	chr17	+
TC1600006462.hg.1	-1.05	T	RAB11FIP3	RAB11 family interacting protein 3 (class II)	Multiple_Complex	-4.33	0.0023	0.9623			T	chr16	+
TC1600006488.hg.1	-1.21	T	STUB1	STIP1 homology and U-box containing protein 1, E3 ubiquitin protein ligase	Multiple_Complex	2.06	0.017	0.9623			T	chr16	+
TC1600006520.hg.1	-1.02	T			NonCoding	2.08	0.0318	0.9623			T	chr16	+
TC1600006533.hg.1	-1.08	T	UBE2I	ubiquitin conjugating enzyme E2I	Multiple_Complex	2.99	0.0044	0.9623			T	chr16	+
TC1600006561.hg.1	1.25	T	MAPK8IP3	mitogen-activated protein kinase 8 interacting protein 3	Multiple_Complex	-2.67	0.0045	0.9623			T	chr16	+
TC1600006580.hg.1	-1.09	T	SYNGR3	synaptogyrin 3	Multiple_Complex	-33.41	0.0007	0.9623			T	chr16	+
TC1600006600.hg.1	1.24	T	E4F1	E4F transcription factor 1	Multiple_Complex	-2.03	0.008	0.9623			T	chr16	+
TC1600006640.hg.1	-1.14	T	LA16c-325D7.1	novel transcript, antisense to PRSS22	NonCoding	2.73	0.0348	0.9623			T	chr16	+
TC1600006644.hg.1	-1.06	T	FLYWCH1	FLYWCH-type zinc finger 1	Multiple_Complex	2.85	0.0134	0.9623			T	chr16	+	2940093	2940157
TC1600006658.hg.1	-1.13	T	IL32	interleukin 32	Multiple_Complex	-2.86	0.0022	0.9623			T	chr16	+	3067554	3067613
TC1600006760.hg.1	-1.07	T	UBN1	ubinuclein 1	Multiple_Complex	-3.16	0.0371	0.9623			T	chr16	+
TC1600007022.hg.1	-1.24	T	ABCC1	ATP binding cassette subfamily C member 1	Multiple_Complex	2.2	0.022	0.9623			T	chr16	+	16008165	16009775
TC1600007030.hg.1	1.06	T	NPIPA7; NPIPA8; PKD1P1	nuclear pore complex interacting protein family, member A7; nuclear pore complex interacting protein family, member A8; polycystic kidney disease 1 (autosomal dominant) pseudogene 1	Multiple_Complex	-2.32	0.0303	0.9623			T	chr16	+	16340435	16340501
TC1600007074.hg.1	-1.33	T	wusmee	Transcript Identified by AceView	Unassigned	2.14	0.0388	0.9623			T	chr16	+
TC1600007088.hg.1	1.17	T	ABCC6P1	ATP binding cassette subfamily C member 6 pseudogene 1 (functional)	Multiple_Complex	-2.03	0.0025	0.9623			T	chr16	+
TC1600007113.hg.1	1.02	T	C16orf62	chromosome 16 open reading frame 62	Multiple_Complex	-2.25	0.0307	0.9623			T	chr16	+	19647883	19650381
TC1600007127.hg.1	-1.18	T			NonCoding	3.71	0.0234	0.9623			T	chr16	+
TC1600007191.hg.1	-1.19	T	EEF2K	eukaryotic elongation factor 2 kinase	Multiple_Complex	-2.32	0.0266	0.9623			T	chr16	+
TC1600007255.hg.1	-1.12	T	RBBP6	retinoblastoma binding protein 6	Multiple_Complex	-2.7	0.0463	0.9623			T	chr16	+
TC1600007294.hg.1	1.15	T	LOC102723536; AC009158.1	uncharacterized LOC102723536; novel transcript	NonCoding	-2.03	0.0171	0.9623			T	chr16	+	26334292	26334376
TC1600007353.hg.1	-1.06	T	NPIPB8	nuclear pore complex interacting protein family, member B8	Coding	2.02	0.0029	0.9623			T	chr16	+
TC1600007545.hg.1	-1.33	T			NonCoding	2.41	0.0152	0.9623			T	chr16	+
TC1600007557.hg.1	1.02	T	ZNF267	zinc finger protein 267	Multiple_Complex	-4.24	0.0453	0.9623			T	chr16	+
TC1600007590.hg.1	-1.14	T	HERC2P5	hect domain and RLD 2 pseudogene 5	Multiple_Complex	2.16	0.009	0.9623			T	chr16	+
TC1600007621.hg.1	-1.11	T	TP53TG3B; TP53TG3C; TP53TG3; LOC102723655; RP11-23E10.6	Homo sapiens TP53 target 3B (TP53TG3B), transcript variant 1, mRNA.; Homo sapiens TP53 target 3C (TP53TG3C), transcript variant 1, mRNA.; Homo sapiens TP53 target 3 (TP53TG3), transcript variant 1, mRNA.; Homo sapiens TP53 target 3 (TP53TG3), transcript variant 3, non-coding RNA.; Homo sapiens TP53 target 3B (TP53TG3B), transcript variant 3, non-coding RNA.; Homo sapiens TP53 target 3 (TP53TG3), …	Multiple_Complex	2.77	0.0426	0.9623			T	chr16	+
TC1600007723.hg.1	1.08	T	GPT2	glutamic pyruvate transaminase (alanine aminotransferase) 2	Multiple_Complex	-2.3	0.0375	0.9623			T	chr16	+
TC1600007764.hg.1	1.07	T	CTC-527H23.2	novel transcript	NonCoding	-2.11	0.0036	0.9623			T	chr16	+	48620240	48620318
TC1600006436.hg.1	-1.28	T	SNRNP25	small nuclear ribonucleoprotein, U11/U12 25kDa subunit	Multiple_Complex	2.26	0.0427	0.9623			T	chr16	+
TC15_KI270727v1_random00006441.hg.1	-1.29	T	POTEB3; POTEB; AC136352.4	Homo sapiens POTE ankyrin domain family, member B3 (POTEB3), transcript variant 1, mRNA.; Homo sapiens POTE ankyrin domain family, member B, mRNA (cDNA clone MGC:119371 IMAGE:40006483), complete cds.; Homo sapiens POTE ankyrin domain family, member B, mRNA (cDNA clone MGC:119372 IMAGE:40006485), complete cds.; Homo sapiens POTE ankyrin domain family, member B, mRNA (cDNA clone MGC:119373 IMAGE:40…	Coding	2.93	0.0036	0.9623			T	chr15_KI270727v1_random	-
TC1500010947.hg.1	-1.84	T	TM2D3	TM2 domain containing 3	Multiple_Complex	2.06	0.01	0.9623			T	chr15	-	101651828	101651998
TC1500010943.hg.1	-1.36	T	PRKXP1	protein kinase, X-linked, pseudogene 1	Multiple_Complex	2.18	0.039	0.9623			T	chr15	-	100547632	100547751
TC1500010544.hg.1	1.09	T	NR2F2-AS1	NR2F2 antisense RNA 1	Multiple_Complex	-3.68	0.0191	0.9623			T	chr15	-	96275917	96275996
TC1500010613.hg.1	-1.21	T	TTC23	tetratricopeptide repeat domain 23	Multiple_Complex	2.34	0.0478	0.9623			T	chr15	-	99249532	99249558
TC1500010660.hg.1	1.29	T	PCSK6	proprotein convertase subtilisin/kexin type 6	Multiple_Complex	-2.22	0.017	0.9623			T	chr15	-	101326381	101326479
TC1500010700.hg.1	1.18	T	SNORD116-19; SNORD116-3; SNORD116-4; SNORD116-5; SNORD116-6; SNORD116-7; SNORD116-8; SNORD116-9; SNORD116-10; SNORD116-11; SNORD116-12; SNORD116-13; SNORD116-14; SNORD116-15; SNORD116-16; SNORD116-17; SNORD116-18; SNORD116-20; SNORD116-21; SNORD116-22; SNORD116-23; SNORD116-24; SNORD116-25; SNORD116-26; SNORD116-27; SNORD116-29; SNORD116-28; IPW; SNORD116-30	small nucleolar RNA, C/D box 116-19; small nucleolar RNA, C/D box 116-3; small nucleolar RNA, C/D box 116-4; small nucleolar RNA, C/D box 116-5; small nucleolar RNA, C/D box 116-6; small nucleolar RNA, C/D box 116-7; small nucleolar RNA, C/D box 116-8; small nucleolar RNA, C/D box 116-9; small nucleolar RNA, C/D box 116-10; small nucleolar RNA, C/D box 116-11; small nucleolar RNA, C/D box 116-12;…	Multiple_Complex	-2.01	0.0377	0.9623			T	chr15	+	25056623	25056858
TC1500010705.hg.1	1.17	T	AC026150.6		Multiple_Complex	-2.5	0.0438	0.9623			T	chr15	+	30513632	30513698
TC1500010717.hg.1	1.04	T	DISP2	dispatched homolog 2 (Drosophila)	Multiple_Complex	-2.33	0.003	0.9623			T	chr15	+
TC1500010728.hg.1	-1.13	T	SERF2	small EDRK-rich factor 2	Multiple_Complex	2.66	0.0171	0.9623			T	chr15	+	43799080	43799107
TC1500010736.hg.1	-1.12	T	BLOC1S6	biogenesis of lysosomal organelles complex-1, subunit 6, pallidin	Multiple_Complex	2.02	0.0182	0.9623			T	chr15	+
TC1500010737.hg.1	-1.29	T	SQRDL	sulfide quinone reductase-like (yeast)	Multiple_Complex	2.04	0.0412	0.9623			T	chr15	+
TC1500010740.hg.1	-1.07	T	DTWD1	DTW domain containing 1	Multiple_Complex	2.62	0.0132	0.9623			T	chr15	+	49626894	49629586
TC1500010744.hg.1	1.11	T	GCOM1; MYZAP; POLR2M	GRINL1A complex locus 1; myocardial zonula adherens protein; polymerase (RNA) II (DNA directed) polypeptide M	Multiple_Complex	-2.1	0.0373	0.9623			T	chr15	+
TC1500010753.hg.1	1.08	T	TLN2	talin 2	Multiple_Complex	-2.25	0.0057	0.9623			T	chr15	+	62805600	62805785
TC1500010760.hg.1	-1.31	T	EWSAT1	Ewing sarcoma associated transcript 1	NonCoding	2.79	0.0095	0.9623			T	chr15	+	69091088	69091114
TC1600007806.hg.1	-1.04	T	HEATR3	HEAT repeat containing 3	Multiple_Complex	2.19	0.0168	0.9623			T	chr16	+
TC1500010778.hg.1	-1.13	T	IL16	interleukin 16	Multiple_Complex	-2.22	0.0484	0.9623			T	chr15	+	81278817	81278877
TC1500010800.hg.1	-1.12	T	ALDH1A3	aldehyde dehydrogenase 1 family, member A3	Multiple_Complex	-2.22	0.0156	0.9623			T	chr15	+	100893954	100894082
TC1500010838.hg.1	-1.03	T	GOLGA8M	golgin A8 family, member M	Multiple_Complex	2.09	0.0044	0.9623			T	chr15	-
TC1500010864.hg.1	1.24	T	GATM	glycine amidinotransferase (L-arginine:glycine amidinotransferase)	Multiple_Complex	-2.86	0.0385	0.9623			T	chr15	-	45366071	45366210
TC1500010868.hg.1	-1.19	T	DYX1C1-CCPG1	DYX1C1-CCPG1 readthrough (NMD candidate)	NonCoding	2.33	0.0322	0.9623			T	chr15	-	55491123	55491256
TC1500010870.hg.1	1.64	T	DYX1C1	dyslexia susceptibility 1 candidate 1	Multiple_Complex	-2.12	0.0121	0.9623			T	chr15	-	55442635	55443357
TC1500010875.hg.1	1.07	T	USP3-AS1	USP3 antisense RNA 1	NonCoding	-2	0.0295	0.9623			T	chr15	-
TC1500010886.hg.1	-1.74	T	CALML4	calmodulin-like 4	Multiple_Complex	2.3	0.0383	0.9623			T	chr15	-	68205121	68205151
TC1500010897.hg.1	1.46	T	CHRNB4	cholinergic receptor, nicotinic beta 4	Coding	-2.39	0.0078	0.9623			T	chr15	-
TC1500010916.hg.1	1.07	T	UBE2Q2P1	ubiquitin-conjugating enzyme E2Q family member 2 pseudogene 1	Multiple_Complex	-2.28	0.0116	0.9623			T	chr15	-
TC1500010918.hg.1	-1.46	T	LOC642935	Transcript Identified by AceView, Entrez Gene ID(s) 642935	Multiple_Complex	3.44	0.005	0.9623			T	chr15	-	85330292	85330329
TC1500010923.hg.1	1.16	T	DET1	de-etiolated homolog 1 (Arabidopsis)	Multiple_Complex	-2.3	0.0078	0.9623			T	chr15	-	88513141	88516781
TC1500010925.hg.1	1.04	T	ARPIN	actin-related protein 2/3 complex inhibitor	Multiple_Complex	-2.73	0.0435	0.9623			T	chr15	-	89895006	89896531
TC1500010929.hg.1	-1.55	T	FAM174B	family with sequence similarity 174, member B	Multiple_Complex	2.06	0.0245	0.9623			T	chr15	-
TC1500010784.hg.1	-1.25	T	NGRN; TTLL13P	neugrin, neurite outgrowth associated; tubulin tyrosine ligase-like family member 13, pseudogene	Multiple_Complex	2.12	0.0322	0.9623			T	chr15	+
TC1600007814.hg.1	-1.59	T	ADCY7	adenylate cyclase 7	Multiple_Complex	2.45	0.0327	0.9623			T	chr16	+
TC1600007819.hg.1	1.1	T	NKD1	naked cuticle homolog 1 (Drosophila)	Multiple_Complex	-2.59	0.0209	0.9623			T	chr16	+	50616049	50616108
TC1600007829.hg.1	-1.23	T	CYLD	cylindromatosis (turban tumor syndrome)	Multiple_Complex	3.08	0.0164	0.9623			T	chr16	+	50794429	50794470
TC1600008928.hg.1	1.29	T	NPRL3	NPR3-like, GATOR1 complex subunit	Multiple_Complex	-2.28	0.0183	0.9623			T	chr16	-	125074	130521
TC1600008951.hg.1	1.06	T			NonCoding	-2.26	0.0463	0.9623			T	chr16	-
TC1600008957.hg.1	1.28	T			NonCoding	-2.05	0.0084	0.9623			T	chr16	-
TC1600008971.hg.1	1.23	T	JMJD8	jumonji domain containing 8	Multiple_Complex	-2.37	0.0277	0.9623			T	chr16	-
TC1600008982.hg.1	1.11	T	MSLNL	mesothelin-like	Multiple_Complex	-2.5	0.0468	0.9623			T	chr16	-
TC1600009008.hg.1	1.1	T	C1QTNF8	C1q and tumor necrosis factor related protein 8	Coding	-3.17	0.0074	0.9623			T	chr16	-
TC1600009012.hg.1	-1.14	T			NonCoding	2.44	0.0163	0.9623			T	chr16	-	1132391	1133487
TC1600009050.hg.1	1.05	T	IFT140	intraflagellar transport 140	Multiple_Complex	-2.12	0.0239	0.9623			T	chr16	-	1561985	1562116
TC1600009088.hg.1	-1.1	T	PKD1; MIR6511B2; MIR6511B1	polycystic kidney disease 1 (autosomal dominant); microRNA 6511b-2; microRNA 6511b-1	Multiple_Complex	2.17	0.0195	0.9623			T	chr16	-
TC1600009100.hg.1	1.05	T	ECI1	enoyl-CoA delta isomerase 1	Multiple_Complex	-3.12	0.0086	0.9623			T	chr16	-
TC1600009162.hg.1	2.45	T	HCFC1R1	host cell factor C1 regulator 1 (XPO1 dependent)	Multiple_Complex	-2.06	0.0326	0.9623			T	chr16	-	3023847	3023941
TC1600009187.hg.1	-1.51	T	TIGD7	tigger transposable element derived 7	Multiple_Complex	2.08	0.0075	0.9623			T	chr16	-	3305072	3305150
TC1600009210.hg.1	-1.27	T	ADCY9	adenylate cyclase 9	Multiple_Complex	3.03	0.02	0.9623			T	chr16	-
TC1600008899.hg.1	-1.3	T	ZNF276	zinc finger protein 276	Multiple_Complex	2.36	0.0026	0.9623			T	chr16	+	89729235	89729318
TC1600009294.hg.1	-1.08	T			NonCoding	3.02	0.0416	0.9623			T	chr16	-
TC1600009427.hg.1	-1.31	T	LOC729978; RP11-166B2.1	Transcript Identified by AceView, Entrez Gene ID(s) 729978; Putative NPIP-like protein LOC729978 [Source:UniProtKB/Swiss-Prot;Acc:A6NJ64]	Multiple_Complex	2.5	0.0035	0.9623			T	chr16	-
TC1600009516.hg.1	-1.14	T	PKD1P6; NPIPP1	polycystic kidney disease 1 (autosomal dominant) pseudogene 6; nuclear pore complex interacting protein pseudogene 1	Multiple_Complex	2.2	0.0432	0.9623			T	chr16	-
TC1600009545.hg.1	1.37	T	ABCC6	ATP binding cassette subfamily C member 6	Multiple_Complex	-2.01	0.0122	0.9623			T	chr16	-
TC1600009590.hg.1	-1.07	T	RP11-916L7.1	novel transcript	NonCoding	2.07	0.0304	0.9623			T	chr16	-
TC1600009627.hg.1	-1.25	T	LOC102723385; RP11-626G11.5; kyra	uncharacterized LOC102723385; Transcript Identified by AceView; novel transcript, antisense to TMC7 and COQ7	NonCoding	-2.57	0.0449	0.9623			T	chr16	-
TC1600009671.hg.1	-1.04	T	DNAH3	dynein, axonemal, heavy chain 3	Multiple_Complex	-2.34	0.0065	0.9623			T	chr16	-	21036714	21036848
TC1600009687.hg.1	1.21	T	torpo	Transcript Identified by AceView	Coding	-9.75	0.039	0.9623			T	chr16	-
TC1600009746.hg.1	-1.1	T	PALB2	partner and localizer of BRCA2	Multiple_Complex	6.06	0.0421	0.9623			T	chr16	-
TC1600009777.hg.1	1	T	ARHGAP17	Rho GTPase activating protein 17	Multiple_Complex	2.53	0.0476	0.9623			T	chr16	-
TC1600009800.hg.1	1.21	T			NonCoding	-2.26	0.0275	0.9623			T	chr16	-	25743489	25743835
TC1600009944.hg.1	-1.05	T	KCTD13	potassium channel tetramerization domain containing 13	Multiple_Complex	-2.03	0.016	0.9623			T	chr16	-	29919501	29919633
TC1600009989.hg.1	1.14	T	CCDC189	coiled-coil domain containing 189	Multiple_Complex	-2.25	0.0315	0.9623			T	chr16	-
TC1600010101.hg.1	1.05	T			NonCoding	3.53	0.0412	0.9623			T	chr16	-	33741781	33741858
TC1600009348.hg.1	1.04	T	RP11-297M9.1	novel transcript	NonCoding	-2.13	0.0134	0.9623			T	chr16	-	9676674	9676843
TC1500010539.hg.1	-1.2	T			NonCoding	2.93	0.0331	0.9623			T	chr15	-	95566094	95570054
TC1600008869.hg.1	-1.22	T	ZNF778	zinc finger protein 778	Multiple_Complex	-3.05	0.012	0.9623			T	chr16	+
TC1600008776.hg.1	-1.15	T	LOC101928737; RP11-482M8.1	uncharacterized LOC101928737; novel transcript	NonCoding	3.43	0.0473	0.9623			T	chr16	+
TC1600007865.hg.1	-1.02	T	blyry; RP11-297L17.2	Transcript Identified by AceView; novel transcript	NonCoding	-2.08	0.0192	0.9623			T	chr16	+
TC1600007874.hg.1	1.27	T	CHD9	chromodomain helicase DNA binding protein 9	Multiple_Complex	-2.53	0.0217	0.9623			T	chr16	+	53121981	53122174
TC1600007918.hg.1	1.18	T	IRX5	iroquois homeobox 5	Coding	-2.11	0.0397	0.9623			T	chr16	+
TC1600007953.hg.1	1.25	T	MT4	metallothionein 4	Coding	-2.37	0.048	0.9623			T	chr16	+
TC1600008000.hg.1	1.22	T	CCL17	chemokine (C-C motif) ligand 17	Coding	-2.09	0.0032	0.9623			T	chr16	+
TC1600008005.hg.1	1.09	T	ADGRG1	adhesion G protein-coupled receptor G1	Multiple_Complex	2.22	0.0129	0.9623			T	chr16	+	57641628	57641655
TC1600008008.hg.1	1.29	T	DRC7	dynein regulatory complex subunit 7	Multiple_Complex	2.07	0.0403	0.9623			T	chr16	+	57696464	57696594
TC1600008038.hg.1	1.34	T	SETD6	SET domain containing 6	Multiple_Complex	-2.1	0.0067	0.9623			T	chr16	+	58519030	58519076
TC1600008044.hg.1	-1.24	T			NonCoding	2.56	0.0123	0.9623			T	chr16	+
TC1600008070.hg.1	-1.02	T			NonCoding	2.92	0.0105	0.9623			T	chr16	+	61499374	61499483
TC1600008139.hg.1	1.21	T	CES4A	carboxylesterase 4A	Multiple_Complex	2.21	0.0353	0.9623			T	chr16	+	67004793	67004821
TC1600008199.hg.1	1.1	T	ZFP90	ZFP90 zinc finger protein	Multiple_Complex	2.36	0.0055	0.9623			T	chr16	+	68535515	68535658
TC1600008200.hg.1	1.77	T	pawry	Transcript Identified by AceView	Coding	-2.16	0.0104	0.9623			T	chr16	+
TC1600008789.hg.1	1.02	T			NonCoding	-2.08	0.0313	0.9623			T	chr16	+	87819595	87821153
TC1600008220.hg.1	1.02	T	UTP4	UTP4 small subunit (SSU) processome component	Multiple_Complex	2.23	0.018	0.9623			T	chr16	+	69153681	69154392
TC1600008304.hg.1	1.37	T	RP11-510M2.2	novel transcript, antisense to ZNF23	NonCoding	-2.2	0.0265	0.9623			T	chr16	+	71462278	71462326
TC1600008328.hg.1	1.31	T	DHODH	dihydroorotate dehydrogenase (quinone)	Multiple_Complex	-2.01	0.0252	0.9623			T	chr16	+
TC1600008407.hg.1	-1.06	T	NPIPB15	nuclear pore complex interacting protein family, member B15	Multiple_Complex	-2.09	0.0264	0.9623			T	chr16	+	74381699	74381765
TC1600008433.hg.1	-1.22	T			NonCoding	-8.22	0.0084	0.9623			T	chr16	+
TC1600008505.hg.1	1.16	T	WWOX	WW domain containing oxidoreductase	Multiple_Complex	-2.18	0.0382	0.9623			T	chr16	+
TC1600008567.hg.1	1.37	T	CENPN	centromere protein N	Multiple_Complex	-2.09	0.0222	0.9623			T	chr16	+	81032695	81033104
TC1600008580.hg.1	-1.31	T	GAN; MIR4720	gigaxonin; microRNA 4720	Multiple_Complex	2.01	0.0043	0.9623			T	chr16	+	81377329	81377414
TC1600008585.hg.1	1.06	T	CMIP	c-Maf inducing protein	Multiple_Complex	-2.02	0.0104	0.9623			T	chr16	+	81652291	81652364
TC1600008607.hg.1	1.51	T	PLCG2	phospholipase C, gamma 2 (phosphatidylinositol-specific)	Multiple_Complex	-2.37	0.031	0.9623			T	chr16	+	81880910	81880953
TC1600008609.hg.1	-3.18	T	HSD17B2	hydroxysteroid (17-beta) dehydrogenase 2	Coding	3.84	0.0365	0.9623			T	chr16	+	82035274	82035340
TC1600008638.hg.1	1.2	T	DNAAF1	dynein, axonemal, assembly factor 1	Multiple_Complex	-2.05	0.018	0.9623			T	chr16	+
TC1600008651.hg.1	-1.35	T			NonCoding	2.92	0.001	0.9623			T	chr16	+	84575292	84577096
TC1600008657.hg.1	-1.19	T	USP10	ubiquitin specific peptidase 10	Multiple_Complex	-2.08	0.0412	0.9623			T	chr16	+	84733138	84733208
TC1600008226.hg.1	1	T	NIP7	NIP7, nucleolar pre-rRNA processing protein	Multiple_Complex	2.26	0.0115	0.9623			T	chr16	+	69341321	69341435
TC1500010490.hg.1	1.36	T			NonCoding	-2.86	0.0178	0.9623			T	chr15	-
TC1500010483.hg.1	-1.11	T	yaroru	Transcript Identified by AceView	Unassigned	-2.63	0.0448	0.9623			T	chr15	-
TC1500010383.hg.1	-1.37	T	POLG	polymerase (DNA directed), gamma	Multiple_Complex	2.1	0.0108	0.9623			T	chr15	-
TC1500007644.hg.1	-1.59	T	C15orf61	chromosome 15 open reading frame 61	Multiple_Complex	2.43	0.0045	0.9623			T	chr15	+
TC1500007645.hg.1	1.23	T	MAP2K5	mitogen-activated protein kinase kinase 5	Multiple_Complex	-4.71	0.0254	0.9623			T	chr15	+
TC1500007651.hg.1	1.15	T	gosoy	Transcript Identified by AceView	Coding	4.14	0.0322	0.9623			T	chr15	+
TC1500007695.hg.1	1.6	T	PAQR5	progestin and adipoQ receptor family member V	Multiple_Complex	-2.54	0.026	0.9623			T	chr15	+
TC1500007699.hg.1	1.17	T	KIF23	kinesin family member 23	Multiple_Complex	-2.77	0.0009	0.9623			T	chr15	+
TC1500007735.hg.1	1.14	T	LRRC49	leucine rich repeat containing 49	Multiple_Complex	3	0.0248	0.9623			T	chr15	+
TC1500007736.hg.1	-1.35	T	florplo	Transcript Identified by AceView	Unassigned	4.1	0.0114	0.9623			T	chr15	+
TC1500007739.hg.1	-1.4	T	THSD4	thrombospondin type 1 domain containing 4	Multiple_Complex	2.05	0.0321	0.9623			T	chr15	+	71771064	71771208
TC1500007757.hg.1	1.24	T	NR2E3	nuclear receptor subfamily 2, group E, member 3	Multiple_Complex	-2.12	0.012	0.9623			T	chr15	+
TC1500007791.hg.1	1.06	T	ARIH1; MIR630	ariadne RBR E3 ubiquitin protein ligase 1; microRNA 630	Multiple_Complex	-2.44	0.0031	0.9623			T	chr15	+	72587217	72587313
TC1500007796.hg.1	-1.36	T	RP11-361M10.3		Multiple_Complex	2.48	0.0416	0.9623			T	chr15	+
TC1500007841.hg.1	-1.13	T	CCDC33	coiled-coil domain containing 33	Multiple_Complex	2.54	0.0051	0.9623			T	chr15	+
TC1500007848.hg.1	1.45	T	UBL7-AS1	UBL7 antisense RNA 1 (head to head)	NonCoding	-2.35	0.0236	0.9623			T	chr15	+	74461265	74461299
TC1500007640.hg.1	1.51	T	IQCH	IQ motif containing H	Multiple_Complex	-2.93	0.0411	0.9623			T	chr15	+	67306829	67307223
TC1500007849.hg.1	1.88	T	RP11-10O17.3	novel transcript	NonCoding	-2.82	0.0021	0.9623			T	chr15	+	74516895	74516959
TC1500007986.hg.1	-1.02	T	MORF4L1	mortality factor 4 like 1	Multiple_Complex	-2.21	0.0058	0.9623			T	chr15	+	78884970	78885083
TC1500008023.hg.1	-1.31	T	ZFAND6	zinc finger, AN1-type domain 6	Multiple_Complex	2.52	0.0121	0.9623			T	chr15	+	80115071	80120326
TC1500008092.hg.1	1.42	T	CSPG4P10	chondroitin sulfate proteoglycan 4 pseudogene 10	Pseudogene	-2.03	0.0037	0.9623			T	chr15	+
TC1500008098.hg.1	1.33	T	SCARNA15; SNHG21	small Cajal body-specific RNA 15; small nucleolar RNA host gene 21	Multiple_Complex	-2.34	0.0447	0.9623			T	chr15	+	82755038	82755090
TC1500008141.hg.1	-1.18	T	RP11-182J1.14		Multiple_Complex	2.11	0.0032	0.9623			T	chr15	+
TC1500008144.hg.1	-1.23	T			NonCoding	2	0.0089	0.9623			T	chr15	+
TC1500008154.hg.1	-1.11	T	ZSCAN2	zinc finger and SCAN domain containing 2	Multiple_Complex	2.19	0.0288	0.9623			T	chr15	+
TC1500008156.hg.1	1.13	T	SCAND2P	SCAN domain containing 2 pseudogene	Multiple_Complex	-2.54	0.0044	0.9623			T	chr15	+	84638478	84638856
TC1500008162.hg.1	1.01	T			NonCoding	-3.96	0.0333	0.9623			T	chr15	+
TC1500008167.hg.1	-1.03	T	ZNF592	zinc finger protein 592	Multiple_Complex	3.92	0.0006	0.9623			T	chr15	+
TC1500008215.hg.1	1.14	T			NonCoding	-2.57	0.0316	0.9623			T	chr15	+	87835203	87835295
TC1500008225.hg.1	-1.3	T	MRPS11	mitochondrial ribosomal protein S11	Multiple_Complex	2.06	0.0357	0.9623			T	chr15	+	88475030	88475109
TC1500008227.hg.1	-1.05	T	forsky; glorree	Transcript Identified by AceView	Multiple_Complex	-2.69	0.017	0.9623			T	chr15	+	88543716	88543874
TC1500007860.hg.1	1.37	T	MPI	mannose phosphate isomerase	Multiple_Complex	-2.03	0.0202	0.9623			T	chr15	+
TC1500008245.hg.1	-1.18	T	ABHD2	abhydrolase domain containing 2	Multiple_Complex	2.34	0.0095	0.9623			T	chr15	+	89183332	89183373
TC1500007602.hg.1	1.05	T	SLC24A1	solute carrier family 24 (sodium/potassium/calcium exchanger), member 1	Multiple_Complex	-2	0.0125	0.9623			T	chr15	+	65660279	65660321
TC1500007557.hg.1	1.12	T	bleekloy	Transcript Identified by AceView	Unassigned	2.53	0.0487	0.9623			T	chr15	+
TC1500006703.hg.1	1.39	T	GOLGA8T	golgin A8 family, member T	Multiple_Complex	-2.09	0.0478	0.9623			T	chr15	+	30139675	30139784
TC1500006728.hg.1	-1.49	T	GOLGA8N; GOLGA8H	golgin A8 family, member N; golgin A8 family, member H	Multiple_Complex	2.33	0.0451	0.9623			T	chr15	+	30608030	30608068
TC1500006748.hg.1	-1.17	T	FAN1	FANCD2/FANCI-associated nuclease 1	Multiple_Complex	2.3	0.0319	0.9623			T	chr15	+	30910816	30910840
TC1500006763.hg.1	1.13	T			NonCoding	-2.48	0.0346	0.9623			T	chr15	+	31893897	31894028
TC1500006822.hg.1	1.04	T	NUTM1	NUT midline carcinoma, family member 1	Coding	-2.04	0.0466	0.9623			T	chr15	+
TC1500006931.hg.1	-1.34	T	SRP14-AS1	SRP14 antisense RNA1 (head to head)	NonCoding	2.04	0.0207	0.9623			T	chr15	+
TC1500006948.hg.1	1.5	T	PHGR1	proline/histidine/glycine-rich 1	Multiple_Complex	-2.6	0.0128	0.9623			T	chr15	+
TC1500006963.hg.1	1.53	T	CASC5	cancer susceptibility candidate 5	Multiple_Complex	-2.03	0.0336	0.9623			T	chr15	+	40646886	40646986
TC1500007008.hg.1	-1.39	T	TYRO3	TYRO3 protein tyrosine kinase	Multiple_Complex	3.62	0.032	0.9623			T	chr15	+
TC1500007032.hg.1	-1.49	T	cheyzaw	Transcript Identified by AceView	Coding	2.51	0.0369	0.9623			T	chr15	+
TC1500007035.hg.1	-1.17	T	HAUS2	HAUS augmin like complex subunit 2	Coding	2.13	0.037	0.9623			T	chr15	+	42559384	42559408
TC1500007057.hg.1	-1.16	T	TUBGCP4	tubulin, gamma complex associated protein 4	Multiple_Complex	2.82	0.0428	0.9623			T	chr15	+
TC1500007091.hg.1	-1.42	T	CTDSPL2	CTD small phosphatase like 2	Multiple_Complex	2.71	0.0249	0.9623			T	chr15	+	44518654	44518864
TC1500007601.hg.1	-1.1	T	HACD3	3-hydroxyacyl-CoA dehydratase 3	Multiple_Complex	5.72	0.0042	0.9623			T	chr15	+
TC1500007125.hg.1	-1.06	T			NonCoding	-2.92	0.0262	0.9623			T	chr15	+	45507404	45507513
TC1500007185.hg.1	-1.13	T	FGF7	fibroblast growth factor 7	Multiple_Complex	2.91	0.0018	0.9623			T	chr15	+	49423260	49423440
TC1500007199.hg.1	1.42	T	GABPB1-AS1; MIR4712	GABPB1 antisense RNA 1; microRNA 4712	Multiple_Complex	-2.46	0.0266	0.9623			T	chr15	+
TC1500007202.hg.1	-1.23	T	USP8	ubiquitin specific peptidase 8	Multiple_Complex	2.52	0.0032	0.9623			T	chr15	+	50467097	50471632
TC1500007238.hg.1	1.74	T	TMOD2	tropomodulin 2 (neuronal)	Multiple_Complex	-2.64	0.0075	0.9623			T	chr15	+	51810293	51815262
TC1500007303.hg.1	1.06	T	PIGB	phosphatidylinositol glycan anchor biosynthesis class B	Multiple_Complex	-2.07	0.0435	0.9623			T	chr15	+	55340373	55340611
TC1500007325.hg.1	1.06	T	morpee	Transcript Identified by AceView	Unassigned	-2.98	0.0052	0.9623			T	chr15	+
TC1500007346.hg.1	-1.5	T	CGNL1	cingulin-like 1	Multiple_Complex	2.16	0.0392	0.9623			T	chr15	+
TC1500007364.hg.1	1.08	T			NonCoding	-2.35	0.022	0.9623			T	chr15	+
TC1500007510.hg.1	-1.9	T	TPM1	tropomyosin 1 (alpha)	Multiple_Complex	2.11	0.0054	0.9623			T	chr15	+	63048813	63048920
TC0900011385.hg.1	-1.22	T	PSMD5	proteasome 26S subunit, non-ATPase 5	Multiple_Complex	2.32	0.0253	0.9623			T	chr9	-
TC1500007513.hg.1	-1.2	T	LACTB	lactamase, beta	Multiple_Complex	2.45	0.0149	0.9623			T	chr15	+	63129359	63129484
TC1500007546.hg.1	1.07	T	SNX22	sorting nexin 22	Multiple_Complex	-2.02	0.027	0.9623			T	chr15	+
TC1500007554.hg.1	1.05	T	ZNF609	zinc finger protein 609	Multiple_Complex	-2.21	0.0464	0.9623			T	chr15	+
TC1500007180.hg.1	-1.16	T	GALK2	galactokinase 2	Multiple_Complex	2.76	0.0189	0.9623			T	chr15	+	49328530	49328561
TC1600010117.hg.1	1.08	T			NonCoding	-2.52	0.0422	0.9623			T	chr16	-
TC1500008255.hg.1	1.67	T	MIR9-3HG; MIR9-3	MIR9-3 host gene; microRNA 9-3	Multiple_Complex	-2.18	0.0102	0.9623			T	chr15	+	89388092	89388141
TC1500008374.hg.1	-1.07	T	C15orf32	chromosome 15 open reading frame 32	Multiple_Complex	2.2	0.0024	0.9623			T	chr15	+
TC1500009455.hg.1	-1.29	T	MYO5C	myosin VC	Multiple_Complex	2.08	0.0273	0.9623			T	chr15	-
TC1500009460.hg.1	1.09	T	FAM214A	family with sequence similarity 214, member A	Multiple_Complex	3.92	0.0059	0.9623			T	chr15	-
TC1500009522.hg.1	1.92	T	MNS1	meiosis-specific nuclear structural 1	Multiple_Complex	-4.92	0.0384	0.9623			T	chr15	-	56428731	56428805
TC1500009558.hg.1	1.1	T			NonCoding	2.96	0.0315	0.9623			T	chr15	-
TC1500009561.hg.1	-1.1	T	ALDH1A2	aldehyde dehydrogenase 1 family, member A2	Multiple_Complex	-2.54	0.0249	0.9623			T	chr15	-	58246183	58246265
TC1500009583.hg.1	-1.25	T	RP11-30K9.5; topee	novel transcript, antisense to FAM63B; Transcript Identified by AceView	Multiple_Complex	-2.08	0.0119	0.9623			T	chr15	-	58857537	58860330
TC1500009636.hg.1	-1.16	T	ANXA2	annexin A2	Multiple_Complex	2.78	0.0104	0.9623			T	chr15	-
TC1500009669.hg.1	-1.36	T	VPS13C	vacuolar protein sorting 13 homolog C (S. cerevisiae)	Multiple_Complex	2.38	0.0343	0.9623			T	chr15	-	62010600	62012106
TC1500009709.hg.1	-1.05	T	CA12	carbonic anhydrase XII	Multiple_Complex	-3.2	0.0475	0.9623			T	chr15	-
TC1500009732.hg.1	1.02	T	fawkloy	Transcript Identified by AceView	Unassigned	2.04	0.0176	0.9623			T	chr15	-	64077710	64078531
TC1500009756.hg.1	-1.47	T	RBPMS2	RNA binding protein with multiple splicing 2	Coding	2.1	0.0112	0.9623			T	chr15	-
TC1500009874.hg.1	1.2	T			NonCoding	-3.15	0.0473	0.9623			T	chr15	-	69074856	69074926
TC1500009921.hg.1	2.11	T	UACA	uveal autoantigen with coiled-coil domains and ankyrin repeats	Multiple_Complex	-2.07	0.029	0.9623			T	chr15	-	70703141	70703275
TC1500009393.hg.1	-1.43	T	USP50	ubiquitin specific peptidase 50	Multiple_Complex	2.08	0.0244	0.9623			T	chr15	-	50529930	50532011
TC1500009946.hg.1	1.28	T	MYO9A	myosin IXA	Multiple_Complex	-2.06	0.031	0.9623			T	chr15	-
TC1500009973.hg.1	1.17	T	ADPGK	ADP-dependent glucokinase	Multiple_Complex	-2.5	0.028	0.9623			T	chr15	-
TC1500010050.hg.1	-1.01	T	COX5A	cytochrome c oxidase subunit Va	Multiple_Complex	2.6	0.0015	0.9623			T	chr15	-	74920443	74923593
TC1500010072.hg.1	1.14	T	SIN3A	SIN3 transcription regulator family member A	Multiple_Complex	-2.01	0.004	0.9623			T	chr15	-
TC1500010093.hg.1	1.19	T	ETFA	electron-transfer-flavoprotein, alpha polypeptide	Multiple_Complex	-2.34	0.0186	0.9623			T	chr15	-	76216130	76216249
TC1500010106.hg.1	-1.6	T	TSPAN3	tetraspanin 3	Multiple_Complex	2.28	0.0148	0.9623			T	chr15	-	77042803	77043191
TC1500010140.hg.1	1.02	T	WDR61	WD repeat domain 61	Multiple_Complex	-2.17	0.0381	0.9623			T	chr15	-	78278208	78278301
TC1500010160.hg.1	1.88	T	CTSH	cathepsin H	Multiple_Complex	-2.28	0.0019	0.9623			T	chr15	-
TC1500010165.hg.1	-1.29	T	ANKRD34C-AS1	ANKRD34C antisense RNA 1	NonCoding	2.67	0.0017	0.9623			T	chr15	-
TC1500010209.hg.1	-1.06	T			NonCoding	2.84	0.022	0.9623			T	chr15	-
TC1500010247.hg.1	-1.01	T	ACTG1P17	actin gamma 1 pseudogene 17	Multiple_Complex	2.56	0.0319	0.9623			T	chr15	-
TC1500010251.hg.1	1.02	T	HOMER2	homer scaffolding protein 2	Multiple_Complex	-2.08	0.0037	0.9623			T	chr15	-	82851196	82851231
TC1500010292.hg.1	-1.1	T	SEC11A	SEC11 homolog A, signal peptidase complex subunit	Multiple_Complex	-4.39	0.005	0.9623			T	chr15	-
TC1500010343.hg.1	-1.11	T			NonCoding	-2.15	0.0332	0.9623			T	chr15	-	87294506	87302521
TC1500009968.hg.1	-1.1	T	RP11-1006G14.2; plapor	novel transcript; Transcript Identified by AceView	Multiple_Complex	2.44	0.0155	0.9623			T	chr15	-	72616130	72616247
TC1500008370.hg.1	-1.1	T	ST8SIA2	ST8 alpha-N-acetyl-neuraminide alpha-2,8-sialyltransferase 2	Multiple_Complex	2.29	0.0067	0.9623			T	chr15	+
TC1500009358.hg.1	1.07	T	SECISBP2L	SECIS binding protein 2-like	Multiple_Complex	-2.81	0.0121	0.9623			T	chr15	-	48988476	48988621
TC1500009335.hg.1	1.51	T	MYEF2	myelin expression factor 2	Multiple_Complex	2.09	0.0101	0.9623			T	chr15	-
TC1500008482.hg.1	1.4	T			NonCoding	-2.32	0.0051	0.9623			T	chr15	+
TC1500008511.hg.1	1.57	T	LRRC28	leucine rich repeat containing 28	Multiple_Complex	-2.17	0.0498	0.9623			T	chr15	+	99360996	99361335
TC1500008518.hg.1	-1.15	T			NonCoding	-4.66	0.0197	0.9623			T	chr15	+
TC1500008535.hg.1	-1.04	T			NonCoding	2.93	0.0374	0.9623			T	chr15	+
TC1500008566.hg.1	-1.15	T	RP11-299G20.2	novel transcript, antisense to SNRPA1 and PCSK6	NonCoding	2.66	0.0355	0.9623			T	chr15	+
TC1500008593.hg.1	1.15	T	WASH3P	WAS protein family homolog 3 pseudogene	Multiple_Complex	-3.12	0.0076	0.9623			T	chr15	+
TC1500008627.hg.1	1.49	T	NBEAP1	neurobeachin pseudogene 1	Multiple_Complex	-2.91	0.0018	0.9623			T	chr15	-	20688215	20688408
TC1500008658.hg.1	-1.18	T	POTEB3	POTE ankyrin domain family, member B3	Multiple_Complex	2.67	0.0052	0.9623			T	chr15	-
TC1500008689.hg.1	-1.19	T			NonCoding	2.68	0.0208	0.9623			T	chr15	-
TC1500008695.hg.1	-1.25	T	GOLGA8J; GOLGA8IP	golgin A8 family, member J; golgin A8 family, member I, pseudogene	Multiple_Complex	2.05	0.0064	0.9623			T	chr15	-	22615919	22616038
TC1500008703.hg.1	1.03	T	CYFIP1	cytoplasmic FMR1 interacting protein 1	Multiple_Complex	2.19	0.0018	0.9623			T	chr15	-
TC1500008751.hg.1	-1.16	T	UBE3A	ubiquitin protein ligase E3A	Multiple_Complex	2.53	0.0422	0.9623			T	chr15	-	25409208	25409412
TC1500008812.hg.1	1.18	T	HERC2P11	hect domain and RLD 2 pseudogene 11 [Source:HGNC Symbol;Acc:HGNC:49882]	Pseudogene	-2.03	0.0362	0.9623			T	chr15	-
TC1500009352.hg.1	-1.34	T	RP11-227D13.5; smarpaw	novel transcript; Transcript Identified by AceView	NonCoding	2.3	0.0026	0.9623			T	chr15	-	48662531	48662815
TC1500008935.hg.1	1.04	T	plosper	Transcript Identified by AceView	Unassigned	-2.64	0.0015	0.9623			T	chr15	-
TC1500008961.hg.1	-1.16	T			NonCoding	-2.26	0.0025	0.9623			T	chr15	-	33208076	33208254
TC1500008964.hg.1	-1.24	T			NonCoding	2.64	0.0062	0.9623			T	chr15	-
TC1500008983.hg.1	-1.32	T	SLC12A6	solute carrier family 12 (potassium/chloride transporter), member 6	Multiple_Complex	-2.44	0.0047	0.9623			T	chr15	-
TC1500009035.hg.1	1	T	LOC145845; RP11-122D10.1	uncharacterized LOC145845; Transcript Identified by AceView, Entrez Gene ID(s) 145845; novel transcript	Multiple_Complex	2.55	0.0122	0.9623			T	chr15	-
TC1500009036.hg.1	1.2	T	MEIS2	Meis homeobox 2	Multiple_Complex	-2	0.016	0.9623			T	chr15	-	36891032	36891080
TC1500009089.hg.1	1.4	T	PLCB2	phospholipase C, beta 2	Multiple_Complex	-2.21	0.0093	0.9623			T	chr15	-	40291925	40292063
TC1500009096.hg.1	1.48	T	C15orf52	chromosome 15 open reading frame 52	Multiple_Complex	-2.42	0.0075	0.9623			T	chr15	-
TC1500009128.hg.1	-1.04	T	RP11-532F12.5; supor	novel transcript antisense to SPINT1; Transcript Identified by AceView	NonCoding	2.34	0.0132	0.9623			T	chr15	-	40835808	40835992
TC1500009214.hg.1	1.19	T	TGM5	transglutaminase 5	Multiple_Complex	-3.21	0.0018	0.9623			T	chr15	-
TC1500009221.hg.1	1.17	T	TP53BP1	tumor protein p53 binding protein 1	Multiple_Complex	-2.03	0.0235	0.9623			T	chr15	-
TC1500009258.hg.1	-1.11	T	CTD-2329K10.1; smudoby	novel transcript, antisense to CTDSPL2; Transcript Identified by AceView	NonCoding	-2.93	0.0081	0.9623			T	chr15	-	44516650	44516914
TC1500009268.hg.1	-1.34	T			NonCoding	-2.54	0.0463	0.9623			T	chr15	-	44769027	44769079
TC1500009297.hg.1	1.36	T			NonCoding	-4.03	0.0024	0.9623			T	chr15	-
TC1500008955.hg.1	1.41	T	FMN1	formin 1	Multiple_Complex	-2.1	0.0498	0.9623			T	chr15	-	33154915	33155040
TC1500006664.hg.1	1.36	T	RP11-578F21.3		Multiple_Complex	-2.56	0.0069	0.9623			T	chr15	+
TC1600010175.hg.1	-1.46	T	C16orf87	chromosome 16 open reading frame 87	Multiple_Complex	2.25	0.0158	0.9623			T	chr16	-
TC1600010244.hg.1	-1.75	T	ZNF423	zinc finger protein 423	Multiple_Complex	2.52	0.0387	0.9623			T	chr16	-
TC1700010252.hg.1	-1.47	T	CORO6	coronin 6	Multiple_Complex	2.08	0.0465	0.9623			T	chr17	-	29619651	29619773
TC1700010258.hg.1	1.14	T	tarserbo	Transcript Identified by AceView	Unassigned	2.89	0.0069	0.9623			T	chr17	-
TC1700010358.hg.1	1.62	T	MYO1D	myosin ID	Multiple_Complex	-2.67	0.0482	0.9623			T	chr17	-
TC1700010395.hg.1	1.17	T			NonCoding	-5.61	0.0285	0.9623			T	chr17	-
TC1700010447.hg.1	1.89	T	CCL5	chemokine (C-C motif) ligand 5	Coding	-2.1	0.0401	0.9623			T	chr17	-	35871491	35871937
TC1700010522.hg.1	-1.42	T			NonCoding	2.02	0.0218	0.9623			T	chr17	-	38399810	38399988
TC1700010551.hg.1	-1.01	T	RPL23; SNORA21	ribosomal protein L23; small nucleolar RNA, H/ACA box 21	Multiple_Complex	-2.09	0.0171	0.9623			T	chr17	-	38852996	38853021
TC1700010560.hg.1	-1.03	T	PLXDC1	plexin domain containing 1	Multiple_Complex	-2.12	0.0285	0.9623			T	chr17	-
TC1700010587.hg.1	1.3	T	IKZF3	IKAROS family zinc finger 3	Multiple_Complex	-2.08	0.0113	0.9623			T	chr17	-	39791416	39791583
TC1700010590.hg.1	1.02	T	GSDMB	gasdermin B	Multiple_Complex	-2.69	0.0009	0.9623			T	chr17	-
TC1700010599.hg.1	1.12	T	MED24; MIR6884	mediator complex subunit 24; microRNA 6884	Multiple_Complex	3.42	0.0119	0.9623			T	chr17	-
TC1700010676.hg.1	2.11	T	KRT15; MIR6510	keratin 15, type I; microRNA 6510	Multiple_Complex	-2.2	0.0052	0.9623			T	chr17	-
TC1700010693.hg.1	-1.19	T	ACLY	ATP citrate lyase	Multiple_Complex	2.82	0.0044	0.9623			T	chr17	-
TC1700010707.hg.1	1.5	T	DHX58	DEXH (Asp-Glu-X-His) box polypeptide 58	Multiple_Complex	-2.04	0.0323	0.9623			T	chr17	-	42104766	42104907
TC1700010738.hg.1	1.34	T	EZH1	enhancer of zeste 1 polycomb repressive complex 2 subunit	Multiple_Complex	-2.35	0.0073	0.9623			T	chr17	-
TC1700010781.hg.1	1.13	T	LINC00910	long intergenic non-protein coding RNA 910	Multiple_Complex	2.69	0.0039	0.9623			T	chr17	-	43377755	43377780
TC1700010796.hg.1	1.12	T			NonCoding	-2.23	0.006	0.9623			T	chr17	-	43749710	43749899
TC1700010800.hg.1	1.18	T	MPP3	membrane protein, palmitoylated 3	Multiple_Complex	-2.6	0.0031	0.9623			T	chr17	-
TC1700010816.hg.1	-1.49	T	ATXN7L3	ataxin 7-like 3	Multiple_Complex	2.13	0.0142	0.9623			T	chr17	-	44195800	44195828
TC1700010830.hg.1	1.31	T	ITGA2B	integrin alpha 2b	Multiple_Complex	-2.61	0.024	0.9623			T	chr17	-	44389474	44389499
TC1700010831.hg.1	1	T	GPATCH8	G-patch domain containing 8	Multiple_Complex	-2.06	0.0039	0.9623			T	chr17	-
TC1700010847.hg.1	-1.04	T	GJC1	gap junction protein gamma 1	Multiple_Complex	-2.66	0.0124	0.9623			T	chr17	-	44797563	44797783
TC1700010849.hg.1	-1.18	T	EFTUD2	elongation factor Tu GTP binding domain containing 2	Multiple_Complex	3.04	0.0472	0.9623			T	chr17	-	44850287	44850336
TC1700010865.hg.1	-1.15	T	PLCD3	phospholipase C, delta 3	Multiple_Complex	-2.29	0.0346	0.9623			T	chr17	-
TC1700010879.hg.1	-1.67	T	MAP3K14	mitogen-activated protein kinase kinase kinase 14	Multiple_Complex	2.32	0.0359	0.9623			T	chr17	-	45290977	45291027
TC1700010916.hg.1	-1.14	T	ARL17B; ARL17A	ADP-ribosylation factor like GTPase 17B; ADP-ribosylation factor like GTPase 17A	Multiple_Complex	-2.06	0.0164	0.9623			T	chr17	-	46508681	46508890
TC1700010924.hg.1	-1.19	T	RP11-156P1.3; farwey	Transcript Identified by AceView; novel transcript	Multiple_Complex	2.06	0.0241	0.9623			T	chr17	-	47071651	47072356
TC1700010248.hg.1	1.1	T	GIT1	G protein-coupled receptor kinase interacting ArfGAP 1	Multiple_Complex	-2.24	0.0038	0.9623			T	chr17	-	29578962	29578988
TC1700010206.hg.1	1.36	T	PROCA1	protein interacting with cyclin A1	Multiple_Complex	-2.35	0.0489	0.9623			T	chr17	-
TC1700010132.hg.1	-1.03	T			NonCoding	3.39	0.0462	0.9623			T	chr17	-	26940001	26940086
TC1700010089.hg.1	1.08	T	EIF1P5	eukaryotic translation initiation factor 1 pseudogene 5 [Source:HGNC Symbol;Acc:HGNC:49618]	Multiple_Complex	-2.04	0.0099	0.9623			T	chr17	-
TC1700009042.hg.1	-1.09	T	AFMID	arylformamidase	Multiple_Complex	3.39	0.0045	0.9623			T	chr17	+
TC1700009056.hg.1	1.54	T	nukiri	Transcript Identified by AceView	Multiple_Complex	-2.12	0.0086	0.9623			T	chr17	+	78536417	78536885
TC1700009128.hg.1	-1.22	T	ENDOV	endonuclease V	Multiple_Complex	2.29	0.0029	0.9623			T	chr17	+	80418442	80418606
TC1700009254.hg.1	-1.07	T	HEXDC	hexosaminidase (glycosyl hydrolase family 20, catalytic domain) containing	Multiple_Complex	2.02	0.0226	0.9623			T	chr17	+
TC1700009277.hg.1	1.16	T	TBCD	tubulin folding cofactor D	Multiple_Complex	-2.08	0.0404	0.9623			T	chr17	+
TC1700009301.hg.1	-1.1	T	RPL23AP87	ribosomal protein L23a pseudogene 87	Multiple_Complex	-2.12	0.0031	0.9623			T	chr17	+	83228992	83229894
TC1700009321.hg.1	1.58	T	gortor	Transcript Identified by AceView	Unassigned	-3.18	0.0061	0.9623			T	chr17	-
TC1700009377.hg.1	-1.44	T	INPP5K	inositol polyphosphate-5-phosphatase K	Multiple_Complex	2.3	0.0365	0.9623			T	chr17	-	1516628	1516653
TC1700009378.hg.1	-1.05	T	PITPNA	phosphatidylinositol transfer protein, alpha	Multiple_Complex	2.09	0.0086	0.9623			T	chr17	-	1561199	1561281
TC1700009417.hg.1	1.25	T	SMG6	SMG6 nonsense mediated mRNA decay factor	Multiple_Complex	2.11	0.0164	0.9623			T	chr17	-
TC1700009498.hg.1	-1.35	T	ATP2A3	ATPase, Ca++ transporting, ubiquitous	Multiple_Complex	2.03	0.0322	0.9623			T	chr17	-
TC1700009507.hg.1	-1.16	T	UBE2G1	ubiquitin conjugating enzyme E2G 1	Multiple_Complex	2.75	0.0159	0.9623			T	chr17	-
TC1700009540.hg.1	1.57	T	SPAG7	sperm associated antigen 7	Multiple_Complex	3.6	0.0046	0.9623			T	chr17	-	4959228	4959255
TC1700010927.hg.1	1.08	T	CDC27	cell division cycle 27	Multiple_Complex	3.51	0.0082	0.9623			T	chr17	-	47181282	47181561
TC1700009590.hg.1	1.01	T	KIAA0753	KIAA0753	Multiple_Complex	-2.78	0.0123	0.9623			T	chr17	-	6578282	6578324
TC1700009637.hg.1	-1.32	T	PLSCR3; TMEM256; TMEM256-PLSCR3	phospholipid scramblase 3; transmembrane protein 256; TMEM256-PLSCR3 readthrough (NMD candidate)	Multiple_Complex	2.47	0.0088	0.9623			T	chr17	-
TC1700009676.hg.1	1.6	T	TMEM107; SNORD118	transmembrane protein 107; small nucleolar RNA, C/D box 118	Multiple_Complex	-2.3	0.0368	0.9623			T	chr17	-	8173454	8173587
TC1700009679.hg.1	3.52	T	AURKB	aurora kinase B	Multiple_Complex	-2.1	0.0281	0.9623			T	chr17	-	8210601	8210626
TC1700009686.hg.1	1.76	T	SLC25A35	solute carrier family 25, member 35	Multiple_Complex	-4.31	0.0025	0.9623			T	chr17	-	8289616	8289643
TC1700009694.hg.1	-1.45	T	MYH10	myosin, heavy chain 10, non-muscle	Multiple_Complex	2.01	0.0438	0.9623			T	chr17	-	8521286	8521519
TC1700009877.hg.1	1.21	T	ZSWIM7	zinc finger, SWIM-type containing 7	Multiple_Complex	-2.16	0.0083	0.9623			T	chr17	-	15980243	15980367
TC1700009911.hg.1	-1.13	T	KRT17P1	keratin 17 pseudogene 1	Multiple_Complex	2.63	0.0139	0.9623			T	chr17	-
TC1700009938.hg.1	-1.14	T	RASD1	RAS, dexamethasone-induced 1	Coding	-2.14	0.012	0.9623			T	chr17	-
TC1700009982.hg.1	1.29	T	USP32P2; FAM106A; CCDC144B	ubiquitin specific peptidase 32 pseudogene 2; family with sequence similarity 106, member A; coiled-coil domain containing 144B (pseudogene)	Multiple_Complex	2.27	0.0168	0.9623			T	chr17	-	18542088	18542154
TC1700010035.hg.1	1.65	T	SLC47A2	solute carrier family 47 (multidrug and toxin extrusion), member 2	Multiple_Complex	-2.19	0.0052	0.9623			T	chr17	-	19714721	19714789
TC1700010038.hg.1	-1.72	T	ULK2	unc-51 like autophagy activating kinase 2	Multiple_Complex	2.04	0.0325	0.9623			T	chr17	-
TC1700010057.hg.1	1.17	T	KRT17P7	keratin 17 pseudogene 7 [Source:HGNC Symbol;Acc:HGNC:50725]	Multiple_Complex	-2.32	0.0036	0.9623			T	chr17	-
TC1700010084.hg.1	-1.39	T	TMEM11	transmembrane protein 11	Multiple_Complex	2.2	0.0038	0.9623			T	chr17	-	21213852	21213921
TC1700009627.hg.1	1.15	T	YBX2	Y box binding protein 2	Multiple_Complex	2.49	0.0364	0.9623			T	chr17	-
TC1700010959.hg.1	1.18	T	OSBPL7	oxysterol binding protein-like 7	Multiple_Complex	-2.23	0.0396	0.9623			T	chr17	-
TC1700010982.hg.1	1.24	T	SKAP1	src kinase associated phosphoprotein 1	Multiple_Complex	-3.57	0.0161	0.9623			T	chr17	-
TC1700011007.hg.1	-1.46	T	TTLL6	tubulin tyrosine ligase-like family member 6	Multiple_Complex	-2.07	0.0062	0.9623			T	chr17	-	48797130	48797204
TC1700011929.hg.1	-1.05	T	RBFOX3	RNA binding protein, fox-1 homolog (C. elegans) 3	Multiple_Complex	2.26	0.0069	0.9623			T	chr17	-
TC1700011942.hg.1	-1.23	T			NonCoding	2.12	0.0199	0.9623			T	chr17	-
TC1700011970.hg.1	-1.1	T	SGSH	N-sulfoglucosamine sulfohydrolase	Multiple_Complex	2.01	0.0423	0.9623			T	chr17	-	80214615	80214679
TC1700011979.hg.1	-1.3	T			NonCoding	2.64	0.0055	0.9623			T	chr17	-	80419169	80422072
TC1700012052.hg.1	1	T	ACTG1	actin gamma 1	Multiple_Complex	-2.18	0.0027	0.9623			T	chr17	-
TC1700012065.hg.1	-1.15	T			NonCoding	2.9	0.0321	0.9623			T	chr17	-
TC1700012070.hg.1	1.46	T	FAM195B	family with sequence similarity 195, member B	Multiple_Complex	-2.45	0.0017	0.9623			T	chr17	-
TC1700012087.hg.1	-1.69	T	STRA13	stimulated by retinoic acid 13	Multiple_Complex	2.33	0.0023	0.9623			T	chr17	-	82019510	82019640
TC1700012177.hg.1	1.53	T	WSCD1	WSC domain containing 1	Multiple_Complex	-2.02	0.0027	0.9623			T	chr17	+	5772234	5773027
TC1700012183.hg.1	-1.28	T	FGF11	fibroblast growth factor 11	Multiple_Complex	-3.06	0.009	0.9623			T	chr17	+
TC1700012187.hg.1	1.02	T	TNFSF12-TNFSF13	TNFSF12-TNFSF13 readthrough	Coding	2.39	0.0161	0.9623			T	chr17	+
TC1700012190.hg.1	1.07	T	EIF4A1; SNORD10; SNORA67; SNORA48	eukaryotic translation initiation factor 4A1; small nucleolar RNA, C/D box 10; small nucleolar RNA, H/ACA box 67; small nucleolar RNA, H/ACA box 48	Multiple_Complex	2.04	0.013	0.9623			T	chr17	+	7579007	7580327
TC1700012191.hg.1	2.71	T	CD68	CD68 molecule	Coding	-2.42	0.0321	0.9623			T	chr17	+	7579491	7579614
TC1700011905.hg.1	1.05	T	DNAH17	dynein, axonemal, heavy chain 17	Multiple_Complex	-2.11	0.0267	0.9623			T	chr17	-	78551535	78551638
TC1700012193.hg.1	1.17	T	NDEL1	nudE neurodevelopment protein 1-like 1	Multiple_Complex	-9.34	0.0446	0.9623			T	chr17	+
TC1700012207.hg.1	1.17	T	EPN2; EPN2-IT1	epsin 2; EPN2 intronic transcript 1	Multiple_Complex	-2.47	0.0306	0.9623			T	chr17	+
TC1700012216.hg.1	-1.25	T	LGALS9	lectin, galactoside-binding, soluble, 9	Multiple_Complex	2.14	0.0027	0.9623			T	chr17	+
TC1700012217.hg.1	-1.04	T	TMEM199; MIR4723	transmembrane protein 199; microRNA 4723	Multiple_Complex	-2.4	0.0081	0.9623			T	chr17	+
TC1700012222.hg.1	-1.13	T	LOC400590; TCONS_l2_00010688	uncharacterized LOC400590; Jeck2013 ALT_DONOR, INTERNAL, ncRNA, OVEXON best transcript TCONS_l2_00010688; Transcript Identified by AceView, Entrez Gene ID(s) 400590	Multiple_Complex	2.8	0.0195	0.9623			T	chr17	+	31034014	31034162
TC1700012224.hg.1	-1.49	T	SUZ12P1	SUZ12 polycomb repressive complex 2 subunit pseudogene 1 [Source:HGNC Symbol;Acc:HGNC:32421]	Multiple_Complex	-3.2	0.0399	0.9623			T	chr17	+
TC1700012233.hg.1	1.05	T			NonCoding	-2.11	0.0478	0.9623			T	chr17	+	33238134	33239628
TC1700012241.hg.1	-1.26	T	TBC1D3L; TBC1D3E	TBC1 domain family, member 3L; TBC1 domain family, member 3E	Coding	2.12	0.0249	0.9623			T	chr17	+
TC1700012263.hg.1	1.05	T	DHX8	DEAH (Asp-Glu-Ala-His) box polypeptide 8	Multiple_Complex	2.49	0.0173	0.9623			T	chr17	+
TC1700012268.hg.1	1.41	T	CRHR1	corticotropin releasing hormone receptor 1	Multiple_Complex	-3.51	0.0449	0.9623			T	chr17	+
TC1700012275.hg.1	1.43	T	EFCAB13	EF-hand calcium binding domain 13	Multiple_Complex	-2.36	0.0061	0.9623			T	chr17	+	47341452	47341920
TC1700012277.hg.1	1.33	T	CDK5RAP3	CDK5 regulatory subunit associated protein 3	Multiple_Complex	2	0.0119	0.9623			T	chr17	+
TC1700012283.hg.1	-1.11	T	LUC7L3	LUC7-like 3 pre-mRNA splicing factor	Multiple_Complex	2.31	0.0064	0.9623			T	chr17	+	50737287	50737360
TC1700012285.hg.1	1.4	T	PRR11	proline rich 11	Multiple_Complex	-2.64	0.0019	0.9623			T	chr17	+	59197790	59197873
TC1700012194.hg.1	1.29	T	ZNF286A	zinc finger protein 286A	Multiple_Complex	-3.09	0.0021	0.9623			T	chr17	+	15700179	15700207
TC1700009020.hg.1	-1.18	T			NonCoding	2.03	0.0121	0.9623			T	chr17	+
TC1700011874.hg.1	1.21	T			NonCoding	2.4	0.0171	0.9623			T	chr17	-	77702345	77702613
TC1700011815.hg.1	1.07	T	MXRA7	matrix-remodelling associated 7	Multiple_Complex	-2.03	0.0417	0.9623			T	chr17	-	76683894	76683927
TC1700011033.hg.1	-1.38	T	PHOSPHO1	phosphatase, orphan 1	Coding	2	0.0448	0.9623			T	chr17	-
TC1700011123.hg.1	1.32	T			NonCoding	-2.04	0.005	0.9623			T	chr17	-	50888582	50888784
TC1700011139.hg.1	1.24	T			NonCoding	-3.37	0.0029	0.9623			T	chr17	-
TC1700011212.hg.1	1.02	T	RP11-166P13.3	novel transcript	NonCoding	2.35	0.0319	0.9623			T	chr17	-
TC1700011263.hg.1	1.04	T	TEX14	testis expressed 14	Multiple_Complex	-2.54	0.0408	0.9623			T	chr17	-	58557799	58557850
TC1700011285.hg.1	1.04	T	SPDYE22P	speedy/RINGO cell cycle regulator family member E22, pseudogene [Source:HGNC Symbol;Acc:HGNC:51518]	Pseudogene	2.22	0.0086	0.9623			T	chr17	-
TC1700011298.hg.1	-1.53	T	TUBD1	tubulin, delta 1	Multiple_Complex	2.23	0.0029	0.9623			T	chr17	-	59881111	59881148
TC1700011305.hg.1	1.34	T	HEATR6	HEAT repeat containing 6	Multiple_Complex	-3.2	0.0325	0.9623			T	chr17	-	60075615	60075704
TC1700011307.hg.1	1.06	T	WFDC21P	WAP four-disulfide core domain 21, pseudogene	Multiple_Complex	-2.22	0.0033	0.9623			T	chr17	-
TC1700011308.hg.1	-1.18	T	LOC653653; AC025048.1	adaptor-related protein complex 1, sigma 2 subunit pseudogene	Multiple_Complex	2.09	0.0374	0.9623			T	chr17	-	60101760	60102182
TC1700011310.hg.1	-1.44	T	CTD-2319I12.4	novel transcript	NonCoding	2.87	0.0339	0.9623			T	chr17	-	60131723	60131797
TC1700011313.hg.1	1.21	T	USP32	ubiquitin specific peptidase 32	Multiple_Complex	2.53	0.0193	0.9623			T	chr17	-	60219571	60219627
TC1700011369.hg.1	-1.05	T	MED13	mediator complex subunit 13	Multiple_Complex	2.14	0.0475	0.9623			T	chr17	-	61985091	61987006
TC1700011824.hg.1	-1.45	T			NonCoding	2.61	0.0417	0.9623			T	chr17	-
TC1700011435.hg.1	1.02	T	ICAM2	intercellular adhesion molecule 2	Multiple_Complex	2.01	0.0395	0.9623			T	chr17	-
TC1700011451.hg.1	1.23	T	SMURF2	SMAD specific E3 ubiquitin protein ligase 2	Multiple_Complex	2.04	0.0496	0.9623			T	chr17	-
TC1700011474.hg.1	1.11	T	AMZ2P1	archaelysin family metallopeptidase 2 pseudogene 1	Multiple_Complex	-2.17	0.0155	0.9623			T	chr17	-
TC1700011519.hg.1	1.18	T	HELZ	helicase with zinc finger	Multiple_Complex	3.2	0.0263	0.9623			T	chr17	-	67215788	67215898
TC1700011523.hg.1	1.06	T	PSMD12	proteasome 26S subunit, non-ATPase 12	Multiple_Complex	-3.4	0.0083	0.9623			T	chr17	-	67345612	67345744
TC1700011575.hg.1	1.23	T	ABCA9	ATP binding cassette subfamily A member 9	Multiple_Complex	-2.28	0.0085	0.9623			T	chr17	-	69060866	69060906
TC1700011578.hg.1	-1.49	T	ABCA6	ATP binding cassette subfamily A member 6	Multiple_Complex	2.07	0.0078	0.9623			T	chr17	-	69085654	69085716
TC1700011653.hg.1	1.46	T	SDK2	sidekick cell adhesion molecule 2	Multiple_Complex	-2.68	0.0117	0.9623			T	chr17	-
TC1700011657.hg.1	-1.97	T	CDC42EP4	CDC42 effector protein (Rho GTPase binding) 4	Multiple_Complex	2.41	0.0091	0.9623			T	chr17	-	73312006	73312175
TC1700011746.hg.1	-1.44	T	SLC25A19	solute carrier family 25 (mitochondrial thiamine pyrophosphate carrier), member 19	Multiple_Complex	2.37	0.0057	0.9623			T	chr17	-
TC1700011790.hg.1	-1.48	T			NonCoding	2.03	0.0114	0.9623			T	chr17	-	76246208	76246699
TC1700011793.hg.1	-1.11	T	QRICH2	glutamine rich 2	Multiple_Complex	-2.71	0.0128	0.9623			T	chr17	-	76294022	76301442
TC1700011795.hg.1	1.03	T	PRPSAP1	phosphoribosyl pyrophosphate synthetase-associated protein 1	Multiple_Complex	2.15	0.026	0.9623			T	chr17	-	76330099	76330301
TC1700011802.hg.1	-1.11	T	RHBDF2	rhomboid 5 homolog 2 (Drosophila)	Multiple_Complex	2.14	0.0225	0.9623			T	chr17	-
TC1700011448.hg.1	1.14	T	POLG2	polymerase (DNA directed), gamma 2, accessory subunit	Multiple_Complex	2.82	0.04	0.9623			T	chr17	-	64482975	64482999
TC1700008995.hg.1	1.13	T	2022-09-09	septin 9	Multiple_Complex	2.48	0.0015	0.9623			T	chr17	+
TC1700008974.hg.1	1.1	T	MGAT5B	mannosyl (alpha-1,6-)-glycoprotein beta-1,6-N-acetyl-glucosaminyltransferase, isozyme B	Multiple_Complex	2.23	0.0449	0.9623			T	chr17	+
TC1700008973.hg.1	1.19	T	LINC00868; RP11-87G24.5	long intergenic non-protein coding RNA 868 [Source:HGNC Symbol;Acc:HGNC:27562]; novel transcript	NonCoding	-2.01	0.028	0.9623			T	chr17	+
TC1600011386.hg.1	1.26	T	ORAI3	ORAI calcium release-activated calcium modulator 3	Multiple_Complex	-2.27	0.0018	0.9623			T	chr16	+
TC1600011389.hg.1	-1.49	T	TP53TG3C	TP53 target 3C	Multiple_Complex	3.56	0.0049	0.9623			T	chr16	+
TC1600011390.hg.1	-1.11	T	TP53TG3B; TP53TG3C; TP53TG3; LOC102723655; hotema; RP11-1277H1.5	Homo sapiens TP53 target 3B (TP53TG3B), transcript variant 1, mRNA.; Homo sapiens TP53 target 3C (TP53TG3C), transcript variant 1, mRNA.; Homo sapiens TP53 target 3 (TP53TG3), transcript variant 1, mRNA.; Homo sapiens TP53 target 3 (TP53TG3), transcript variant 3, non-coding RNA.; Homo sapiens TP53 target 3B (TP53TG3B), transcript variant 3, non-coding RNA.; Homo sapiens TP53 target 3 (TP53TG3), …	Multiple_Complex	2.77	0.0426	0.9623			T	chr16	+
TC1600011398.hg.1	-1.53	T	MMP2	matrix metallopeptidase 2	Multiple_Complex	2.01	0.0042	0.9623			T	chr16	+	55478971	55479168
TC1600011406.hg.1	1.03	T	CKLF-CMTM1	CKLF-CMTM1 readthrough	Coding	-2.31	0.035	0.9623			T	chr16	+	66577104	66577202
TC1600011407.hg.1	-1.15	T	CMTM1	CKLF-like MARVEL transmembrane domain containing 1	Coding	2.08	0.0068	0.9623			T	chr16	+
TC1600011408.hg.1	1.41	T	CKLF; CKLF-CMTM1	chemokine-like factor; CKLF-CMTM1 readthrough	Multiple_Complex	-2.3	0.0043	0.9623			T	chr16	+	66566092	66566243
TC1600011415.hg.1	1.17	T	NRN1L	neuritin 1-like	Multiple_Complex	2.27	0.0475	0.9623			T	chr16	+	67888667	67888855
TC1600011417.hg.1	-1.2	T	NFATC3	nuclear factor of activated T-cells, cytoplasmic, calcineurin-dependent 3	Multiple_Complex	-2.08	0.005	0.9623			T	chr16	+
TC1600011420.hg.1	-1.01	T	SNTB2	syntrophin, beta 2 (dystrophin-associated protein A1, 59kDa, basic component 2)	Multiple_Complex	-3.85	0.0364	0.9623			T	chr16	+	69235834	69240548
TC1600011427.hg.1	1.02	T	IST1	increased sodium tolerance 1 homolog (yeast)	Multiple_Complex	-2.68	0.013	0.9623			T	chr16	+
TC1600011431.hg.1	1.1	T	LOC101928203; RP11-96P7.1	uncharacterized LOC101928203; novel transcript	NonCoding	2.07	0.0089	0.9623			T	chr16	+	76579713	76579816
TC1600011432.hg.1	-1.21	T	MON1B	MON1 secretory trafficking family member B	Multiple_Complex	2.04	0.034	0.9623			T	chr16	+
TC1600011378.hg.1	1.32	T	MVP; PAGR1	major vault protein; PAXIP1 associated glutamate-rich protein 1	Multiple_Complex	-2.23	0.0403	0.9623			T	chr16	+	29831644	29831769
TC1600011446.hg.1	1.1	T	SPG7	spastic paraplegia 7 (pure and complicated autosomal recessive)	Multiple_Complex	-3.4	0.018	0.9623			T	chr16	+	89531873	89531903
TC1600011451.hg.1	1.36	T	TCF25	transcription factor 25 (basic helix-loop-helix)	Multiple_Complex	-2.29	0.0182	0.9623			T	chr16	+
TC1600011472.hg.1	1.27	T	NMRAL1	NmrA-like family domain containing 1	Multiple_Complex	-2.47	0.0361	0.9623			T	chr16	-	4469504	4469629
TC1600011483.hg.1	-1.36	T	LITAF	lipopolysaccharide-induced TNF factor	Multiple_Complex	2.03	0.0474	0.9623			T	chr16	-	11561146	11561574
TC1600011501.hg.1	-1.04	T	NPIPB3	nuclear pore complex interacting protein family, member B3	Multiple_Complex	2.03	0.0237	0.9623			T	chr16	-
TC1600011505.hg.1	1.07	T	NPIPB4	nuclear pore complex interacting protein family, member B4	Multiple_Complex	-3.28	0.0473	0.9623			T	chr16	-
TC1600011529.hg.1	-1.14	T	HERC2P4	hect domain and RLD 2 pseudogene 4	Multiple_Complex	2.39	0.023	0.9623			T	chr16	-
TC1600011542.hg.1	1.03	T			NonCoding	-2.04	0.024	0.9623			T	chr16	-	54655219	54657755
TC1600011577.hg.1	-1.06	T	C16orf95	chromosome 16 open reading frame 95	Multiple_Complex	2.12	0.0435	0.9623			T	chr16	-	87302814	87302883
TC1600011583.hg.1	-1.14	T	LOC102724467; RP4-536B24.4	uncharacterized LOC102724467; novel transcript	NonCoding	2.06	0.0401	0.9623			T	chr16	-
TC16_KI270728v1_random00006432.hg.1	-1.11	T	TP53TG3B	TP53 target 3B	Multiple_Complex	2.77	0.0426	0.9623			T	chr16_KI270728v1_random	+
TC1700006437.hg.1	1.09	T			NonCoding	-2.28	0.0185	0.9623			T	chr17	+	219904	220498
TC1700006465.hg.1	-1.7	T	DBIL5P	diazepam binding inhibitor-like 5, pseudogene	Multiple_Complex	2.44	0.0481	0.9623			T	chr17	+	752667	752883
TC1700006522.hg.1	1.28	T	WDR81	WD repeat domain 81	Multiple_Complex	-2.2	0.0425	0.9623			T	chr17	+
TC1600011448.hg.1	1.39	T	CDK10	cyclin-dependent kinase 10	Multiple_Complex	-2.05	0.0137	0.9623			T	chr16	+
TC1700006564.hg.1	-1.21	T			NonCoding	2.58	0.0031	0.9623			T	chr17	+	2720799	2721443
TC1600011377.hg.1	1.18	T	PRRT2	proline-rich transmembrane protein 2	Multiple_Complex	-2.1	0.0068	0.9623			T	chr16	+	29815784	29815880
TC1600011355.hg.1	-1.02	T	NPIPA1	nuclear pore complex interacting protein family, member A1	Multiple_Complex	2.16	0.0321	0.9623			T	chr16	+	14950522	14950700
TC1600010378.hg.1	-1.22	T			NonCoding	2.42	0.0276	0.9623			T	chr16	-
TC1600010439.hg.1	1.14	T	FAM192A	family with sequence similarity 192, member A	Multiple_Complex	-3.43	0.0025	0.9623			T	chr16	-
[truncated: 2,132 more rows]

## Sheet: PA splicing
Clariom D ID	Fold Change	Expressed in Both Conditions	Gene Symbol	Description	Group	Exon Splicing Index	Exon P-val	Exon FDR P-val	Exon Event Name	Exon Event Score	Exon Expressed in At least One Condition	Chr	Exon Strand	Exon Start	Exon Stop
TC0300013058.hg.1	-1.15	T	GOLIM4	golgi integral membrane protein 4	Multiple_Complex	-8.37	0.0144	0.8218	Cassette Exon	0.41	T	chr3	-	168040786	168040869
TC0800008267.hg.1	1.21	T	INTS8	integrator complex subunit 8	Multiple_Complex	-4.98	0.0032	0.8129	Intron Retention	0.39	T	chr8	+	94867197	94867274
TC0600012123.hg.1	-1.21	T	DST	dystonin	Multiple_Complex	-15.6	0.0002	0.8003	Cassette Exon	0.37	T	chr6	-	56601443	56601676
TC0100010381.hg.1	1.09	T	UAP1	UDP-N-acetylglucosamine pyrophosphorylase 1	Multiple_Complex	-15.2	0.0135	0.8218	Cassette Exon	0.37	T	chr1	+	162592735	162592782
TC0700013526.hg.1	1.33	T	FAM126A	family with sequence similarity 126, member A	Multiple_Complex	-11.48	0.0131	0.8218	Cassette Exon	0.37	T	chr7	-	22947033	22947247
TC0700008882.hg.1	1.13	T	ST7; ST7-OT4; ST7-OT3; MIR6132	suppression of tumorigenicity 7; ST7 overlapping transcript 4; ST7 overlapping transcript 3; microRNA 6132	Multiple_Complex	-5.67	0.0026	0.8123	Cassette Exon	0.37	T	chr7	+	117134124	117134192
TC0100009568.hg.1	-1.19	T	MAN1A2	mannosidase, alpha, class 1A, member 2	Multiple_Complex	6	0.0021	0.802	Intron Retention	0.37	T	chr1	+	117405646	117414712
TC0700013363.hg.1	1.35	T	GBAS	glioblastoma amplified sequence	Multiple_Complex	-4.78	0.0443	0.8218	Intron Retention	0.37	T	chr7	+	55982281	55983727
TC0100012816.hg.1	-1.42	T	CLSTN1	calsyntenin 1	Multiple_Complex	-16.14	0.001	0.8003	Cassette Exon	0.37	T	chr1	-	9737498	9737554
TC1500010724.hg.1	1.07	T	GANC	glucosidase, alpha; neutral C	Multiple_Complex	3.92	0.0154	0.8218	Intron Retention	0.36	T	chr15	+	42308319	42310282
TC0200016672.hg.1	1.02	T	RTN4	reticulon 4	Multiple_Complex	-3.94	0.0005	0.8003	Intron Retention	0.36	T	chr2	-	55027486	55028163
TC1000008159.hg.1	1.09	T	RPS24	ribosomal protein S24	Multiple_Complex	-16.61	0.0346	0.8218	Intron Retention	0.36	T	chr10	+	78037305	78037329
TC1000010239.hg.1	1.25	T	ARHGAP12	Rho GTPase activating protein 12	Multiple_Complex	-3.9	0.0311	0.8218	Intron Retention	0.36	T	chr10	-	31852598	31854065
TC1200010284.hg.1	2.04	T	DENND5B	DENN/MADD domain containing 5B	Multiple_Complex	-3.95	0.0037	0.8129	Intron Retention	0.36	T	chr12	-	31495920	31499605
TC0100007295.hg.1	3.15	T	EPHB2	EPH receptor B2	Multiple_Complex	-4.22	0.0104	0.8218	Intron Retention	0.35	T	chr1	+	22912600	22913461
TC0100007898.hg.1	-1.76	T	MACF1; KIAA0754	microtubule-actin crosslinking factor 1; KIAA0754	Multiple_Complex	3.8	0.0021	0.802	Intron Retention	0.35	T	chr1	+	39357894	39358696
TC2100007803.hg.1	1.12	T	APP	amyloid beta (A4) precursor protein	Multiple_Complex	-4.53	0.004	0.8129	Cassette Exon	0.35	T	chr21	-	25997360	25997416
TC1000010101.hg.1	1.67	T	ABI1	abl-interactor 1	Multiple_Complex	-12.56	0.0008	0.8003	Cassette Exon	0.34	T	chr10	-	26755655	26755741
TC1000008875.hg.1	-1.69	T	ADD3	adducin 3 (gamma)	Multiple_Complex	11.05	0.0061	0.8218	Cassette Exon	0.34	T	chr10	+	110132305	110132400
TC2100008560.hg.1	1.54	T	DONSON; CRYZL1	downstream neighbor of SON; crystallin zeta like 1	Multiple_Complex	-4.39	0.0111	0.8218	Intron Retention	0.34	T	chr21	-	33581501	33581950
TC1200010407.hg.1	2.16	T	KIF21A	kinesin family member 21A	Multiple_Complex	-5.8	0.0013	0.8003	Intron Retention	0.33	T	chr12	-	39321348	39321648
TC1700011128.hg.1	1.01	T	SPAG9	sperm associated antigen 9	Multiple_Complex	-3.11	0.0002	0.8003	Cassette Exon	0.33	T	chr17	-	50975863	50975901
TC1900007436.hg.1	1.48	T	GATAD2A; MIR640	GATA zinc finger domain containing 2A; microRNA 640	Multiple_Complex	-4.02	0.0139	0.8218	Intron Retention	0.33	T	chr19	+	19435159	19436129
TC0100012200.hg.1	1.25	T	SDCCAG8	serologically defined colon cancer antigen 8	Multiple_Complex	3.76	0.0193	0.8218	Intron Retention	0.33	T	chr1	+	243318037	243318515
TC0500012280.hg.1	1.09	T	DIAPH1	diaphanous-related formin 1	Multiple_Complex	-3.86	0.0026	0.8123	Cassette Exon	0.33	T	chr5	-	141588224	141588250
TC0600009669.hg.1	-2.1	T	ADGRG6	adhesion G protein-coupled receptor G6	Multiple_Complex	-3.39	0.013	0.8218	Cassette Exon	0.32	T	chr6	+	142440908	142440953
TC1100011833.hg.1	2.29	T	SYTL2	synaptotagmin-like 2	Multiple_Complex	3.62	0.0002	0.8003	Cassette Exon	0.32	T	chr11	-	85711113	85711232
TC1200010119.hg.1	1.3	T	C2CD5	C2 calcium-dependent domain containing 5	Multiple_Complex	-4.22	0.0159	0.8218	Alternative 3' Acceptor Site	0.31	T	chr12	-	22459492	22459542
TC0300013108.hg.1	-3.48	T	TNIK	TRAF2 and NCK interacting kinase	Multiple_Complex	3.9	0.0021	0.803	Intron Retention	0.31	T	chr3	-	171063629	171063682
TC1700007042.hg.1	-1.22	T	MPRIP	myosin phosphatase Rho interacting protein	Multiple_Complex	-7.16	0.0019	0.8003	Cassette Exon	0.31	T	chr17	+	17180607	17180639
TC1000007199.hg.1	1.29	T	ZEB1	zinc finger E-box binding homeobox 1	Multiple_Complex	-3.84	0.0067	0.8218	Intron Retention	0.31	T	chr10	+	31373174	31374802
TC0600013165.hg.1	1.14	T	EPB41L2	erythrocyte membrane protein band 4.1-like 2	Multiple_Complex	-12.84	0.003	0.8129	Cassette Exon	0.31	T	chr6	-	130878104	130878214
TC0700006648.hg.1	1.37	T	RAC1	ras-related C3 botulinum toxin substrate 1 (rho family, small GTP binding protein Rac1)	Multiple_Complex	-5.95	0.0027	0.8123	Cassette Exon	0.3	T	chr7	+	6398662	6398718
TC0800007127.hg.1	1.16	T	ELP3	elongator acetyltransferase complex subunit 3	Multiple_Complex	-3.48	0.0106	0.8218	Intron Retention	0.3	T	chr8	+	28129664	28132277
TC0500012163.hg.1	1.47	T	CDC23	cell division cycle 23	Multiple_Complex	-3.46	0.0172	0.8218	Intron Retention	0.3	T	chr5	-	138189753	138189827
TC1600007739.hg.1	1.41	T	PHKB	phosphorylase kinase, beta	Multiple_Complex	-3.4	0.0066	0.8218	Intron Retention	0.29	T	chr16	+	47505432	47505543
TC1300009646.hg.1	3.52	T	NALCN	sodium leak channel, non selective	Multiple_Complex	-5.99	0.036	0.8218	Intron Retention	0.29	T	chr13	-	101284020	101291989
TC0X00006476.hg.1	-1.07	T	CD99P1	CD99 molecule pseudogene 1	Multiple_Complex	-3.36	0.0091	0.8218	Intron Retention	0.28	T	chrX	+	2616172	2616618
TC1100008270.hg.1	1.39	T	CTTN	cortactin	Multiple_Complex	-2.82	0.0013	0.8003	Cassette Exon	0.28	T	chr11	+	70421470	70421580
TC0200011726.hg.1	1.49	T	NOL10	nucleolar protein 10	Multiple_Complex	-3.22	0.0282	0.8218	Intron Retention	0.28	T	chr2	-	10603158	10607184
TC0600006524.hg.1	-1.05	T	FOXQ1	forkhead box Q1	Multiple_Complex	6	0.0034	0.8129	Intron Retention	0.28	T	chr6	+	1314188	1314293
TC1400007430.hg.1	-1.26	T	SYNE2	spectrin repeat containing, nuclear envelope 2	Multiple_Complex	-3.71	0.0499	0.8246	Cassette Exon	0.27	T	chr14	+	64215286	64215354
TC1800007734.hg.1	-1.13	T	ZNF236	zinc finger protein 236	Multiple_Complex	3.34	0.0032	0.8129	Intron Retention	0.27	T	chr18	+	76937344	76947520
TC0200012129.hg.1	1.1	T	TRMT61B	tRNA methyltransferase 61B	Multiple_Complex	-3.18	0.0201	0.8218	Intron Retention	0.27	T	chr2	-	28850406	28851071
TC1100009967.hg.1	4.1	T	PRKCDBP	protein kinase C, delta binding protein	Multiple_Complex	-3.9	0.0031	0.8129	Intron Retention	0.27	T	chr11	-	6319565	6319656
TC0100014203.hg.1	-1.36	T	ZCCHC11	zinc finger, CCHC domain containing 11	Multiple_Complex	-3.14	0.0241	0.8218	Intron Retention	0.27	T	chr1	-	52495516	52497005
TC1600011375.hg.1	3.08	T	QPRT	quinolinate phosphoribosyltransferase	Multiple_Complex	-3.36	0.0384	0.8218	Intron Retention	0.27	T	chr16	+	29697128	29697198
TC0X00006477.hg.1	2.09	T	CD99	CD99 molecule	Multiple_Complex	-3.36	0.0299	0.8218	Intron Retention	0.27	T	chrX	+	2727293	2727343
TC1600011371.hg.1	1.36	T	SLX1A; SLX1B	SLX1 homolog A, structure-specific endonuclease subunit; SLX1 homolog B, structure-specific endonuclease subunit	Multiple_Complex	-3.14	0.0001	0.8003	Intron Retention	0.27	T	chr16	+	29457760	29457927
TC0500013174.hg.1	1.17	T	KIF2A	kinesin heavy chain member 2A	Multiple_Complex	-3.09	0.03	0.8218	Intron Retention	0.26	T	chr5	+	62348168	62350065
TC1500010700.hg.1	-1.65	T	SNORD116-19; SNORD116-3; SNORD116-4; SNORD116-5; SNORD116-6; SNORD116-7; SNORD116-8; SNORD116-9; SNORD116-10; SNORD116-11; SNORD116-12; SNORD116-13; SNORD116-14; SNORD116-15; SNORD116-16; SNORD116-17; SNORD116-18; SNORD116-20; SNORD116-21; SNORD116-22; SNORD116-23; SNORD116-24; SNORD116-25; SNORD116-26; SNORD116-27; SNORD116-29; SNORD116-28; IPW; SNORD116-30	small nucleolar RNA, C/D box 116-19; small nucleolar RNA, C/D box 116-3; small nucleolar RNA, C/D box 116-4; small nucleolar RNA, C/D box 116-5; small nucleolar RNA, C/D box 116-6; small nucleolar RNA, C/D box 116-7; small nucleolar RNA, C/D box 116-8; small nucleolar RNA, C/D box 116-9; small nucleolar RNA, C/D box 116-10; small nucleolar RNA, C/D box 116-11; small nucleolar RNA, C/D box 116-12;…	Multiple_Complex	-3.07	0.05	0.8246	Intron Retention	0.26	T	chr15	+	25070432	25070526
TC0200008653.hg.1	1.25	T			NonCoding	-3.54	0.0318	0.8218	Intron Retention	0.26	T	chr2	+	101413497	101413642
TC0400007572.hg.1	1.28	T	EXOC1	exocyst complex component 1	Multiple_Complex	6.54	0.0005	0.8003	Cassette Exon	0.26	T	chr4	+	55888888	55888932
TC0200010714.hg.1	-2.4	T	lukerbo	Transcript Identified by AceView	Multiple_Complex	3.08	0.014	0.8218	Intron Retention	0.26	T	chr2	+	215372122	215373343
TC1100009287.hg.1	1.04	T	ARHGEF12	Rho guanine nucleotide exchange factor (GEF) 12	Multiple_Complex	3.04	0.0155	0.8218	Intron Retention	0.25	T	chr11	+	120440222	120441706
TC0300008824.hg.1	-1.04	T	ATP2C1	ATPase, Ca++ transporting, type 2C, member 1	Multiple_Complex	3.02	0.0121	0.8218	Intron Retention	0.25	T	chr3	+	130930527	130932021
TC0500007804.hg.1	3.24	T	HMGCR	3-hydroxy-3-methylglutaryl-CoA reductase	Multiple_Complex	-3.12	0.0025	0.8123	Intron Retention	0.25	T	chr5	+	75351316	75351423
TC0200007929.hg.1	-1.31	T	GMCL1	germ cell-less, spermatogenesis associated 1	Multiple_Complex	-3	0.0099	0.8218	Intron Retention	0.25	T	chr2	+	69864976	69869556
TC1700010358.hg.1	-6.28	T	MYO1D	myosin ID	Multiple_Complex	10.84	0.0007	0.8003	Alternative 3' Acceptor Site	0.25	T	chr17	-	32755663	32755688
TC0600012566.hg.1	1.22	T	MAP3K7	mitogen-activated protein kinase kinase kinase 7	Multiple_Complex	3.17	0.0045	0.8129	Cassette Exon	0.25	T	chr6	-	90544552	90544632
TC0200011686.hg.1	1.37	T	ITGB1BP1	integrin beta 1 binding protein 1	Multiple_Complex	-3.06	0.0018	0.8003	Intron Retention	0.25	T	chr2	-	9414257	9418625
TC1000009873.hg.1	1.6	T	DCLRE1C	DNA cross-link repair 1C	Multiple_Complex	-3.01	0.0026	0.8123	Intron Retention	0.25	T	chr10	-	14934521	14934702
TC1200007418.hg.1	1.33	T	ANO6	anoctamin 6	Multiple_Complex	-2.98	0.0337	0.8218	Intron Retention	0.25	T	chr12	+	45421274	45422956
TC1800006706.hg.1	-1.37	T	GNAL	guanine nucleotide binding protein (G protein), alpha activating activity polypeptide, olfactory type	Multiple_Complex	-4.61	0.004	0.8129	Alternative 3' Acceptor Site	0.24	T	chr18	+	11872268	11872300
TC1100011888.hg.1	1.95	T	CTSC	cathepsin C	Multiple_Complex	-4.12	0.0136	0.8218	Cassette Exon	0.24	T	chr11	-	88328112	88328196
TC1200012451.hg.1	-1.01	T	STX2	syntaxin 2	Multiple_Complex	5	0.0232	0.8218	Cassette Exon	0.24	T	chr12	-	130795995	130796039
TC1200012648.hg.1	-1.26	T	MYL6	myosin light chain 6	Multiple_Complex	-3.73	0.0056	0.8175	Cassette Exon	0.24	T	chr12	+	56160626	56160654
TC1200011846.hg.1	1.63	T	CORO1C	coronin, actin binding protein, 1C	Multiple_Complex	-2.9	0.0005	0.8003	Intron Retention	0.24	T	chr12	-	108653061	108654305
TC0100012172.hg.1	1.28	T	EXO1	exonuclease 1	Multiple_Complex	-2.9	0.0243	0.8218	Intron Retention	0.24	T	chr1	+	241857483	241858505
TC2200008576.hg.1	-11.12	T	RBFOX2	RNA binding protein, fox-1 homolog (C. elegans) 2	Multiple_Complex	9.31	0.0048	0.8129	Cassette Exon	0.24	T	chr22	-	35824320	35824373
TC1900007384.hg.1	-3.61	T	GDF15	growth differentiation factor 15	Multiple_Complex	3.47	0.002	0.8003	Alternative 3' Acceptor Site	0.24	T	chr19	+	18386073	18386157
TC0200015348.hg.1	-1.06	T	SF3B1	splicing factor 3b, subunit 1, 155kDa	Multiple_Complex	-2.92	0.0114	0.8218	Intron Retention	0.24	T	chr2	-	197420543	197421028
TC1300008855.hg.1	1.36	T	ESD	esterase D	Multiple_Complex	-3.38	0.0049	0.8129	Intron Retention	0.23	T	chr13	-	46775693	46777455
TC0300010561.hg.1	1.54	T	SLC4A7	solute carrier family 4, sodium bicarbonate cotransporter, member 7	Multiple_Complex	-2.89	0.0373	0.8218	Intron Retention	0.23	T	chr3	-	27411749	27418485
TC0200010115.hg.1	1.23	T	LOC101927027; AC009948.5; MIR548N	uncharacterized LOC101927027; Salzman2013 ALT_ACCEPTOR, ALT_DONOR, INTERNAL, intronic, ncRNA best transcript NR_031666; Salzman2013 ALT_ACCEPTOR, ALT_DONOR, INTERNAL, intronic, ncRNA, OVCODE, OVERLAPTX, OVEXON best transcript NR_031666; novel transcript, antisense to PRKRA	NonCoding	-2.87	1.17e-05	0.8003	Intron Retention	0.23	T	chr2	+	178418511	178419123
TC1000008276.hg.1	1.03	T	CCSER2	coiled-coil serine rich protein 2	Multiple_Complex	-3.71	0.0087	0.8218	Cassette Exon	0.23	T	chr10	+	84499875	84499959
TC0500010835.hg.1	-3.03	T	PLK2	polo-like kinase 2	Multiple_Complex	3.84	0.0428	0.8218	Intron Retention	0.23	T	chr5	-	58458529	58458573
TC0200011400.hg.1	-1.24	T	2022-09-02	septin 2	Multiple_Complex	-5.78	0.0014	0.8003	Alternative 3' Acceptor Site	0.23	T	chr2	+	241325967	241325992
TC0200012288.hg.1	1.15	T	HNRNPLL	heterogeneous nuclear ribonucleoprotein L-like	Multiple_Complex	-3.03	0.0014	0.8003	Intron Retention	0.23	T	chr2	-	38581986	38582071
TC1500008840.hg.1	-1.24	T	TJP1	tight junction protein 1	Multiple_Complex	-3.8	0.0276	0.8218	Cassette Exon	0.23	T	chr15	-	29719777	29720016
TC0X00008760.hg.1	5.28	T	ZNF185	zinc finger protein 185 (LIM domain)	Multiple_Complex	-3.37	0.0267	0.8218	Cassette Exon	0.23	T	chrX	+	152918983	152919081
TC0300011306.hg.1	1.52	T	PDHB	pyruvate dehydrogenase (lipoamide) beta	Multiple_Complex	-2.82	0.0077	0.8218	Intron Retention	0.22	T	chr3	-	58431794	58431876
TC1100007030.hg.1	1.66	T	NAV2	neuron navigator 2	Multiple_Complex	-3.23	0.0002	0.8003	Cassette Exon	0.22	T	chr11	+	20051289	20051333
TC1700010230.hg.1	1.3	T	TIAF1; MYO18A	TGFB1-induced anti-apoptotic factor 1; myosin XVIIIA	Multiple_Complex	-4.82	3.28e-05	0.8003	Cassette Exon	0.22	T	chr17	-	29085604	29085648
TC1600011489.hg.1	-1.08	T	NPIPA5	nuclear pore complex interacting protein family, member A5	Multiple_Complex	-2.84	0.0058	0.8216	Intron Retention	0.22	T	chr16	-	18361278	18364226
TC0100011267.hg.1	3.1	T	ATP2B4	ATPase, Ca++ transporting, plasma membrane 4	Multiple_Complex	-3.46	0.0365	0.8218	Intron Retention	0.22	T	chr1	+	203722690	203722846
TC2000010007.hg.1	1.56	T	RBM12; CPNE1	RNA binding motif protein 12; copine I	Multiple_Complex	-2.84	0.0187	0.8218	Intron Retention	0.22	T	chr20	-	35655345	35658929
TC1400008397.hg.1	-1.08	T	MARK3	MAP/microtubule affinity-regulating kinase 3	Multiple_Complex	-2.52	0.0363	0.8218	Cassette Exon	0.22	T	chr14	+	103500156	103500200
TC0300009258.hg.1	-1.63	T	MME	membrane metallo-endopeptidase	Multiple_Complex	-3.99	0.0002	0.8003	Cassette Exon	0.22	T	chr3	+	155080401	155080466
TC0500008232.hg.1	1.72	T	PPIP5K2	diphosphoinositol pentakisphosphate kinase 2	Multiple_Complex	-4.09	0.0024	0.812	Cassette Exon	0.22	T	chr5	+	103187314	103187376
TC2200009335.hg.1	-1.1	T	THOC5	THO complex 5	Multiple_Complex	2.72	0.0234	0.8218	Intron Retention	0.21	T	chr22	-	29536739	29539329
TC1200008820.hg.1	1.08	T	IFT81	intraflagellar transport 81	Multiple_Complex	-2.71	0.0267	0.8218	Intron Retention	0.21	T	chr12	+	110132637	110134947
TC0X00011211.hg.1	2.39	T	G6PD	glucose-6-phosphate dehydrogenase	Multiple_Complex	-3.32	0.0052	0.814	Alternative 3' Acceptor Site	0.21	T	chrX	-	154533671	154533807
TC0900008314.hg.1	2.6	T	FSD1L	fibronectin type III and SPRY domain containing 1-like	Multiple_Complex	-4.05	0.005	0.8129	Alternative 5' Donor Site	0.21	T	chr9	+	105472140	105473320
TC0X00007889.hg.1	1.19	T	DIAPH2	diaphanous-related formin 2	Multiple_Complex	-3.45	0.0343	0.8218	Cassette Exon	0.21	T	chrX	+	96735758	96735790
TC0700008755.hg.1	1.45	T	DUS4L	dihydrouridine synthase 4-like	Multiple_Complex	-5.77	0.02	0.8218	Alternative 5' Donor Site	0.21	T	chr7	+	107575283	107575310
TC0100011282.hg.1	1.23	T	SOX13	SRY box 13	Multiple_Complex	-2.68	0.0475	0.8232	Intron Retention	0.21	T	chr1	+	204117191	204117592
TC1300007897.hg.1	1.09	T	METTL21EP	methyltransferase like 21E, pseudogene	Multiple_Complex	-6.35	0.0387	0.8218	Alternative 3' Acceptor Site	0.21	T	chr13	+	102891311	102891335
TC2000009447.hg.1	1.36	T	DPM1	dolichyl-phosphate mannosyltransferase polypeptide 1, catalytic subunit	Multiple_Complex	-2.75	0.0258	0.8218	Intron Retention	0.21	T	chr20	-	50940956	50941104
TC1200008921.hg.1	-1.05	T	OAS2	2-5-oligoadenylate synthetase 2	Multiple_Complex	-3.72	0.0061	0.8218	Cassette Exon	0.21	T	chr12	+	112998266	112998410
TC1000010172.hg.1	2.08	T	SVIL	supervillin	Multiple_Complex	-4.65	0.0028	0.8123	Cassette Exon	0.21	T	chr10	-	29535989	29536069
TC0300009524.hg.1	1.35	T	ECT2	epithelial cell transforming 2	Multiple_Complex	-9.22	0.0026	0.8123	Cassette Exon	0.21	T	chr3	+	172755483	172755575
TC1100009840.hg.1	1.03	T	ZNF195	zinc finger protein 195	Multiple_Complex	-6.41	0.0341	0.8218	Alternative 5' Donor Site	0.21	T	chr11	-	3360453	3360477
TC1900010520.hg.1	-1.31	T	LINC00665	long intergenic non-protein coding RNA 665	Multiple_Complex	-5.81	0.0451	0.8218	Alternative 5' Donor Site	0.21	T	chr19	-	36324788	36324814
TC2200007811.hg.1	1.35	T	NCAPH2	non-SMC condensin II complex subunit H2	Multiple_Complex	-5.67	0.0081	0.8218	Alternative 3' Acceptor Site	0.21	T	chr22	+	50508216	50508242
TC1700012205.hg.1	-1.01	T	PRPSAP2	phosphoribosyl pyrophosphate synthetase-associated protein 2	Multiple_Complex	5.6	0.0069	0.8218	Alternative 5' Donor Site	0.21	T	chr17	+	18930936	18930994
TC0300009150.hg.1	1.02	T	RP11-651P23.5	novel transcript	NonCoding	-5.3	0.0451	0.8218	Alternative 5' Donor Site	0.21	T	chr3	+	149979329	149979355
TC0600014371.hg.1	1.58	T	RNASET2	ribonuclease T2	Multiple_Complex	5.17	0.0046	0.8129	Alternative 5' Donor Site	0.21	T	chr6	-	166929545	166929587
TC1200007437.hg.1	1.05	T			NonCoding	-4.87	0.0047	0.8129	Alternative 5' Donor Site	0.21	T	chr12	+	46187907	46187959
TC2200007001.hg.1	-1.26	T	HSCB	HscB mitochondrial iron-sulfur cluster co-chaperone	Multiple_Complex	4.59	0.0072	0.8218	Alternative 5' Donor Site	0.21	T	chr22	+	28757170	28757210
TC14_GL000009v2_random00006452.hg.1	-1.14	T	RP11-435B5.3		NonCoding	4.59	0.0111	0.8218	Alternative 5' Donor Site	0.21	T	chr14_GL000009v2_random	+	33884	33921
TC1200009209.hg.1	1.33	T	KNTC1	kinetochore associated 1	Multiple_Complex	-4.55	0.0004	0.8003	Alternative 3' Acceptor Site	0.21	T	chr12	+	122602397	122602568
TC0Y00007022.hg.1	1.38	T	RBMY2QP	RNA binding motif protein, Y-linked, family 2, member Q pseudogene [Source:HGNC Symbol;Acc:HGNC:23895]	Multiple_Complex	4.47	0.0346	0.8218	Alternative 3' Acceptor Site	0.21	T	chrY	-	10030540	10030566
TC0100008503.hg.1	1.28	T	HOOK1	hook microtubule-tethering protein 1	Multiple_Complex	-4.44	0.0015	0.8003	Cassette Exon	0.21	T	chr1	+	59849073	59849183
TC0400007023.hg.1	1.04	T	PACRGL	PARK2 co-regulated like	Multiple_Complex	4.25	0.04	0.8218	Alternative 5' Donor Site	0.21	T	chr4	+	20702197	20702221
TC1100013018.hg.1	1.26	T	SDHAF2	succinate dehydrogenase complex assembly factor 2	Multiple_Complex	4.09	0.0052	0.814	Alternative 5' Donor Site	0.21	T	chr11	+	61446698	61446732
TC1400008056.hg.1	-1.18	T	IFI27	interferon, alpha-inducible protein 27	Multiple_Complex	-4.08	0.0063	0.8218	Alternative 5' Donor Site	0.21	T	chr14	+	94110762	94110797
TC0300011309.hg.1	-1.09	T	ACOX2	acyl-CoA oxidase 2, branched chain	Multiple_Complex	5.96	0.0004	0.8003	Cassette Exon	0.21	T	chr3	-	58508893	58509025
TC1000010065.hg.1	1.93	T	ARHGAP21	Rho GTPase activating protein 21	Multiple_Complex	-2.68	0.0371	0.8218	Intron Retention	0.21	T	chr10	-	24596689	24596739
TC0200010745.hg.1	-2.65	T	IGFBP2	insulin like growth factor binding protein 2	Multiple_Complex	3.29	0.0151	0.8218	Intron Retention	0.21	T	chr2	+	216660787	216661771
TC0300008964.hg.1	1.42	T	MRPS22	mitochondrial ribosomal protein S22	Multiple_Complex	-2.69	0.0144	0.8218	Intron Retention	0.21	T	chr3	+	139351157	139352646
TC0800011075.hg.1	1.68	T	TMEM55A	transmembrane protein 55A	Multiple_Complex	-2.96	0.0029	0.8129	Intron Retention	0.2	T	chr8	-	91008796	91018388
TC0600010160.hg.1	-2.39	T	MIR7641-2; RNA5SP226	Homo sapiens microRNA 7641-2 (MIR7641-2), microRNA.; 5S ribosomal pseudogene 226 [Source:HGNC Symbol;Acc:HGNC:43126]	Multiple_Complex	9.16	0.0042	0.8129	Alternative 5' Donor Site	0.2	T	chr6	+	165409651	165409676
TC0200015401.hg.1	-1.21	T	ORC2	origin recognition complex subunit 2	Multiple_Complex	-3.98	0.0361	0.8218	Alternative 5' Donor Site	0.2	T	chr2	-	200910454	200910479
TC1800006484.hg.1	1.1	T	NDC80	NDC80 kinetochore complex component	Multiple_Complex	-2.7	0.0388	0.8218	Intron Retention	0.2	T	chr18	+	2585203	2587829
TC0700007024.hg.1	-1.33	T	TAX1BP1	Tax1 (human T-cell leukemia virus type I) binding protein 1	Multiple_Complex	5.03	0.0347	0.8218	Alternative 5' Donor Site	0.2	T	chr7	+	27828830	27828864
TC0100015082.hg.1	-1.01	T	DPH5	diphthamide biosynthesis 5	Multiple_Complex	3.89	0.0092	0.8218	Alternative 5' Donor Site	0.2	T	chr1	-	101025640	101025664
TC1600011378.hg.1	1.77	T	MVP; PAGR1	major vault protein; PAXIP1 associated glutamate-rich protein 1	Multiple_Complex	-4.6	0.0002	0.8003	Alternative 3' Acceptor Site	0.2	T	chr16	+	29845863	29845887
TC0400012940.hg.1	-1.03	T	SEC31A	SEC31 homolog A, COPII coat complex component	Multiple_Complex	2.61	0.0281	0.8218	Cassette Exon	0.2	T	chr4	-	82842185	82842481
TC1900010818.hg.1	-1.21	T	PSG1	pregnancy specific beta-1-glycoprotein 1	Multiple_Complex	-4.75	0.0076	0.8218	Alternative 3' Acceptor Site	0.2	T	chr19	-	42867065	42867133
TC0100012232.hg.1	1.22	T	COX20	COX20 cytochrome c oxidase assembly factor	Multiple_Complex	9.54	0.0101	0.8218	Alternative 5' Donor Site	0.2	T	chr1	+	244843253	244843280
TC0300008047.hg.1	-1.01	T	NSUN3	NOP2/Sun domain family, member 3	Multiple_Complex	4.56	0.01	0.8218	Alternative 5' Donor Site	0.2	T	chr3	+	94126748	94126786
TC0600011956.hg.1	-1.61	T	ADGRF5	adhesion G protein-coupled receptor F5	Multiple_Complex	5.1	0.004	0.8129	Alternative 3' Acceptor Site	0.2	T	chr6	-	46869093	46869117
TC0300011403.hg.1	1.31	T	MAGI1	membrane associated guanylate kinase, WW and PDZ domain containing 1	Multiple_Complex	-2.37	0.0009	0.8003	Cassette Exon	0.2	T	chr3	-	65448022	65448057
TC1300007870.hg.1	3.24	T	ITGBL1	integrin beta like 1	Multiple_Complex	-5.19	0.0219	0.8218	Cassette Exon	0.2	T	chr13	+	101721697	101721820
TC1700012093.hg.1	3.32	T	FASN	fatty acid synthase	Multiple_Complex	-4.26	0.0265	0.8218	Alternative 5' Donor Site	0.2	T	chr17	-	82079143	82079167
TC0100014531.hg.1	-3.49	T	WLS	wntless Wnt ligand secretion mediator	Multiple_Complex	6.27	0.0141	0.8218	Cassette Exon	0.2	T	chr1	-	68233053	68233120
TC1900011822.hg.1	1.1	T	ZNF586	zinc finger protein 586	Multiple_Complex	-4.48	0.0089	0.8218	Alternative 5' Donor Site	0.2	T	chr19	+	57799500	57800594
TC1200010341.hg.1	1.14	T	PKP2	plakophilin 2	Multiple_Complex	-2.09	0.0474	0.8232			T	chr12	-
TC1200011752.hg.1	1	T	GLT8D2	glycosyltransferase 8 domain containing 2	Multiple_Complex	2.08	0.0318	0.8218			T	chr12	-
TC1200011114.hg.1	-1.6	T	LOC100507065; LOC105369187; RP11-230G5.2	uncharacterized LOC100507065; uncharacterized LOC105369187; novel transcript	Multiple_Complex	2.38	0.023	0.8218			T	chr12	-	65523263	65523766
TC1200009680.hg.1	1.03	T			NonCoding	-2.51	0.0156	0.8218			T	chr12	-	4843424	4845531
TC1200011067.hg.1	-1.16	T	DPY19L2	dpy-19-like 2 (C. elegans)	Multiple_Complex	2.41	0.0005	0.8003			T	chr12	-	63560276	63560350
TC1200011519.hg.1	1.41	T	EEA1	early endosome antigen 1	Multiple_Complex	-2.42	0.0047	0.8129			T	chr12	-
TC1200011541.hg.1	-1.03	T	SOCS2-AS1	SOCS2 antisense RNA 1	NonCoding	2.29	0.0404	0.8218			T	chr12	-	93545071	93545245
TC1200011002.hg.1	1.86	T	LRIG3	leucine-rich repeats and immunoglobulin-like domains 3	Multiple_Complex	-3.41	0.0093	0.8218			T	chr12	-
TC1200009687.hg.1	-1.15	T	ranee	Transcript Identified by AceView	Multiple_Complex	2.33	0.006	0.8218			T	chr12	-
TC1200010953.hg.1	-1.3	T	LRP1-AS	LRP1 antisense RNA	NonCoding	2.01	0.0016	0.8003			T	chr12	-
TC1200009705.hg.1	-1.01	T	VWF	von Willebrand factor	Multiple_Complex	2.33	0.0149	0.8218			T	chr12	-
TC1200010950.hg.1	1.39	T	STAT6	signal transducer and activator of transcription 6, interleukin-4 induced	Multiple_Complex	-2.3	0.0127	0.8218			T	chr12	-	57110307	57110340
TC1200009722.hg.1	1.37	T	TNFRSF1A	tumor necrosis factor receptor superfamily, member 1A	Multiple_Complex	-2.36	0.0047	0.8129			T	chr12	-
TC1200010921.hg.1	1.45	T	GLS2	glutaminase 2 (liver, mitochondrial)	Multiple_Complex	-2.1	0.0314	0.8218			T	chr12	-
TC1200010874.hg.1	1.47	T	MMP19	matrix metallopeptidase 19	Multiple_Complex	-2.09	0.0273	0.8218			T	chr12	-
TC1200009734.hg.1	-1.23	T	VAMP1	vesicle associated membrane protein 1	Multiple_Complex	2.16	0.0032	0.8129			T	chr12	-
TC1200011727.hg.1	1.16	T	IGF1	insulin-like growth factor 1 (somatomedin C)	Multiple_Complex	2.03	0.0456	0.8218			T	chr12	-
TC1200011037.hg.1	1.12	T	FAM19A2	family with sequence similarity 19 (chemokine (C-C motif)-like), member A2	Multiple_Complex	-2.33	0.0429	0.8218			T	chr12	-	62259729	62259754
TC1200009672.hg.1	1.43	T	C12orf4	chromosome 12 open reading frame 4	Multiple_Complex	3.26	0.0319	0.8218			T	chr12	-
TC1200011298.hg.1	-1.04	T	CAPS2	calcyphosine 2	Multiple_Complex	-2.01	0.0248	0.8218			T	chr12	-
TC1200009740.hg.1	1.54	T	IFFO1	intermediate filament family orphan 1	Multiple_Complex	-2	0.0073	0.8218			T	chr12	-
TC1200011471.hg.1	1.15	T	POC1B; POC1B-GALNT4; GALNT4	POC1 centriolar protein B; POC1B-GALNT4 readthrough; polypeptide N-acetylgalactosaminyltransferase 4	Multiple_Complex	-2.41	0.0482	0.8234			T	chr12	-
TC1200011460.hg.1	1.72	T	KITLG	KIT ligand	Multiple_Complex	-2.9	0.0286	0.8218			T	chr12	-	88515534	88515617
TC1200009457.hg.1	-1.17	T	ULK1	unc-51 like autophagy activating kinase 1	Multiple_Complex	2.17	0.0114	0.8218			T	chr12	+
TC1200009461.hg.1	-1.25	T	EP400; SNORA49	E1A binding protein p400; small nucleolar RNA, H/ACA box 49	Multiple_Complex	-2.13	0.0315	0.8218			T	chr12	+
TC1200011454.hg.1	-1.1	T	CEP290	centrosomal protein 290kDa	Multiple_Complex	2.04	0.0083	0.8218			T	chr12	-
TC1200009489.hg.1	1.27	T	FBRSL1	fibrosin-like 1	Multiple_Complex	-2.95	0.036	0.8218			T	chr12	+	132527953	132527988
TC1200009496.hg.1	1.16	T			NonCoding	2.9	0.0062	0.8218			T	chr12	+
TC1200011438.hg.1	-1.4	T	MGAT4C	MGAT4 family, member C	Multiple_Complex	2.2	0.0107	0.8218			T	chr12	-	86013727	86013758
TC1200011486.hg.1	1.26	T			NonCoding	-2.65	0.0019	0.8003			T	chr12	-	90542914	90545176
TC1200011406.hg.1	1.65	T			NonCoding	-2.95	0.0074	0.8218			T	chr12	-
TC1200011181.hg.1	1.26	T	MDM1	Mdm1 nuclear protein	Multiple_Complex	-2.08	0.0315	0.8218			T	chr12	-	68272443	68272532
TC1200011367.hg.1	1.1	T	PPP1R12A	protein phosphatase 1, regulatory subunit 12A	Multiple_Complex	-2.06	0.0252	0.8218			T	chr12	-
TC1200009547.hg.1	1.07	T	SLC6A13	solute carrier family 6 (neurotransmitter transporter), member 13	Multiple_Complex	-2.65	0.026	0.8218			T	chr12	-
TC1200009587.hg.1	1.14	T	CACNA2D4	calcium channel, voltage-dependent, alpha 2/delta subunit 4	Multiple_Complex	-2.34	0.0344	0.8218			T	chr12	-	1791963	1792772
TC1200009596.hg.1	-1.16	T			NonCoding	4.52	0.0011	0.8003			T	chr12	-	2255804	2255829
TC1200011330.hg.1	-1.35	T	E2F7	E2F transcription factor 7	Multiple_Complex	2.62	0.0465	0.8226			T	chr12	-
TC1200009621.hg.1	2	T	FOXM1	forkhead box M1	Multiple_Complex	-2.11	0.0436	0.8218			T	chr12	-	2863749	2864319
TC1200009628.hg.1	1.21	T			NonCoding	-2.03	0.0271	0.8218			T	chr12	-	3045172	3045209
TC1200011321.hg.1	-1.09	T	OSBPL8	oxysterol binding protein-like 8	Multiple_Complex	2.23	0.026	0.8218			T	chr12	-	76459859	76459895
TC1200011303.hg.1	-1.22	T	RP11-114H23.1	novel transcript	NonCoding	2.1	0.0189	0.8218			T	chr12	-
TC1200011506.hg.1	1.13	T	BTG1; LINC01619	B-cell translocation gene 1, anti-proliferative; long intergenic non-protein coding RNA 1619	Multiple_Complex	-2.29	0.0111	0.8218			T	chr12	-
TC1200009649.hg.1	1.78	T	CRACR2A	calcium release activated channel regulator 2A	Multiple_Complex	-2.23	0.0008	0.8003			T	chr12	-	3764565	3764819
TC1200009528.hg.1	1.01	T	ZNF140	zinc finger protein 140	Multiple_Complex	2.26	0.0127	0.8218			T	chr12	+	133081585	133081613
TC1200010866.hg.1	1.31	T	CD63	CD63 molecule	Multiple_Complex	-2.13	0.0129	0.8218			T	chr12	-	55729674	55729707
TC1200009800.hg.1	-2.72	T	SLC2A3	solute carrier family 2 (facilitated glucose transporter), member 3	Multiple_Complex	2.22	0.0355	0.8218			T	chr12	-	7936035	7936167
TC1200009796.hg.1	-1.77	T	SLC2A14	solute carrier family 2 (facilitated glucose transporter), member 14	Multiple_Complex	3.09	0.0092	0.8218			T	chr12	-	7829924	7829987
TC1200010650.hg.1	1.48	T	RACGAP1	Rac GTPase activating protein 1	Multiple_Complex	-2.18	0.0379	0.8218			T	chr12	-	50025525	50025557
TC1200010111.hg.1	3.07	T	ABCC9	ATP binding cassette subfamily C member 9	Coding	-2.12	0.0023	0.8084			T	chr12	-	21916937	21917103
TC1200010642.hg.1	1.34	T	FAIM2	Fas apoptotic inhibitory molecule 2	Coding	-2.07	0.0038	0.8129			T	chr12	-
TC1200010145.hg.1	-1.92	T	BCAT1	branched chain amino-acid transaminase 1, cytosolic	Multiple_Complex	3.65	0.0154	0.8218			T	chr12	-	24945431	24945816
TC1200010569.hg.1	1.7	T	ASB8	ankyrin repeat and SOCS box containing 8	Multiple_Complex	-2.36	0.0137	0.8218			T	chr12	-
TC1200010169.hg.1	-1.09	T			NonCoding	-2.55	0.0192	0.8218			T	chr12	-	25464317	25464507
TC1200010556.hg.1	1.4	T	HDAC7	histone deacetylase 7	Multiple_Complex	-2.01	0.0067	0.8218			T	chr12	-	47819143	47819262
TC1200010179.hg.1	1.08	T	RASSF8-AS1	RASSF8 atnisense RNA 1	NonCoding	-2.3	0.05	0.8246			T	chr12	-	25956202	25956226
TC1200011675.hg.1	1.23	T	GOLGA2P5	golgin A2 pseudogene 5	Multiple_Complex	-2.08	0.0339	0.8218			T	chr12	-	100177043	100177120
TC1200010183.hg.1	2.12	T	RP11-283G6.3	novel transcript antisense to SSPN	NonCoding	-2.3	0.0416	0.8218			T	chr12	-	26125983	26126084
TC1200010552.hg.1	-1.02	T	ENDOU	endonuclease, polyU-specific	Multiple_Complex	-2.02	0.0114	0.8218			T	chr12	-
TC1200011565.hg.1	-1.23	T			NonCoding	2.33	0.042	0.8218			T	chr12	-	94548166	94548289
TC1200010531.hg.1	-2.38	T	SLC38A4	solute carrier family 38, member 4	Coding	5.34	0.0135	0.8218			T	chr12	-
TC1200010219.hg.1	-1.06	T	RP11-1060J15.4	novel transcript	NonCoding	2.1	0.0366	0.8218			T	chr12	-
TC1200010450.hg.1	1.12	T	YAF2	YY1 associated factor 2	Multiple_Complex	-2.07	0.0107	0.8218			T	chr12	-	42235642	42235755
TC1200010252.hg.1	-1.56	T	TMTC1	transmembrane and tetratricopeptide repeat containing 1	Multiple_Complex	2.2	0.0061	0.8218			T	chr12	-	29758704	29758777
TC1200010415.hg.1	2.06	T	SLC2A13	solute carrier family 2 (facilitated glucose transporter), member 13	Multiple_Complex	-3.71	0.029	0.8218			T	chr12	-	39755021	39755093
TC1200011591.hg.1	-2.28	T	NTN4	netrin 4	Multiple_Complex	2.73	0.0187	0.8218			T	chr12	-	95790255	95790309
TC1200010397.hg.1	1.25	T	CPNE8	copine VIII	Multiple_Complex	-2.05	0.0408	0.8218			T	chr12	-	38685618	38685694
TC1200011574.hg.1	-1.33	T	FGD6	FYVE, RhoGEF and PH domain containing 6	Multiple_Complex	-2.08	0.0146	0.8218			T	chr12	-	95152811	95152841
TC1200010307.hg.1	1.1	T			NonCoding	3.36	0.0417	0.8218			T	chr12	-
TC1200011719.hg.1	1.37	T	CCDC53	coiled-coil domain containing 53	Multiple_Complex	-2.06	0.0055	0.8175			T	chr12	-
TC1200010110.hg.1	1.46	T	KCNJ8	potassium channel, inwardly rectifying subfamily J, member 8	Coding	-2.27	0.0389	0.8218			T	chr12	-
TC1200010066.hg.1	1.77	T			NonCoding	-2.63	0.0186	0.8218			T	chr12	-
TC1200009991.hg.1	1.25	T			NonCoding	-2.16	0.0457	0.8218			T	chr12	-	13219692	13219920
TC1200010386.hg.1	-1.12	T			NonCoding	2.01	0.0402	0.8218			T	chr12	-
TC1200010850.hg.1	-1	T	TESPA1	thymocyte expressed, positive selection associated 1	Multiple_Complex	-2.55	0.0451	0.8218			T	chr12	-
TC1200010825.hg.1	1.27	T			NonCoding	-2.61	0.0101	0.8218			T	chr12	-
TC1200009815.hg.1	1.22	T	FAM86FP	family with sequence similarity 86, member A pseudogene	Multiple_Complex	-2.05	0.0016	0.8003			T	chr12	-	8231050	8231111
TC1200010819.hg.1	-1.23	T	HOTAIR	HOX transcript antisense RNA	NonCoding	2.45	0.0359	0.8218			T	chr12	-	53964231	53964283
TC1200010795.hg.1	2.43	T	RARG	retinoic acid receptor, gamma	Multiple_Complex	-2.55	0.0103	0.8218			T	chr12	-	53232764	53232921
TC1200009847.hg.1	-1.27	T	A2M	alpha-2-macroglobulin	Multiple_Complex	-2.33	0.034	0.8218			T	chr12	-	9112377	9112536
TC1200009852.hg.1	1.1	T	PZP	pregnancy-zone protein	Multiple_Complex	-4.68	0.0141	0.8218			T	chr12	-
TC1200010793.hg.1	-1.2	T	CSAD	cysteine sulfinic acid decarboxylase	Multiple_Complex	2.13	0.01	0.8218			T	chr12	-
TC1200010769.hg.1	-1.01	T	KRT77	keratin 77, type II	Multiple_Complex	2.16	0.0476	0.8232			T	chr12	-	52690804	52691164
TC1200009742.hg.1	-1.01	T	CHD4	chromodomain helicase DNA binding protein 4	Multiple_Complex	2.25	0.0269	0.8218			T	chr12	-
TC1200009865.hg.1	-1.21	T			NonCoding	2.54	0.0118	0.8218			T	chr12	-
TC1200010757.hg.1	1.09	T	KRT6C	keratin 6C, type II	Multiple_Complex	-2.83	0.0419	0.8218			T	chr12	-
TC1200010755.hg.1	1.59	T	KRT75	keratin 75, type II	Multiple_Complex	-3.28	0.0126	0.8218			T	chr12	-
TC1200009867.hg.1	-1.03	T	RP11-599J14.2		Multiple_Complex	-2.48	0.0174	0.8218			T	chr12	-
TC1200009871.hg.1	-1.47	T			NonCoding	2.27	0.0119	0.8218			T	chr12	-	9569080	9569111
TC1200009903.hg.1	-1.74	T	KLRC4-KLRK1; KLRK1; KLRC4	KLRC4-KLRK1 readthrough; killer cell lectin-like receptor subfamily K, member 1; killer cell lectin-like receptor subfamily C, member 4	Multiple_Complex	-2.25	0.0468	0.8231			T	chr12	-	10386903	10387010
TC1200010705.hg.1	-1.2	T	GALNT6	polypeptide N-acetylgalactosaminyltransferase 6	Multiple_Complex	2.03	0.0248	0.8218			T	chr12	-	51382461	51382509
TC1200010655.hg.1	1.74	T	LIMA1	LIM domain and actin binding 1	Multiple_Complex	-2.19	0.0172	0.8218			T	chr12	-	50220557	50220943
TC1200009911.hg.1	-1.03	T	MAGOHB	mago homolog B, exon junction complex core component	Multiple_Complex	-2.31	0.0457	0.8218			T	chr12	-
TC1200009959.hg.1	-1.86	T	LRP6	LDL receptor related protein 6	Multiple_Complex	2.67	0.0017	0.8003			T	chr12	-	12120370	12120403
TC1200010653.hg.1	1.26	T	CERS5	ceramide synthase 5	Multiple_Complex	-3.13	0.0491	0.8243			T	chr12	-
TC1200010762.hg.1	1.17	T	KRT74	keratin 74, type II	Multiple_Complex	-2.27	0.0178	0.8218			T	chr12	-	52565782	52565818
TC1200011474.hg.1	-2.04	T	ATP2B1	ATPase, Ca++ transporting, plasma membrane 1	Multiple_Complex	2.82	0.0231	0.8218			T	chr12	-
TC1200008748.hg.1	1.53	T	PWP1	PWP1 homolog, endonuclein	Multiple_Complex	-2.13	0.0083	0.8218			T	chr12	+
TC1200009369.hg.1	-1.03	T			NonCoding	2.8	0.011	0.8218			T	chr12	+
TC1200007052.hg.1	1.02	T	GOLT1B	golgi transport 1B	Multiple_Complex	-2.12	0.0126	0.8218			T	chr12	+	21507152	21507305
TC1200007051.hg.1	1.29	T	PYROXD1	pyridine nucleotide-disulphide oxidoreductase domain 1	Multiple_Complex	-2.03	0.0472	0.8232			T	chr12	+
TC1200007043.hg.1	1.28	T	SLCO1C1	solute carrier organic anion transporter family, member 1C1	Multiple_Complex	-2.25	0.0073	0.8218			T	chr12	+
TC1200007010.hg.1	-1.39	T	PLEKHA5	pleckstrin homology domain containing, family A member 5	Multiple_Complex	2.17	0.022	0.8218			T	chr12	+
TC1200006967.hg.1	1.21	T	DERA	deoxyribose-phosphate aldolase (putative)	Multiple_Complex	-3.3	0.0303	0.8218			T	chr12	+	16032658	16033048
TC1200006905.hg.1	1.03	T	FAM234B	family with sequence similarity 234, member B	Multiple_Complex	-2.2	0.0369	0.8218			T	chr12	+
TC1200007146.hg.1	-1.31	T	STK38L	serine/threonine kinase 38 like	Multiple_Complex	2	0.0392	0.8218			T	chr12	+
TC1200006890.hg.1	1.19	T	APOLD1; DDX47	apolipoprotein L domain containing 1; DEAD (Asp-Glu-Ala-Asp) box polypeptide 47	Multiple_Complex	-2.15	0.0454	0.8218			T	chr12	+
TC1200006862.hg.1	-1.05	T	BCL2L14	BCL2-like 14 (apoptosis facilitator)	Multiple_Complex	2.03	0.0456	0.8218			T	chr12	+
TC1200006787.hg.1	-1.83	T	GABARAPL1	GABA(A) receptor-associated protein like 1	Multiple_Complex	2.05	0.0108	0.8218			T	chr12	+	10220779	10220831
TC1200006782.hg.1	1.13	T	CLEC9A	C-type lectin domain family 9, member A	Multiple_Complex	-2.09	0.0097	0.8218			T	chr12	+	10040848	10040968
TC1200006781.hg.1	1.09	T	CLEC12B	C-type lectin domain family 12, member B	Multiple_Complex	-2.08	0.0031	0.8129			T	chr12	+
TC1200006771.hg.1	-1.38	T	CLEC2D	C-type lectin domain family 2, member D	Multiple_Complex	2.1	0.0064	0.8218			T	chr12	+	9692828	9692883
TC1200006770.hg.1	-1.17	T	LOC374443; CLEC2DandNPM1P16andNPM1P7; RP11-705C15.3; RP11-705C15.5	C-type lectin domain family 2, member D pseudogene; Transcript Identified by AceView, Entrez Gene ID(s) 29121; 374443; 4876; 10831; novel transcript	Multiple_Complex	-2.18	0.019	0.8218			T	chr12	+	9658415	9658566
TC1200006888.hg.1	-1.24	T	CDKN1B	cyclin-dependent kinase inhibitor 1B (p27, Kip1)	Multiple_Complex	3.28	0.04	0.8218			T	chr12	+	12721036	12721064
TC1200007153.hg.1	-1.26	T	PPFIBP1	PTPRF interacting protein, binding protein 1 (liprin beta 1)	Multiple_Complex	2.68	0.0322	0.8218			T	chr12	+
TC1200007182.hg.1	1.45	T	FAR2	fatty acyl-CoA reductase 2	Multiple_Complex	-2.37	0.0152	0.8218			T	chr12	+	29151396	29151874
TC1200007236.hg.1	1.18	T	METTL20	methyltransferase like 20	Multiple_Complex	-2.46	0.0127	0.8218			T	chr12	+
TC1200007596.hg.1	1.37	T	GPD1	glycerol-3-phosphate dehydrogenase 1	Multiple_Complex	-2.17	0.0379	0.8218			T	chr12	+	50109423	50109519
TC1200007595.hg.1	1.11	T	SMARCD1	SWI/SNF related, matrix associated, actin dependent regulator of chromatin, subfamily d, member 1	Multiple_Complex	2.12	0.006	0.8218			T	chr12	+
TC1200007594.hg.1	1.87	T	ASIC1	acid sensing ion channel 1	Multiple_Complex	-2.66	0.0363	0.8218			T	chr12	+	50057637	50057703
TC1200007561.hg.1	1	T	SPATS2	spermatogenesis associated, serine-rich 2	Multiple_Complex	-2.12	0.0221	0.8218			T	chr12	+	49461038	49461229
TC1200007560.hg.1	1.67	T	DNAJC22	DnaJ (Hsp40) homolog, subfamily C, member 22	Multiple_Complex	-2.35	0.0219	0.8218			T	chr12	+
TC1200007535.hg.1	1.41	T	CACNB3	calcium channel, voltage-dependent, beta 3 subunit	Multiple_Complex	-3.24	0.0467	0.823			T	chr12	+
TC1200007501.hg.1	-1.03	T	RP1-228P16.4	novel transcript antisense to a novel protein	NonCoding	-2.05	0.0081	0.8218			T	chr12	+
TC1200007431.hg.1	-1.03	T			NonCoding	2.05	0.0206	0.8218			T	chr12	+	45945521	45946063
TC1200007425.hg.1	-1.38	T	ARID2	AT rich interactive domain 2 (ARID, RFX-like)	Multiple_Complex	3.1	0.0209	0.8218			T	chr12	+	45904342	45904398
TC1200007406.hg.1	1.22	T	IRAK4	interleukin 1 receptor associated kinase 4	Multiple_Complex	-2.69	0.005	0.8129			T	chr12	+	43772912	43772956
TC1200007359.hg.1	1.18	T	CNTN1	contactin 1	Multiple_Complex	-2.08	0.0426	0.8218			T	chr12	+
TC1200007352.hg.1	2.29	T	LRRK2	leucine-rich repeat kinase 2	Multiple_Complex	-2.2	0.026	0.8218			T	chr12	+	40283875	40283952
TC1200007277.hg.1	1.18	T	DNM1L	dynamin 1-like	Multiple_Complex	2.14	0.0225	0.8218			T	chr12	+
TC1200007262.hg.1	1.39	T	BICD1	bicaudal D homolog 1 (Drosophila)	Multiple_Complex	-2.38	0.0196	0.8218			T	chr12	+	32108645	32108796
TC1200007254.hg.1	-1.09	T	glozeeby	Transcript Identified by AceView	Unassigned	-2.12	0.0038	0.8129			T	chr12	+	31988592	31988657
TC1200006754.hg.1	-1.04	T			NonCoding	-2.06	0.048	0.8232			T	chr12	+
TC1200007622.hg.1	1.56	T	ATF1	activating transcription factor 1	Multiple_Complex	-2.11	0.0015	0.8003			T	chr12	+
TC1200006700.hg.1	-1.03	T	FOXJ2	forkhead box J2	Multiple_Complex	2.15	0.0225	0.8218			T	chr12	+
TC1200006654.hg.1	1.28	T	ATN1	atrophin 1	Multiple_Complex	-2.16	0.0133	0.8218			T	chr12	+
TC1100013159.hg.1	1	T	RP4-541C22.5	novel transcript	NonCoding	2.16	0.0338	0.8218			T	chr11	-	33668671	33669089
TC1100013157.hg.1	1.18	T	DCDC1	doublecortin domain containing 1	Coding	-2.65	0.0017	0.8003			T	chr11	-	31335447	31335564
TC1100013152.hg.1	1.09	T	SAA2; SAA2-SAA4; SAA4	serum amyloid A2; SAA2-SAA4 readthrough; serum amyloid A4, constitutive	Multiple_Complex	-2.85	0.0285	0.8218			T	chr11	-	18248389	18248455
TC1100013148.hg.1	-1.17	T	PIK3C2A	phosphatidylinositol-4-phosphate 3-kinase, catalytic subunit type 2 alpha	Multiple_Complex	2.21	0.002	0.8003			T	chr11	-
TC1100013128.hg.1	1.61	T	IFITM10	interferon induced transmembrane protein 10	Multiple_Complex	-2.02	0.0027	0.8123			T	chr11	-	1750443	1750580
TC1100013121.hg.1	1.76	T	BET1L	Bet1 golgi vesicular membrane trafficking protein-like	Multiple_Complex	-2.09	0.0294	0.8218			T	chr11	-	207322	207356
TC1100013165.hg.1	-1.07	T	SLC43A3	solute carrier family 43, member 3	Multiple_Complex	2.58	0.0142	0.8218			T	chr11	-
TC1100013116.hg.1	1.06	T	LOC100128239; RP11-713P17.3	uncharacterized LOC100128239; Transcript Identified by AceView, Entrez Gene ID(s) 100128239; novel transcript	Multiple_Complex	-2.75	0.0229	0.8218			T	chr11	+
TC1100013109.hg.1	-1.09	T	GRAMD1B	GRAM domain containing 1B	Multiple_Complex	2.09	0.0194	0.8218			T	chr11	+	123619107	123619224
TC1100013106.hg.1	1.13	T			NonCoding	-2.61	0.0025	0.8123			T	chr11	+	122527355	122527382
TC1100013093.hg.1	-1.21	T	BCO2; RPS12P21	beta-carotene oxygenase 2; ribosomal protein S12 pseudogene 21	Multiple_Complex	2.21	0.0449	0.8218			T	chr11	+
TC1100013091.hg.1	1.32	T	SDHD	succinate dehydrogenase complex subunit D, integral membrane protein	Multiple_Complex	3.16	0.0107	0.8218			T	chr11	+	112091079	112091132
TC1100013082.hg.1	1.38	T	PIWIL4	piwi-like RNA-mediated gene silencing 4	Multiple_Complex	-2.15	0.0483	0.8236			T	chr11	+	94603984	94604056
TC1100013071.hg.1	1.31	T	POLD3	polymerase (DNA-directed), delta 3, accessory subunit	Multiple_Complex	-2.45	0.007	0.8218			T	chr11	+	74592556	74592583
TC1100013114.hg.1	1.32	T			NonCoding	-2.51	0.0171	0.8218			T	chr11	+
TC1100013173.hg.1	1.18	T	C11orf98; LBHD1	chromosome 11 open reading frame 98; LBH domain containing 1	Multiple_Complex	-2.09	0.0341	0.8218			T	chr11	-	62667404	62667451
TC1100013191.hg.1	1.44	T	POLD4	polymerase (DNA-directed), delta 4, accessory subunit	Multiple_Complex	-2.67	0.0285	0.8218			T	chr11	-
TC1100013192.hg.1	1.71	T	CLCF1	cardiotrophin-like cytokine factor 1	Coding	-2.04	0.0138	0.8218			T	chr11	-
TC1200006640.hg.1	1.03	T	COPS7A	COP9 signalosome subunit 7A	Multiple_Complex	-2.1	0.0261	0.8218			T	chr12	+
TC1200006610.hg.1	1.38	T	PLEKHG6	pleckstrin homology domain containing, family G (with RhoGef domain) member 6	Multiple_Complex	-2.07	0.0207	0.8218			T	chr12	+
TC1200006604.hg.1	2.44	T	CD9	CD9 molecule	Multiple_Complex	-2.5	0.0458	0.8218			T	chr12	+	6199844	6199874
TC1200006561.hg.1	1.16	T	RAD51AP1	RAD51 associated protein 1	Multiple_Complex	2.09	0.0156	0.8218			T	chr12	+
TC1200006557.hg.1	-1.17	T	TIGAR	TP53 induced glycolysis regulatory phosphatase	Multiple_Complex	2.58	0.0169	0.8218			T	chr12	+	4353175	4354593
TC1200006469.hg.1	-1.12	T	WNT5B	wingless-type MMTV integration site family, member 5B	Multiple_Complex	2.43	0.0379	0.8218			T	chr12	+
TC1200006467.hg.1	1	T	LINC00942	long intergenic non-protein coding RNA 942	NonCoding	-3.19	0.03	0.8218			T	chr12	+	1506173	1507318
TC1200006450.hg.1	-1.04	T	WNK1	WNK lysine deficient protein kinase 1	Multiple_Complex	-2.09	0.0313	0.8218			T	chr12	+	904454	904487
TC11_KI270721v1_random00006432.hg.1	1.73	T	MRPL23; LOC102724828; AC004556.1	Homo sapiens mitochondrial ribosomal protein L23 (MRPL23), mRNA.; 39S ribosomal protein L23, mitochondrial-like; Homo sapiens mitochondrial ribosomal protein L23, mRNA (cDNA clone MGC:12795 IMAGE:4298000), complete cds.	Coding	-2.47	0.024	0.8218			T	chr11_KI270721v1_random	+	2585	2669
TC1100013230.hg.1	1.05	T	BCL9L	B-cell CLL/lymphoma 9-like	Multiple_Complex	2	0.0056	0.8175			T	chr11	-
TC1100013229.hg.1	1.35	T	FXYD6; FXYD6-FXYD2; FXYD2	FXYD domain containing ion transport regulator 6; FXYD6-FXYD2 readthrough; FXYD domain containing ion transport regulator 2	Multiple_Complex	-2.1	0.0192	0.8218			T	chr11	-
TC1100013209.hg.1	1.88	T	PAK1	p21 protein (Cdc42/Rac)-activated kinase 1	Multiple_Complex	-2.66	0.043	0.8218			T	chr11	-	77358841	77358897
TC1100013206.hg.1	1.23	T	STARD10	StAR-related lipid transfer domain containing 10	Multiple_Complex	-2.03	0.0364	0.8218			T	chr11	-
TC1100013198.hg.1	-1.26	T			NonCoding	-2.67	0.0062	0.8218			T	chr11	-
TC1100013194.hg.1	2.05	T	CORO1B	coronin, actin binding protein, 1B	Multiple_Complex	-2.57	0.0107	0.8218			T	chr11	-	67443753	67443821
TC1200006672.hg.1	-1.04	T	PEX5	peroxisomal biogenesis factor 5	Multiple_Complex	2.1	0.044	0.8218			T	chr12	+
TC1200007630.hg.1	1.12	T	LETMD1	LETM1 domain containing 1	Multiple_Complex	-2.25	0.0315	0.8218			T	chr12	+	51055699	51055833
TC1200007647.hg.1	1.01	T	ACVR1B	activin A receptor type IB	Multiple_Complex	-2.06	0.0438	0.8218			T	chr12	+	51982686	51982808
TC1200007652.hg.1	1.48	T	GRASP	GRP1 (general receptor for phosphoinositides 1)-associated scaffold protein	Multiple_Complex	-2.32	0.0051	0.8129			T	chr12	+	52011039	52011073
TC1200008771.hg.1	1.26	T	ISCU	iron-sulfur cluster assembly enzyme	Multiple_Complex	-2.87	0.0192	0.8218			T	chr12	+
TC1200008743.hg.1	1.28	T	BTBD11	BTB (POZ) domain containing 11	Multiple_Complex	2	0.0451	0.8218			T	chr12	+	107651674	107651787
TC1200008739.hg.1	-1.1	T	TMEM263	transmembrane protein 263	Multiple_Complex	2.32	0.036	0.8218			T	chr12	+	106978350	106978757
TC1200008731.hg.1	-1.17	T	RFX4	regulatory factor X, 4 (influences HLA class II expression)	Multiple_Complex	2.21	0.0136	0.8218			T	chr12	+
TC1200008675.hg.1	1.23	T	TXNRD1	thioredoxin reductase 1	Multiple_Complex	2.09	0.0138	0.8218			T	chr12	+
TC1200008669.hg.1	1.09	T	TDG	thymine DNA glycosylase	Multiple_Complex	-2.27	0.0018	0.8003			T	chr12	+	103982935	103983135
TC1200008789.hg.1	-1.06	T	DAO	D-amino-acid oxidase	Multiple_Complex	-2.3	0.0427	0.8218			T	chr12	+
TC1200008659.hg.1	-1.16	T	STAB2	stabilin 2	Multiple_Complex	2.05	0.0043	0.8129			T	chr12	+
TC1200008606.hg.1	-1.18	T	UTP20	UTP20 small subunit (SSU) processome component	Multiple_Complex	2.37	0.0236	0.8218			T	chr12	+
TC1200008597.hg.1	1.28	T	GAS2L3	growth arrest-specific 2 like 3	Multiple_Complex	-2.05	0.0469	0.8231			T	chr12	+	100578744	100578800
TC1200008574.hg.1	-1.74	T	APAF1	apoptotic peptidase activating factor 1	Multiple_Complex	2.9	0.0082	0.8218			T	chr12	+
TC1200008573.hg.1	1.17	T	SLC25A3; SNORA53	solute carrier family 25 (mitochondrial carrier; phosphate carrier), member 3; small nucleolar RNA, H/ACA box 53	Multiple_Complex	-2.37	0.0012	0.8003			T	chr12	+	98599635	98599857
TC1200008551.hg.1	1.06	T	RMST	rhabdomyosarcoma 2 associated transcript (non-protein coding)	NonCoding	-2.37	0.0093	0.8218			T	chr12	+
TC1200008541.hg.1	-1.12	T	CFAP54	cilia and flagella associated 54	Multiple_Complex	4.3	0.0219	0.8218			T	chr12	+
TC1200008642.hg.1	1.34	T	PARPBP	PARP1 binding protein	Multiple_Complex	5.81	0.0195	0.8218			T	chr12	+
TC1200008790.hg.1	1.35	T	USP30	ubiquitin specific peptidase 30	Multiple_Complex	-2.36	0.0182	0.8218			T	chr12	+
TC1200008795.hg.1	-1.08	T	ACACB	acetyl-CoA carboxylase beta	Multiple_Complex	2.1	0.0498	0.8246			T	chr12	+
TC1200008803.hg.1	1.92	T	MVK	mevalonate kinase	Multiple_Complex	-2.23	0.0493	0.8243			T	chr12	+	109573341	109573571
TC1200009303.hg.1	1.23	T	AACS	acetoacetyl-CoA synthetase	Multiple_Complex	-2.72	0.0114	0.8218			T	chr12	+
TC1200009248.hg.1	1.21	T	DDX55	DEAD (Asp-Glu-Ala-Asp) box polypeptide 55	Multiple_Complex	-3.12	0.016	0.8218			T	chr12	+	123607663	123607770
TC1200009239.hg.1	1.21	T	KMT5A	lysine (K)-specific methyltransferase 5A	Multiple_Complex	-2.21	0.0181	0.8218			T	chr12	+
TC1200009220.hg.1	-1.04	T	CCDC62	coiled-coil domain containing 62	Multiple_Complex	-2.01	0.0181	0.8218			T	chr12	+	122781164	122781294
TC1200009170.hg.1	1.24	T			NonCoding	2.12	0.042	0.8218			T	chr12	+	121615889	121618080
TC1200009137.hg.1	1.7	T	MLEC	malectin	Multiple_Complex	-2.19	0.0004	0.8003			T	chr12	+	120687146	120687172
TC1200009136.hg.1	2.94	T	CABP1	calcium binding protein 1	Multiple_Complex	-3.22	0.0147	0.8218			T	chr12	+	120640552	120640618
TC1200009111.hg.1	1.27	T	CCDC64	coiled-coil domain containing 64	Multiple_Complex	-2	0.0302	0.8218			T	chr12	+
TC1200009036.hg.1	1.64	T	FBXW8	F-box and WD repeat domain containing 8	Multiple_Complex	-2.15	0.0026	0.8123			T	chr12	+
TC1200008997.hg.1	-1.04	T	LOC101928225; RP11-116D17.1	uncharacterized LOC101928225; novel transcript	NonCoding	2.16	0.0092	0.8218			T	chr12	+
TC1200008949.hg.1	1.41	T	SDSL	serine dehydratase-like	Multiple_Complex	-2.15	0.0035	0.8129			T	chr12	+
TC1200008941.hg.1	1.02	T			NonCoding	3.44	0.045	0.8218			T	chr12	+
TC1200008933.hg.1	1.7	T	TPCN1	two pore segment channel 1	Multiple_Complex	-2.35	0.0092	0.8218			T	chr12	+	113296103	113296128
TC1200008848.hg.1	1.32	T	TCTN1	tectonic family member 1	Multiple_Complex	2.48	0.018	0.8218			T	chr12	+
TC1200008835.hg.1	-1.05	T	ATP2A2	ATPase, Ca++ transporting, cardiac muscle, slow twitch 2	Multiple_Complex	2.02	0.0383	0.8218			T	chr12	+
TC1200008535.hg.1	1.05	T	ELK3	ELK3, ETS-domain protein (SRF accessory protein 2)	Multiple_Complex	-2.04	0.0284	0.8218			T	chr12	+
TC1200008508.hg.1	1.09	T	VEZT	vezatin, adherens junctions transmembrane protein	Multiple_Complex	-2.27	0.0046	0.8129			T	chr12	+
TC1200008474.hg.1	-1.04	T	SOCS2	suppressor of cytokine signaling 2	Coding	-2.39	0.0042	0.8129			T	chr12	+	93572376	93572525
TC1200008370.hg.1	1.14	T	C12orf29	chromosome 12 open reading frame 29	Multiple_Complex	-2.26	0.0252	0.8218			T	chr12	+
TC1200007959.hg.1	1.12	T	MON2	MON2 homolog, regulator of endosome-to-Golgi trafficking	Multiple_Complex	2.56	0.0468	0.8231			T	chr12	+	62578454	62578505
TC1200007916.hg.1	-1.08	T	LOC100506869; lorno; RP11-362K2.2	uncharacterized LOC100506869; Transcript Identified by AceView; novel transcript	Multiple_Complex	2.92	0.0032	0.8129			T	chr12	+
TC1200007909.hg.1	-1.26	T	LOC105369785; RP11-58A17.4	uncharacterized LOC105369785; novel transcript	NonCoding	3.45	0.0389	0.8218			T	chr12	+
TC1200007906.hg.1	1.62	T	XRCC6BP1	XRCC6 binding protein 1	Multiple_Complex	-2.05	0.0091	0.8218			T	chr12	+	57941577	57941661
TC1200007822.hg.1	1.28	T	IKZF4	IKAROS family zinc finger 4	Multiple_Complex	-2.13	0.0377	0.8218			T	chr12	+
TC1200007821.hg.1	1.73	T	SUOX	sulfite oxidase	Multiple_Complex	-2.1	0.0234	0.8218			T	chr12	+	55999459	55999590
TC1200007816.hg.1	1.24	T	DGKA	diacylglycerol kinase alpha	Multiple_Complex	-2.04	0.0356	0.8218			T	chr12	+	55927319	55927619
TC1200007814.hg.1	-1.18	T			NonCoding	2.1	0.0173	0.8218			T	chr12	+
TC1200007804.hg.1	1.62	T	METTL7B	methyltransferase like 7B	Multiple_Complex	-2.54	0.001	0.8003			T	chr12	+
TC1200007731.hg.1	1.97	T	HOXC13	homeobox C13	Multiple_Complex	-2.74	0.0007	0.8003			T	chr12	+	53938792	53938822
TC1200007720.hg.1	1.16	T	RP11-793H13.12		Pseudogene	-6.32	0.0328	0.8218			T	chr12	+
TC1200007709.hg.1	1.08	T	PFDN5	prefoldin subunit 5	Multiple_Complex	-2.77	0.0006	0.8003			T	chr12	+
TC1200007706.hg.1	1.42	T	MFSD5	major facilitator superfamily domain containing 5	Multiple_Complex	-2.4	0.0242	0.8218			T	chr12	+	53251625	53251652
TC1200007694.hg.1	-1.04	T	SOAT2	sterol O-acyltransferase 2	Multiple_Complex	-2.17	0.0419	0.8218			T	chr12	+
TC1200007655.hg.1	1.07	T	OR7E47P	olfactory receptor, family 7, subfamily E, member 47 pseudogene	Multiple_Complex	-2.01	0.0331	0.8218			T	chr12	+
TC1200007989.hg.1	1.36	T	TMEM5	transmembrane protein 5	Multiple_Complex	-2.16	0.0079	0.8218			T	chr12	+
TC1200009405.hg.1	1.29	T	RP11-662M24.1	novel transcript	NonCoding	-3.26	0.004	0.8129			T	chr12	+
TC1200007990.hg.1	1.15	T	PABPC1P4	poly(A) binding protein, cytoplasmic 1 pseudogene 4 [Source:HGNC Symbol;Acc:HGNC:8563]	Multiple_Complex	2.4	0.003	0.8129			T	chr12	+
TC1200008028.hg.1	1.23	T	MSRB3	methionine sulfoxide reductase B3	Multiple_Complex	-2.4	0.0161	0.8218			T	chr12	+	65278704	65278731
TC1200008353.hg.1	-1.25	T	NTS	neurotensin	Multiple_Complex	-2.58	0.0238	0.8218			T	chr12	+
TC1200008295.hg.1	-1.06	T	OTOGL	otogelin-like	Multiple_Complex	-3.16	0.0234	0.8218			T	chr12	+
TC1200008285.hg.1	1.4	T	RP11-359M6.1; muhumi	Transcript Identified by AceView; novel transcript	NonCoding	-2.18	0.0057	0.821			T	chr12	+
TC1200008275.hg.1	2.07	T	SYT1	synaptotagmin I	Multiple_Complex	-2.07	0.0019	0.8003			T	chr12	+	78926597	78926720
TC1200008269.hg.1	-1.09	T	NAV3	neuron navigator 3	Multiple_Complex	-2.2	0.028	0.8218			T	chr12	+
TC1200008246.hg.1	2.01	T	RP11-20E24.1; flano	Transcript Identified by AceView; novel transcript	NonCoding	-2.15	0.0426	0.8218			T	chr12	+	76567383	76567416
TC1200008213.hg.1	1.24	T	ATXN7L3B	ataxin 7-like 3B	Multiple_Complex	-2.15	0.0017	0.8003			T	chr12	+	74541453	74545430
TC1200008166.hg.1	1.57	T	RP11-588H23.3	novel transcript, antisense to PTPRB	NonCoding	-2.21	0.0173	0.8218			T	chr12	+	70522524	70522630
TC1200008162.hg.1	1.07	T	CNOT2	CCR4-NOT transcription complex subunit 2	Multiple_Complex	-2.15	0.0088	0.8218			T	chr12	+	70332398	70332766
TC1200008133.hg.1	1.04	T	LYZ	lysozyme	Multiple_Complex	-2.41	0.0048	0.8129			T	chr12	+
TC1200008126.hg.1	1.36	T	CPSF6	cleavage and polyadenylation specific factor 6	Multiple_Complex	-3.04	0.0173	0.8218			T	chr12	+
TC1200008116.hg.1	-1.33	T	MDM2	MDM2 proto-oncogene, E3 ubiquitin protein ligase	Multiple_Complex	18.09	0.0286	0.8218			T	chr12	+
TC1200008113.hg.1	1.1	T	NUP107	nucleoporin 107kDa	Multiple_Complex	-3.63	0.0417	0.8218			T	chr12	+	68742463	68742531
TC1200008041.hg.1	-1.28	T	HMGA2	high mobility group AT-hook 2	Multiple_Complex	2.04	0.0307	0.8218			T	chr12	+
TC1200008037.hg.1	1.27	T			NonCoding	2.01	0.0419	0.8218			T	chr12	+	65740230	65741399
TC1200008005.hg.1	1.41	T	RASSF3	Ras association (RalGDS/AF-6) domain family member 3	Multiple_Complex	-2.25	0.0123	0.8218			T	chr12	+
TC0100006475.hg.1	-1	T	RP11-54O7.2; RP11-54O7.1; mera	Transcript Identified by AceView; novel transcript; putative novel transcript	NonCoding	2.05	0.0414	0.8218			T	chr1	+	911435	911473
TC1200012607.hg.1	-1.13	T			NonCoding	2.38	0.0147	0.8218			T	chr12	+	25293064	25293235
TC1200011873.hg.1	1.48	T	MMAB	methylmalonic aciduria (cobalamin deficiency) cblB type	Multiple_Complex	-2.12	0.0465	0.8226			T	chr12	-
TC1400007466.hg.1	1.21	T	FUT8	fucosyltransferase 8 (alpha (1,6) fucosyltransferase)	Multiple_Complex	-2.97	0.0199	0.8218			T	chr14	+	65410592	65411121
TC1400007444.hg.1	-1.07	T	PPP1R36	protein phosphatase 1, regulatory subunit 36	Multiple_Complex	3.89	0.0105	0.8218			T	chr14	+
TC1400007360.hg.1	1.04	T	RP11-1042B17.3	novel transcript, antisense to C14orf39	NonCoding	-2.1	0.0275	0.8218			T	chr14	+
TC1400007308.hg.1	1.12	T	TOMM20L	translocase of outer mitochondrial membrane 20 homolog (yeast)-like	Coding	-2.55	0.0035	0.8129			T	chr14	+	58402680	58402761
TC1400007300.hg.1	-1.13	T	PSMA3	proteasome subunit alpha 3	Multiple_Complex	2.28	0.0335	0.8218			T	chr14	+
TC1400007298.hg.1	-1.01	T	ACTR10	actin-related protein 10 homolog (S. cerevisiae)	Multiple_Complex	-2.25	0.0322	0.8218			T	chr14	+	58223702	58223782
TC1400007265.hg.1	-1.37	T	TMEM260	transmembrane protein 260	Multiple_Complex	2.11	0.0425	0.8218			T	chr14	+	56609106	56609140
TC1400007244.hg.1	1.15	T	KTN1	kinectin 1 (kinesin receptor)	Multiple_Complex	-2.2	0.0202	0.8218			T	chr14	+	55663343	55663954
TC1400007227.hg.1	2.59	T	LGALS3	lectin, galactoside-binding, soluble, 3	Multiple_Complex	-2.34	0.0348	0.8218			T	chr14	+	55137695	55138043
TC1400007154.hg.1	1.94	T	GNG2	guanine nucleotide binding protein (G protein), gamma 2	Multiple_Complex	-2.09	0.0101	0.8218			T	chr14	+	51841506	51841572
TC1400007139.hg.1	-1.14	T	TMX1	thioredoxin-related transmembrane protein 1	Multiple_Complex	2.01	0.0393	0.8218			T	chr14	+
TC1400007120.hg.1	1.4	T	ATL1	atlastin GTPase 1	Multiple_Complex	2.72	0.036	0.8218			T	chr14	+	50591535	50591639
TC1400007112.hg.1	1.36	T	ATP5S	ATP synthase, H+ transporting, mitochondrial Fo complex subunit s (factor B)	Multiple_Complex	-2.13	0.0123	0.8218			T	chr14	+	50322807	50322892
TC1400007027.hg.1	1.16	T	RP11-163M18.1; noyloyby	Transcript Identified by AceView; novel transcript, antisense to FSCB	NonCoding	-2.44	0.0133	0.8218			T	chr14	+
TC1400006998.hg.1	-2.53	T	LRFN5	leucine rich repeat and fibronectin type III domain containing 5	Multiple_Complex	-2.95	0.0497	0.8246			T	chr14	+
TC1400007500.hg.1	1.41	T	ARG2	arginase 2	Multiple_Complex	2.06	0.0495	0.8246			T	chr14	+
TC1400007547.hg.1	1.03	T	EXD2	exonuclease 3-5 domain containing 2	Multiple_Complex	-2.13	0.0242	0.8218			T	chr14	+	69209629	69209803
TC1400007554.hg.1	1.01	T	SLC39A9	solute carrier family 39, member 9	Multiple_Complex	-2.15	0.0244	0.8218			T	chr14	+
TC1400007566.hg.1	-1.4	T	SMOC1	SPARC related modular calcium binding 1	Multiple_Complex	-2.87	0.0261	0.8218			T	chr14	+	69994400	69994480
TC1400008119.hg.1	-1.32	T	PAPOLA	poly(A) polymerase alpha	Multiple_Complex	2.39	0.0016	0.8003			T	chr14	+
TC1400008118.hg.1	1.25	T	AK7	adenylate kinase 7	Multiple_Complex	-2.16	0.0066	0.8218			T	chr14	+	96478465	96478662
TC1400008058.hg.1	1.14	T	PPP4R4	protein phosphatase 4, regulatory subunit 4	Multiple_Complex	2.34	0.0451	0.8218			T	chr14	+	94230620	94230706
TC1400008053.hg.1	-1.15	T	LINC00521	long intergenic non-protein coding RNA 521	Multiple_Complex	2.01	0.0205	0.8218			T	chr14	+
TC1400007899.hg.1	1.19	T	SPATA7	spermatogenesis associated 7	Multiple_Complex	-2.16	0.037	0.8218			T	chr14	+	88469847	88470350
TC1400007869.hg.1	1.21	T	LOC101928767; CTD-2341M24.1	uncharacterized LOC101928767; novel transcript	NonCoding	2.75	0.0341	0.8218			T	chr14	+
TC1400007844.hg.1	1.15	T			NonCoding	-2.43	0.0194	0.8218			T	chr14	+	83841716	83841745
TC1400006970.hg.1	-1.23	T	PNN	pinin, desmosome associated protein	Multiple_Complex	-2.1	0.0429	0.8218			T	chr14	+	39182114	39182308
TC1400007841.hg.1	1.28	T			NonCoding	-4.1	0.0214	0.8218			T	chr14	+
TC1400007706.hg.1	1.08	T	FOS	FBJ murine osteosarcoma viral oncogene homolog	Multiple_Complex	-3.05	0.0138	0.8218			T	chr14	+	75279643	75279669
TC1400007704.hg.1	1.12	T			NonCoding	-2.08	0.0015	0.8003			T	chr14	+
TC1400007688.hg.1	-1.04	T	FCF1	FCF1 rRNA-processing protein	Multiple_Complex	2.79	0.0016	0.8003			T	chr14	+	74715821	74715950
TC1400007665.hg.1	-1.44	T	BBOF1	basal body orientation factor 1	Multiple_Complex	3.03	0.0054	0.8171			T	chr14	+
TC1400007632.hg.1	1.06	T	PAPLN	papilin, proteoglycan-like sulfated glycoprotein	Multiple_Complex	-2.27	0.0144	0.8218			T	chr14	+	73268379	73268556
TC1400007628.hg.1	-1.22	T	PSEN1	presenilin 1	Multiple_Complex	2	0.006	0.8218			T	chr14	+
TC1400007595.hg.1	-1.69	T	SIPA1L1	signal-induced proliferation-associated 1 like 1	Multiple_Complex	2.01	0.0032	0.8129			T	chr14	+	71321122	71321181
TC1400007752.hg.1	-1.29	T	GSTZ1	glutathione S-transferase zeta 1	Multiple_Complex	2.43	0.0006	0.8003			T	chr14	+
TC1400008181.hg.1	1.82	T	HHIPL1	HHIP-like 1	Multiple_Complex	-2.17	0.0158	0.8218			T	chr14	+	99645143	99645174
TC1400006848.hg.1	1.21	T	RP11-187E13.3		Pseudogene	-2	0.029	0.8218			T	chr14	+	31964715	31965095
TC1400006823.hg.1	1.07	T	SCFD1	sec1 family domain containing 1	Multiple_Complex	2.01	0.0005	0.8003			T	chr14	+
TC1300009868.hg.1	-1.7	T			NonCoding	3.59	0.0018	0.8003			T	chr13	-	112773970	112774073
TC1300009810.hg.1	1.22	T	ANKRD10	ankyrin repeat domain 10	Multiple_Complex	2.12	0.0007	0.8003			T	chr13	-
TC1300009809.hg.1	1.75	T	LINC00346	long intergenic non-protein coding RNA 346	Multiple_Complex	-2.31	0.0047	0.8129			T	chr13	-	110870309	110870490
TC1300009799.hg.1	1.55	T	CARS2	cysteinyl-tRNA synthetase 2, mitochondrial (putative)	Multiple_Complex	-2.16	0.0001	0.8003			T	chr13	-	110706371	110706469
TC1300009781.hg.1	-3.04	T	COL4A1	collagen, type IV, alpha 1	Multiple_Complex	3.76	0.0029	0.8129			T	chr13	-	110203566	110203607
TC1300009752.hg.1	1.04	T			NonCoding	-2.06	0.013	0.8218			T	chr13	-
TC1300009738.hg.1	-1.16	T			NonCoding	2.01	0.0352	0.8218			T	chr13	-
TC1300009725.hg.1	1.97	T	FAM155A	family with sequence similarity 155, member A	Coding	2.53	0.0491	0.8242			T	chr13	-	107169596	107170496
TC1300009712.hg.1	-2.99	T	EFNB2	ephrin-B2	Coding	2.08	0.0026	0.8123			T	chr13	-	106493040	106493428
TC1300009637.hg.1	1.41	T	GGACT	gamma-glutamylamine cyclotransferase	Multiple_Complex	-2.48	0.0229	0.8218			T	chr13	-
TC1300009609.hg.1	-1.15	T			NonCoding	2.36	0.0431	0.8218			T	chr13	-
TC1300009583.hg.1	-1.68	T	DOCK9	dedicator of cytokinesis 9	Multiple_Complex	2.58	0.0406	0.8218			T	chr13	-
TC1300009522.hg.1	-1.06	T	UGGT2	UDP-glucose glycoprotein glucosyltransferase 2	Multiple_Complex	-3.87	0.0422	0.8218			T	chr13	-
TC1300009521.hg.1	1.4	T			NonCoding	-2.38	0.0019	0.8003			T	chr13	-
TC1300009505.hg.1	1.53	T	ABCC4	ATP binding cassette subfamily C member 4	Multiple_Complex	-2.21	0.0091	0.8218			T	chr13	-	95301315	95301416
TC1300009882.hg.1	1	T			NonCoding	2.21	0.0453	0.8218			T	chr13	-
TC1300009895.hg.1	1.52	T	PCID2	PCI domain containing 2	Multiple_Complex	2.32	0.0081	0.8218			T	chr13	-
TC1300009902.hg.1	1.02	T			NonCoding	-2.09	0.0237	0.8218			T	chr13	-
TC1300009907.hg.1	1.46	T	DCUN1D2	DCN1, defective in cullin neddylation 1, domain containing 2	Multiple_Complex	-2.14	0.0389	0.8218			T	chr13	-	113490495	113490608
TC1400006792.hg.1	1.3	T	LINC01551	long intergenic non-protein coding RNA 1551	Multiple_Complex	5.34	0.007	0.8218			T	chr14	+
TC1400006697.hg.1	-1.17	T	DHRS2	dehydrogenase/reductase (SDR family) member 2	Multiple_Complex	-2.4	0.045	0.8218			T	chr14	+	23644496	23644543
TC1400006656.hg.1	-1.12	T	OXA1L	oxidase (cytochrome c) assembly 1-like	Multiple_Complex	3.92	0.0004	0.8003			T	chr14	+
TC1400006566.hg.1	1.15	T	TOX4	TOX high mobility group box family member 4	Multiple_Complex	-2.31	0.0412	0.8218			T	chr14	+
TC1400006551.hg.1	1.02	T	ARHGEF40	Rho guanine nucleotide exchange factor (GEF) 40	Multiple_Complex	2.6	0.0007	0.8003			T	chr14	+
TC1400006546.hg.1	1.05	T	TPPP2	tubulin polymerization-promoting protein family member 2	Multiple_Complex	5.11	0.0371	0.8218			T	chr14	+	21029246	21029271
TC1400006529.hg.1	1.82	T	ANG; RNASE4	angiogenin, ribonuclease, RNase A family, 5; ribonuclease, RNase A family, 4	Multiple_Complex	-2.94	0.0248	0.8218			T	chr14	+	20700603	20701215
TC1400006833.hg.1	1.23	T	AP4S1	adaptor-related protein complex 4, sigma 1 subunit	Multiple_Complex	-6.3	0.0403	0.8218			T	chr14	+
TC1400006461.hg.1	1.16	T	DUXAP10; LINC01296	double homeobox A pseudogene 10; long intergenic non-protein coding RNA 1296	Multiple_Complex	2.41	0.024	0.8218			T	chr14	+
TC1300010011.hg.1	1.33	T	LINC00452	long intergenic non-protein coding RNA 452	Multiple_Complex	-2.23	0.0169	0.8218			T	chr13	+
TC1300010007.hg.1	-1	T	TMEM255B	transmembrane protein 255B	Multiple_Complex	-3.74	0.0141	0.8218			T	chr13	+
TC1300009993.hg.1	1.27	T	BIVM	basic, immunoglobulin-like variable motif containing	Multiple_Complex	-3.07	0.0077	0.8218			T	chr13	+	102820070	102820386
TC1300009980.hg.1	-1.55	T	LMO7	LIM domain 7	Multiple_Complex	3.9	0.0374	0.8218			T	chr13	+	75623271	75623320
TC1300009979.hg.1	2.79	T	UCHL3	ubiquitin C-terminal hydrolase L3	Multiple_Complex	-2.99	0.0104	0.8218			T	chr13	+	75549750	75549790
TC1300009958.hg.1	-1.33	T	LINC00284	long intergenic non-protein coding RNA 284	NonCoding	3.38	0.0029	0.8129			T	chr13	+
TC1300009954.hg.1	1.81	T	DNAJC15	DnaJ (Hsp40) homolog, subfamily C, member 15	Multiple_Complex	-2.43	0.0008	0.8003			T	chr13	+	43023501	43023606
TC1300010041.hg.1	1.62	T	MRPS31P5	mitochondrial ribosomal protein S31 pseudogene 5	Multiple_Complex	-2.45	0.0411	0.8218			T	chr13	-
TC1400008184.hg.1	1.41	T	EML1	echinoderm microtubule associated protein like 1	Multiple_Complex	-2.36	0.0218	0.8218			T	chr14	+	99891199	99891227
TC1400008193.hg.1	1.12	T	EVL	Enah/Vasp-like	Multiple_Complex	2.06	0.0456	0.8218			T	chr14	+	100097481	100097658
TC1400008229.hg.1	-1.34	T	MEG3; MIR770	maternally expressed 3 (non-protein coding); microRNA 770	Multiple_Complex	2.16	0.0022	0.8053			T	chr14	+	100845903	100845988
TC1400009649.hg.1	1.09	T	NUMB	numb homolog (Drosophila)	Multiple_Complex	-4.04	0.029	0.8218			T	chr14	-
TC1400009627.hg.1	-1.21	T	flodor	Transcript Identified by AceView	Multiple_Complex	2.37	0.0428	0.8218			T	chr14	-
TC1400009617.hg.1	1.11	T	DPF3	D4, zinc and double PHD fingers, family 3	Multiple_Complex	-2.24	0.0137	0.8218			T	chr14	-
TC1400009601.hg.1	-1.19	T	RP1-261D10.2; skapo	novel transcript, antisense to SIPA1L1; Transcript Identified by AceView	Multiple_Complex	2.33	0.0397	0.8218			T	chr14	-
TC1400009576.hg.1	-1.22	T	SYNJ2BP-COX16; COX16; SYNJ2BP	SYNJ2BP-COX16 readthrough; COX16 cytochrome c oxidase assembly homolog; synaptojanin 2 binding protein	Multiple_Complex	-2.08	0.0087	0.8218			T	chr14	-	70366496	70372487
TC1400009563.hg.1	-1.32	T	SLC10A1	solute carrier family 10 (sodium/bile acid cotransporter), member 1	Coding	2.71	0.0467	0.823			T	chr14	-
TC1400009546.hg.1	-1.14	T	nohoru	Transcript Identified by AceView	Multiple_Complex	2.24	0.0038	0.8129			T	chr14	-	69354440	69357213
TC1400009529.hg.1	-1.17	T	ACTN1; HMGN1P3	actinin, alpha 1; high mobility group nucleosome binding domain 1 pseudogene 3	Multiple_Complex	-2.85	0.0045	0.8129			T	chr14	-
TC1400009528.hg.1	1.11	T	BLZF2P	basic leucine zipper nuclear factor 2 pseudogene [Source:HGNC Symbol;Acc:HGNC:20049]	Multiple_Complex	-2.13	0.0254	0.8218			T	chr14	-	68869730	68869951
TC1400009519.hg.1	1.03	T			NonCoding	3.14	0.0333	0.8218			T	chr14	-
TC1400009460.hg.1	-1.24	T	CTD-2014B16.3	novel transcript	NonCoding	2.2	0.0128	0.8218			T	chr14	-
TC1400009426.hg.1	1.02	T	MAX	MYC associated factor X	Multiple_Complex	2.05	0.0491	0.8243			T	chr14	-	65101546	65101572
TC1400009407.hg.1	-1.41	T	TEX21P	testis expressed 21, pseudogene	Multiple_Complex	2.31	0.0143	0.8218			T	chr14	-
TC1400009368.hg.1	-1.06	T	HIF1A-AS2; RP11-618G20.2	HIF1A antisense RNA 2 [Source:HGNC Symbol;Acc:HGNC:43015]; novel transcript	NonCoding	-2.8	0.05	0.8246			T	chr14	-
TC1400009359.hg.1	1.06	T			NonCoding	2.92	0.0194	0.8218			T	chr14	-	61254447	61255168
TC1400009682.hg.1	1.1	T	ENTPD5	ectonucleoside triphosphate diphosphohydrolase 5	Multiple_Complex	-2.07	0.0108	0.8218			T	chr14	-	73975936	73976015
TC1400009690.hg.1	-1	T	ABCD4	ATP binding cassette subfamily D member 4	Multiple_Complex	-2.03	0.0306	0.8218			T	chr14	-	74292287	74292311
TC1400009691.hg.1	1.48	T			NonCoding	-2.07	0.0002	0.8003			T	chr14	-	74326061	74326220
TC1400009703.hg.1	1.2	T	RPS6KL1	ribosomal protein S6 kinase-like 1	Multiple_Complex	2.6	0.0015	0.8003			T	chr14	-	74911248	74911276
TC1400010048.hg.1	-1.48	T	SERPINA9	serpin peptidase inhibitor, clade A (alpha-1 antiproteinase, antitrypsin), member 9	Multiple_Complex	2.38	0.0106	0.8218			T	chr14	-	94475924	94475985
TC1400010039.hg.1	1.44	T	DDX24	DEAD (Asp-Glu-Ala-Asp) box helicase 24	Multiple_Complex	-2.84	0.0006	0.8003			T	chr14	-	94055185	94056015
TC1400010015.hg.1	1.74	T	ITPK1	inositol-tetrakisphosphate 1-kinase	Multiple_Complex	-2.02	0.0088	0.8218			T	chr14	-	93115823	93115854
TC1400009992.hg.1	1.52	T	FBLN5	fibulin 5	Multiple_Complex	2.98	0.0006	0.8003			T	chr14	-
TC1400009982.hg.1	-1.09	T	PPP4R3A	protein phosphatase 4, regulatory subunit 3A	Multiple_Complex	2.62	0.0002	0.8003			T	chr14	-
TC1400009980.hg.1	1.83	T	CCDC88C	coiled-coil domain containing 88C	Multiple_Complex	-2.02	0.0176	0.8218			T	chr14	-	91416776	91416838
TC1400009973.hg.1	-1.74	T	RPS6KA5	ribosomal protein S6 kinase, 90kDa, polypeptide 5	Multiple_Complex	2.38	0.0428	0.8218			T	chr14	-	91052323	91052462
TC1400009351.hg.1	1.7	T	SIX1	SIX homeobox 1	Multiple_Complex	-2.56	0.0453	0.8218			T	chr14	-	60644509	60644695
TC1400009924.hg.1	-1.09	T	EML5	echinoderm microtubule associated protein like 5	Multiple_Complex	-2.87	0.009	0.8218			T	chr14	-	88702446	88702632
TC1400009912.hg.1	-1.69	T	GALC	galactosylceramidase	Multiple_Complex	2	0.0003	0.8003			T	chr14	-	87992304	87992405
TC1400009897.hg.1	1.16	T			NonCoding	-2.12	0.042	0.8218			T	chr14	-	85881537	85881567
TC1400009787.hg.1	-1.21	T	SPTLC2	serine palmitoyltransferase, long chain base subunit 2	Multiple_Complex	2.06	0.029	0.8218			T	chr14	-	77554758	77554926
TC1400009780.hg.1	1.45	T	NOXRED1	NADP-dependent oxidoreductase domain containing 1	Multiple_Complex	-2.5	0.031	0.8218			T	chr14	-
TC1400009777.hg.1	1.18	T	POMT2	protein-O-mannosyltransferase 2	Multiple_Complex	-2.53	0.0251	0.8218			T	chr14	-
TC1400009765.hg.1	-1.45	T			NonCoding	2.8	8.07e-05	0.8003			T	chr14	-
TC1400009710.hg.1	1.08	T	ACYP1	acylphosphatase 1, erythrocyte (common) type	Multiple_Complex	3.6	0.0247	0.8218			T	chr14	-
TC1400009922.hg.1	-1.49	T	PTPN21	protein tyrosine phosphatase, non-receptor type 21	Multiple_Complex	2.13	0.0331	0.8218			T	chr14	-
TC1400009337.hg.1	1.41	T	DHRS7	dehydrogenase/reductase (SDR family) member 7	Multiple_Complex	-2.41	0.0449	0.8218			T	chr14	-
TC1400009315.hg.1	1.05	T	TIMM9	translocase of inner mitochondrial membrane 9 homolog (yeast)	Multiple_Complex	-2.14	0.042	0.8218			T	chr14	-	58423850	58424007
TC1400009296.hg.1	-1.16	T	skeeneyby	Transcript Identified by AceView	Multiple_Complex	2.26	0.0296	0.8218			T	chr14	-
TC1400008716.hg.1	1.15	T	MYH6	myosin, heavy chain 6, cardiac muscle, alpha	Multiple_Complex	-2.06	0.0131	0.8218			T	chr14	-
TC1400008708.hg.1	1.17	T			NonCoding	2.25	0.0053	0.8162			T	chr14	-
TC1400008636.hg.1	-1.07	T	METTL3	methyltransferase like 3	Multiple_Complex	2.01	0.0098	0.8218			T	chr14	-	21502379	21503171
TC1400008626.hg.1	-1.22	T	sarswer	Transcript Identified by AceView	Unassigned	2.28	0.0336	0.8218			T	chr14	-
TC1400008603.hg.1	1.23	T	RP11-903H12.3	novel transcript, antisense to RNASE4 and ANG	NonCoding	-3.42	0.016	0.8218			T	chr14	-
TC1400008597.hg.1	1.11	T	RNASE12; RNASE11	ribonuclease, RNase A family, 12 (non-active); ribonuclease, RNase A family, 11 (non-active)	Multiple_Complex	-2.56	0.0012	0.8003			T	chr14	-	20587626	20587725
TC1400008561.hg.1	1.13	T	wocharbu	Transcript Identified by AceView	NonCoding	-2.33	0.0338	0.8218			T	chr14	-	19472251	19472366
TC1400008749.hg.1	-1.22	T	RABGGTA	Rab geranylgeranyltransferase, alpha subunit	Multiple_Complex	2.03	0.0114	0.8218			T	chr14	-	24266786	24266816
TC1400008557.hg.1	-1.02	T	POTEG; POTEM	POTE ankyrin domain family, member G; POTE ankyrin domain family, member M	Multiple_Complex	-2.49	0.0188	0.8218			T	chr14	-	19421624	19421694
TC1400008470.hg.1	1.06	T			NonCoding	2.01	0.0377	0.8218			T	chr14	+
TC1400008420.hg.1	-1.3	T	CTD-2134A5.3	novel transcript	NonCoding	2.22	0.0372	0.8218			T	chr14	+	103874960	103875004
TC1400008403.hg.1	-1.25	T			NonCoding	2.61	0.0008	0.8003			T	chr14	+
TC1400008395.hg.1	-1.11	T	EIF5	eukaryotic translation initiation factor 5	Multiple_Complex	3.47	0.0131	0.8218			T	chr14	+
TC1400008362.hg.1	1.04	T	TRAF3	TNF receptor-associated factor 3	Multiple_Complex	-2.41	0.0116	0.8218			T	chr14	+
TC1400008341.hg.1	-1.44	T	DYNC1H1	dynein, cytoplasmic 1, heavy chain 1	Multiple_Complex	2.02	0.0053	0.8159			T	chr14	+
TC1400008314.hg.1	1.07	T	roniru	Transcript Identified by AceView	Multiple_Complex	-2.5	0.044	0.8218			T	chr14	+
TC1400008546.hg.1	1.33	T	LINC01296; DUXAP10	long intergenic non-protein coding RNA 1296; double homeobox A pseudogene 10	Multiple_Complex	-2.04	0.0154	0.8218			T	chr14	-	19297097	19297219
TC1300009425.hg.1	1	T			NonCoding	2.34	0.0019	0.8003			T	chr13	-	89084869	89084956
TC1400008752.hg.1	1.04	T	CIDEB	cell death-inducing DFFA-like effector b	Multiple_Complex	-2.53	0.039	0.8218			T	chr14	-	24311371	24311395
TC1400008816.hg.1	1.39	T	PRKD1	protein kinase D1	Multiple_Complex	-2.21	0.04	0.8218			T	chr14	-
TC1400009295.hg.1	-1.19	T	EXOC5	exocyst complex component 5	Multiple_Complex	-2.03	0.0406	0.8218			T	chr14	-	57206794	57206860
TC1400009264.hg.1	1.21	T			NonCoding	2.53	0.021	0.8218			T	chr14	-
TC1400009259.hg.1	1.07	T	KTN1-AS1	KTN1 antisense RNA 1	NonCoding	2.46	0.0088	0.8218			T	chr14	-	55576187	55577379
TC1400009256.hg.1	-1.37	T	ATG14	autophagy related 14	Multiple_Complex	2.82	0.0193	0.8218			T	chr14	-
TC1400009214.hg.1	-23.6	T	BMP4	bone morphogenetic protein 4	Multiple_Complex	28.5	0.0338	0.8218			T	chr14	-	53956812	53956836
TC1400009194.hg.1	-1.37	T	FERMT2	fermitin family member 2	Multiple_Complex	4	0.0151	0.8218			T	chr14	-
TC1400009184.hg.1	-1.57	T	TXNDC16	thioredoxin domain containing 16	Multiple_Complex	2.82	0.004	0.8129			T	chr14	-
TC1400008780.hg.1	1.2	T	NOVA1	neuro-oncological ventral antigen 1	Multiple_Complex	-2.19	0.0254	0.8218			T	chr14	-	26595554	26595626
TC1400009128.hg.1	1.41	T	CDKL1	cyclin-dependent kinase-like 1 (CDC2-related kinase)	Multiple_Complex	-2.26	0.0207	0.8218			T	chr14	-	50362890	50363037
TC1400009108.hg.1	-1.03	T	POLE2	polymerase (DNA directed), epsilon 2, accessory subunit	Multiple_Complex	2.31	0.0333	0.8218			T	chr14	-	49647293	49647360
TC1400009100.hg.1	-1.09	T	NEMF	nuclear export mediator factor	Multiple_Complex	-3.21	0.0368	0.8218			T	chr14	-
TC1400009030.hg.1	-1.69	T	CTD-2298J14.2	novel transcript	NonCoding	-6.63	0.0099	0.8218			T	chr14	-
TC1400008973.hg.1	1.48	T	SLC25A21	solute carrier family 25 (mitochondrial oxoadipate carrier), member 21	Multiple_Complex	-2.27	0.0202	0.8218			T	chr14	-
TC1400008957.hg.1	1.09	T	PTCSC3	papillary thyroid carcinoma susceptibility candidate 3 (non-protein coding)	NonCoding	-7.16	0.0237	0.8218			T	chr14	-
TC1400008945.hg.1	-1.32	T	RALGAPA1	Ral GTPase activating protein, alpha subunit 1 (catalytic)	Multiple_Complex	-2.38	0.002	0.8003			T	chr14	-	35688459	35688540
TC1400008837.hg.1	1.15	T	LOC100506071; RP11-829H16.3; jupu	uncharacterized LOC100506071; Transcript Identified by AceView; novel transcript, antisense to COCH	NonCoding	-2.26	0.04	0.8218			T	chr14	-
TC1400009124.hg.1	-1.3	T	L2HGDH	L-2-hydroxyglutarate dehydrogenase	Multiple_Complex	2.15	0.0317	0.8218			T	chr14	-
TC1300009389.hg.1	-1.12	T			NonCoding	3.1	7.9e-05	0.8003			T	chr13	-
TC1300009330.hg.1	1.15	T	RBM26	RNA binding motif protein 26	Multiple_Complex	-2.6	0.0037	0.8129			T	chr13	-	79353153	79353224
TC1300009293.hg.1	1.43	T	MYCBP2	MYC binding protein 2, E3 ubiquitin protein ligase	Multiple_Complex	-2.04	0.0006	0.8003			T	chr13	-	77103209	77103310
TC1200012756.hg.1	-1.26	T	PRH1	proline-rich protein HaeIII subfamily 1	Multiple_Complex	2.54	0.0108	0.8218			T	chr12	-
TC1200012755.hg.1	-1.11	T	PRR4	proline rich 4 (lacrimal)	Multiple_Complex	2.31	0.0338	0.8218			T	chr12	-	10848560	10848934
TC1200012748.hg.1	-1.42	T	CD163L1	CD163 molecule-like 1	Multiple_Complex	2.53	0.0495	0.8246			T	chr12	-	7441154	7441246
TC1200012737.hg.1	-1.35	T	ZNF268	zinc finger protein 268	Multiple_Complex	3.55	0.0345	0.8218			T	chr12	+	133202318	133202348
TC1200012736.hg.1	-1.16	T	ZNF10	zinc finger protein 10	Multiple_Complex	-2.68	0.0222	0.8218			T	chr12	+
TC1200012730.hg.1	1.52	T	PXMP2	peroxisomal membrane protein 2	Multiple_Complex	-2.4	0.0107	0.8218			T	chr12	+
TC1200012723.hg.1	1	T	ZNF664	zinc finger protein 664	Multiple_Complex	2.04	0.0367	0.8218			T	chr12	+
TC1200012721.hg.1	1.35	T	ARL6IP4	ADP-ribosylation factor like GTPase 6 interacting protein 4	Multiple_Complex	-2.02	0.0343	0.8218			T	chr12	+
TC1200012719.hg.1	1.23	T	WDR66	WD repeat domain 66	Multiple_Complex	-2.45	0.0153	0.8218			T	chr12	+
TC1200012718.hg.1	1.23	T	PSMD9	proteasome 26S subunit, non-ATPase 9	Multiple_Complex	-2.11	0.0097	0.8218			T	chr12	+
TC1200012708.hg.1	-1.92	T	OAS1	2-5-oligoadenylate synthetase 1	Multiple_Complex	2.18	0.0454	0.8218			T	chr12	+
TC1200012701.hg.1	-1.03	T			NonCoding	2	0.0415	0.8218			T	chr12	+
TC1200012700.hg.1	-1.24	T	C12orf75	chromosome 12 open reading frame 75	Multiple_Complex	4.21	0.0454	0.8218			T	chr12	+
TC1200012695.hg.1	1.23	T	RP11-693J15.5	novel transcript	NonCoding	-2.18	0.0082	0.8218			T	chr12	+
TC1200012680.hg.1	1.05	T	ACSS3	acyl-CoA synthetase short-chain family member 3	Multiple_Complex	-2.44	0.0308	0.8218			T	chr12	+	81109560	81109704
TC1200012764.hg.1	-1.39	T	PRH1; TAS2R14; PRR4	proline-rich protein HaeIII subfamily 1; taste receptor, type 2, member 14; proline rich 4 (lacrimal)	Multiple_Complex	-2.18	0.0421	0.8218			T	chr12	-
TC1200012766.hg.1	-1	T	PRB1	proline-rich protein BstNI subfamily 1	Coding	-3.14	0.0077	0.8218			T	chr12	-
TC1200012787.hg.1	1.26	T	PUS7L	pseudouridylate synthase 7-like	Multiple_Complex	5.94	0.0284	0.8218			T	chr12	-	43746214	43746238
TC1200012789.hg.1	1.16	T	PRKAG1	protein kinase, AMP-activated, gamma 1 non-catalytic subunit	Multiple_Complex	-2.14	0.0159	0.8218			T	chr12	-
TC1300006674.hg.1	-1.37	T	wyvuby	Transcript Identified by AceView	Unassigned	-5.87	0.0259	0.8218			T	chr13	+
TC1300006658.hg.1	1.88	T	WASF3	WAS protein family, member 3	Multiple_Complex	2.54	0.0072	0.8218			T	chr13	+	26676625	26676724
TC1300006596.hg.1	-1.55	T	kerzo	Transcript Identified by AceView	Multiple_Complex	2.08	0.0027	0.8123			T	chr13	+
TC1300006516.hg.1	-1.25	T			NonCoding	2.94	0.0229	0.8218			T	chr13	+
TC1300006503.hg.1	1.26	T	IFT88	intraflagellar transport 88	Multiple_Complex	-2.55	0.0365	0.8218			T	chr13	+
TC1300006474.hg.1	1.15	T	MPHOSPH8	M-phase phosphoprotein 8	Multiple_Complex	-2.04	0.0463	0.8223			T	chr13	+	19670364	19670839
TC1300006441.hg.1	-1.01	T			NonCoding	-2.13	0.0284	0.8218			T	chr13	+
TC1200012668.hg.1	1.91	T	TRHDE	thyrotropin-releasing hormone degrading enzyme	Multiple_Complex	-2.4	0.0073	0.8218			T	chr12	+	72272683	72272748
TC1200012874.hg.1	1.13	T			NonCoding	-2.07	0.0082	0.8218			T	chr12	-	132381375	132381944
TC1200012836.hg.1	1.35	T	C12orf73	chromosome 12 open reading frame 73	Multiple_Complex	-2.24	0.0095	0.8218			T	chr12	-	103953414	103953534
TC1200012819.hg.1	1.33	T	TMBIM4	transmembrane BAX inhibitor motif containing 4	Multiple_Complex	-2.68	0.0262	0.8218			T	chr12	-	66160165	66160305
TC1200012813.hg.1	-1.16	T	B4GALNT1	beta-1,4-N-acetyl-galactosaminyl transferase 1	Multiple_Complex	2.67	0.0222	0.8218			T	chr12	-	57626744	57626940
TC1200012809.hg.1	1.32	T			NonCoding	-2.08	0.0369	0.8218			T	chr12	-	57395748	57396158
TC1200012798.hg.1	1.39	T	ATP5G2	ATP synthase, H+ transporting, mitochondrial Fo complex subunit C2 (subunit 9)	Multiple_Complex	-2.01	0.0333	0.8218			T	chr12	-	53673813	53674021
TC1200012791.hg.1	-1.08	T	FMNL3	formin like 3	Multiple_Complex	2.03	0.0041	0.8129			T	chr12	-	49657082	49657190
TC1200012790.hg.1	1.23	T	KMT2D	lysine (K)-specific methyltransferase 2D	Multiple_Complex	-2.07	0.0198	0.8218			T	chr12	-
TC1200012861.hg.1	1.25	T	DIABLO	diablo, IAP-binding mitochondrial protein	Multiple_Complex	-2.42	0.0455	0.8218			T	chr12	-	122216089	122216487
TC1200012655.hg.1	1.47	T	HELB	helicase (DNA) B	Multiple_Complex	2.43	0.0155	0.8218			T	chr12	+
TC1200012651.hg.1	1.87	T	KIF5A	kinesin family member 5A	Multiple_Complex	2.01	0.0421	0.8218			T	chr12	+	57564460	57564508
TC1200012643.hg.1	-1.42	T	ERBB3	erb-b2 receptor tyrosine kinase 3	Multiple_Complex	2.17	0.0013	0.8003			T	chr12	+	56087643	56087794
TC1200012254.hg.1	1.73	T	VPS37B	vacuolar protein sorting 37 homolog B (S. cerevisiae)	Multiple_Complex	-2.19	0.0138	0.8218			T	chr12	-	122896128	122896165
TC1200012234.hg.1	1	T	CLIP1	CAP-GLY domain containing linker protein 1	Multiple_Complex	2.96	0.0183	0.8218			T	chr12	-	122347375	122347479
TC1200012232.hg.1	-1.29	T	RP11-512M8.11	novel transcript	NonCoding	2.38	0.0015	0.8003			T	chr12	-
TC1200012227.hg.1	-1.15	T			NonCoding	2	0.0379	0.8218			T	chr12	-
TC1200012199.hg.1	-1.08	T	CAMKK2	calcium/calmodulin-dependent protein kinase kinase 2, beta	Multiple_Complex	-3.23	0.0071	0.8218			T	chr12	-
TC1200012167.hg.1	1.23	T	COQ5	coenzyme Q5, methyltransferase	Multiple_Complex	-2.06	0.011	0.8218			T	chr12	-
TC1200012153.hg.1	1.69	T	PXN	paxillin	Multiple_Complex	-2.17	0.0143	0.8218			T	chr12	-	120215560	120215661
TC1200012256.hg.1	1.15	T	ABCB9	ATP binding cassette subfamily B member 9	Multiple_Complex	2.07	0.0425	0.8218			T	chr12	-	122929629	122929910
TC1200012111.hg.1	1.51	T	TAOK3	TAO kinase 3	Multiple_Complex	-2	0.0025	0.8123			T	chr12	-	118296942	118297163
TC1200012038.hg.1	-1.05	T			NonCoding	2.3	0.0046	0.8129			T	chr12	-
TC1200012029.hg.1	-1.5	T			NonCoding	-2.32	0.0203	0.8218			T	chr12	-
TC1200011971.hg.1	1	T	RPL6	ribosomal protein L6	Multiple_Complex	-2.17	0.018	0.8218			T	chr12	-	112408659	112408952
TC1200011968.hg.1	-1.05	T	HECTD4; MIR6861	HECT domain containing E3 ubiquitin protein ligase 4; microRNA 6861	Multiple_Complex	-2.07	0.0133	0.8218			T	chr12	-	112243353	112243519
TC1200011961.hg.1	-1.22	T	TMEM116	transmembrane protein 116	Multiple_Complex	2.39	0.0083	0.8218			T	chr12	-	112003800	112003863
TC1200011908.hg.1	1.25	T	GPN3	GPN-loop GTPase 3	Multiple_Complex	-2.34	0.0426	0.8218			T	chr12	-
TC1200011894.hg.1	1.02	T	C12orf76	chromosome 12 open reading frame 76	Multiple_Complex	2.23	0.0253	0.8218			T	chr12	-
TC1200012100.hg.1	1.04	T	KSR2	kinase suppressor of ras 2	Multiple_Complex	2.6	0.0176	0.8218			T	chr12	-
TC1300006683.hg.1	1.67	T	GTF3A	general transcription factor IIIA	Multiple_Complex	-2.11	0.0055	0.8175			T	chr13	+	27434657	27434804
TC1200012303.hg.1	-1.05	T			NonCoding	2.06	0.0454	0.8218			T	chr12	-
TC1200012334.hg.1	-1.01	T	UBC	ubiquitin C	Multiple_Complex	-2.19	0.0334	0.8218			T	chr12	-	124914005	124914040
TC1200012642.hg.1	1.11	T	BLOC1S1-RDH5; RP11-644F5.10	BLOC1S1-RDH5 readthrough; Uncharacterized protein [Source:UniProtKB/TrEMBL;Acc:F8VNQ1]	Multiple_Complex	-2.48	0.0028	0.8129			T	chr12	+	55721955	55722418
TC1200012639.hg.1	-1.33	T	HOXC6; HOXC4; HOXC5	homeobox C6; homeobox C4; homeobox C5	Multiple_Complex	2.41	0.0109	0.8218			T	chr12	+	54053923	54054361
TC1200012637.hg.1	-1.05	T	HOXC10	homeobox C10	Multiple_Complex	2.19	0.0031	0.8129			T	chr12	+
TC1200012635.hg.1	1.84	T	PRR13	proline rich 13	Multiple_Complex	-2.17	0.0141	0.8218			T	chr12	+
TC1200012628.hg.1	1.2	T	TMBIM6	transmembrane BAX inhibitor motif containing 6	Multiple_Complex	-2.06	0.0259	0.8218			T	chr12	+
TC1200012618.hg.1	1.21	T	LOC100288798; RP11-96H19.1; RP11-446N19.1	uncharacterized LOC100288798; novel transcript	NonCoding	2.96	0.0071	0.8218			T	chr12	+
TC1200012617.hg.1	1.55	T	FGD4	FYVE, RhoGEF and PH domain containing 4	Multiple_Complex	-2.31	2.16e-05	0.8003			T	chr12	+	32633549	32633689
TC1200012332.hg.1	-1.26	T			NonCoding	2.02	0.0251	0.8218			T	chr12	-
TC1100013061.hg.1	1.9	T	NADSYN1	NAD synthetase 1	Multiple_Complex	-2.34	0.0171	0.8218			T	chr11	+	71459675	71460040
TC1200012601.hg.1	-1.04	T	SLCO1B3	solute carrier organic anion transporter family, member 1B3	Multiple_Complex	2.01	0.0338	0.8218			T	chr12	+	20862757	20862854
TC1200012598.hg.1	1.42	T	MGST1	microsomal glutathione S-transferase 1	NonCoding	-2.14	0.0242	0.8218			T	chr12	+	16382827	16383604
TC1200012584.hg.1	1.38	T	TAPBPL	TAP binding protein-like	Multiple_Complex	-2.42	0.0144	0.8218			T	chr12	+	6461035	6461390
TC1200012575.hg.1	1.6	T	DYRK4	dual specificity tyrosine-(Y)-phosphorylation regulated kinase 4	Multiple_Complex	-2.26	0.0015	0.8003			T	chr12	+	4564381	4564498
TC1200012554.hg.1	-1.16	T			NonCoding	2.28	0.0275	0.8218			T	chr12	-	133025682	133025999
TC1200012543.hg.1	1.28	T	ANKLE2	ankyrin repeat and LEM domain containing 2	Multiple_Complex	-2.28	0.0012	0.8003			T	chr12	-	132750850	132751334
TC1200012471.hg.1	1.08	T	fugeeby	Transcript Identified by AceView	Multiple_Complex	-2.49	0.0429	0.8218			T	chr12	-
TC1200012602.hg.1	1.06	T	SLCO1B7; SLCO1B1	solute carrier organic anion transporter family, member 1B7 (non-functional); solute carrier organic anion transporter family, member 1B1	Multiple_Complex	2.56	0.0219	0.8218			T	chr12	+
TC1200011811.hg.1	1.35	T	MTERF2	mitochondrial transcription termination factor 2	Multiple_Complex	2.17	0.0171	0.8218			T	chr12	-
TC1300006767.hg.1	2	T	USPL1	ubiquitin specific peptidase like 1	Multiple_Complex	-2.71	0.0176	0.8218			T	chr13	+	30617783	30617920
TC1300006799.hg.1	2.14	T	FRY	FRY microtubule binding protein	Multiple_Complex	-2.27	0.0301	0.8218			T	chr13	+	32124286	32124376
TC1300008614.hg.1	1.28	T	SPG20	spastic paraplegia 20 (Troyer syndrome)	Multiple_Complex	2.58	0.0075	0.8218			T	chr13	-
TC1300008585.hg.1	1.37	T			NonCoding	-4.32	0.0269	0.8218			T	chr13	-
TC1300008584.hg.1	1.3	T			NonCoding	-3.45	0.0254	0.8218			T	chr13	-
TC1300008573.hg.1	1.51	T	STARD13	StAR-related lipid transfer domain containing 13	Multiple_Complex	-2.67	0.0185	0.8218			T	chr13	-	33676799	33676835
TC1300008511.hg.1	1.15	T	KATNAL1	katanin p60 subunit A-like 1	Multiple_Complex	-2.66	0.0018	0.8003			T	chr13	-	30210443	30210664
TC1300008463.hg.1	-1.43	T	FLT1	fms-related tyrosine kinase 1	Multiple_Complex	-2.84	0.0085	0.8218			T	chr13	-
TC1300008439.hg.1	1.47	T	MTIF3	mitochondrial translational initiation factor 3	Multiple_Complex	-2.17	0.0004	0.8003			T	chr13	-
TC1300008414.hg.1	-1.07	T	WASF3-AS1; RP11-323P14.2; shunor	WASF3 antisense RNA 1 [Source:HGNC Symbol;Acc:HGNC:39841]; putative novel transcript; Transcript Identified by AceView	NonCoding	2.04	0.0317	0.8218			T	chr13	-
TC1300008371.hg.1	1.35	T	CENPJ	centromere protein J	Multiple_Complex	-2.55	0.0386	0.8218			T	chr13	-	24912070	24912581
TC1300008338.hg.1	-1	T	MIPEP	mitochondrial intermediate peptidase	Multiple_Complex	2.13	0.0351	0.8218			T	chr13	-	23879268	23879354
TC1300008289.hg.1	-1.26	T	ZDHHC20	zinc finger, DHHC-type containing 20	Multiple_Complex	2.34	0.0023	0.8084			T	chr13	-
TC1300008264.hg.1	1.42	T	N6AMT2	N-6 adenine-specific DNA methyltransferase 2 (putative)	Multiple_Complex	2.94	0.0024	0.8102			T	chr13	-
TC1300008250.hg.1	1.22	T	GJB6	gap junction protein beta 6	Multiple_Complex	-2.26	0.0344	0.8218			T	chr13	-
TC1300008213.hg.1	1.01	T	TCONS_l2_00007055	Jeck2013 ANNOTATED, INTERNAL, ncRNA, OVEXON best transcript TCONS_l2_00007055	Multiple_Complex	-2.59	0.01	0.8218			T	chr13	-	19208541	19209384
TC1300008185.hg.1	-1.23	T	GGT4P	gamma-glutamyltransferase 4 pseudogene [Source:HGNC Symbol;Acc:HGNC:33207]	Pseudogene	2.65	0.0133	0.8218			T	chr13	-
TC1300008626.hg.1	1.68	T	SMAD9	SMAD family member 9	Multiple_Complex	-2.05	0.0076	0.8218			T	chr13	-	36920239	36920272
TC1300008633.hg.1	1.2	T	SUPT20H	SPT20 homolog, SAGA complex component	Multiple_Complex	3.16	0.0247	0.8218			T	chr13	-	37051584	37051646
TC1300008644.hg.1	-3.94	T	POSTN	periostin, osteoblast specific factor	Multiple_Complex	2.17	0.0436	0.8218			T	chr13	-	37586139	37586280
TC1300008660.hg.1	1.31	T	PROSER1	proline and serine rich 1	Multiple_Complex	-2.15	0.0174	0.8218			T	chr13	-	39026388	39026472
TC1300009271.hg.1	-1.01	T	TBC1D4	TBC1 domain family, member 4	Multiple_Complex	-2.08	0.0297	0.8218			T	chr13	-	75341496	75341531
TC1300009218.hg.1	-1.67	T	DACH1	dachshund family transcription factor 1	Multiple_Complex	2	0.0478	0.8232			T	chr13	-	71475141	71475209
TC1300009114.hg.1	1.07	T			NonCoding	-2.23	0.016	0.8218			T	chr13	-
TC1300008961.hg.1	-1.03	T	DLEU1-AS1	DLEU1 antisense RNA 1	NonCoding	2.05	0.0016	0.8003			T	chr13	-
TC1300008938.hg.1	1.23	T	DLEU2; MIR15A; MIR16-1; MIR3613	deleted in lymphocytic leukemia 2 (non-protein coding); microRNA 15a; microRNA 16-1; microRNA 3613	Multiple_Complex	-2.25	0.0013	0.8003			T	chr13	-	50027240	50027361
TC1300008936.hg.1	1.89	T	SPRYD7	SPRY domain containing 7	Multiple_Complex	-2.61	0.0064	0.8218			T	chr13	-
TC1300008918.hg.1	-1.46	T	RCBTB1	regulator of chromosome condensation (RCC1) and BTB (POZ) domain containing protein 1	Multiple_Complex	2.12	0.0346	0.8218			T	chr13	-	49551171	49551325
TC1300008171.hg.1	1.23	T	CDC16	cell division cycle 16	Multiple_Complex	-2.18	0.0109	0.8218			T	chr13	+	114244562	114244889
TC1300008917.hg.1	-1.04	T			NonCoding	-2.07	0.0092	0.8218			T	chr13	-	49418934	49419437
TC1300008840.hg.1	1.05	T	LCP1	lymphocyte cytosolic protein 1 (L-plastin)	Multiple_Complex	-3.36	0.0159	0.8218			T	chr13	-
TC1300008819.hg.1	1.2	T	TPT1; SNORA31	tumor protein, translationally-controlled 1; small nucleolar RNA, H/ACA box 31	Multiple_Complex	-2.64	0.0002	0.8003			T	chr13	-	45337480	45337553
TC1300008777.hg.1	-1.1	T			NonCoding	2.51	0.0455	0.8218			T	chr13	-	43992353	43992581
TC1300008766.hg.1	1.15	T	ENOX1	ecto-NOX disulfide-thiol exchanger 1	Multiple_Complex	-2.47	2.51e-05	0.8003			T	chr13	-
TC1300008720.hg.1	1.35	T	MTRF1	mitochondrial translational release factor 1	Multiple_Complex	-2.17	0.0046	0.8129			T	chr13	-
TC1300008697.hg.1	1.05	T	SUGT1P3; TPTE2P5	SGT1 homolog, MIS12 kinetochore complex assembly cochaperone pseudogene 3; transmembrane phosphoinositide 3-phosphatase and tensin homolog 2 pseudogene 5	Multiple_Complex	-2.4	0.0235	0.8218			T	chr13	-	40864192	40864352
TC1300008668.hg.1	3.19	T	LHFP	lipoma HMGIC fusion partner	Multiple_Complex	-3.73	5.16e-05	0.8003			T	chr13	-	39603312	39603528
TC1300008894.hg.1	1.15	T	RCBTB2	regulator of chromosome condensation (RCC1) and BTB (POZ) domain containing protein 2	Multiple_Complex	-3.47	0.0071	0.8218			T	chr13	-	48524659	48524757
TC1300008153.hg.1	-1.83	T	GAS6-AS2	GAS6 antisense RNA 2 (head to head)	NonCoding	2.04	0.006	0.8218			T	chr13	+	113864940	113865009
TC1300008137.hg.1	1.94	T	TMCO3	transmembrane and coiled-coil domains 3	Multiple_Complex	-2.01	0.0014	0.8003			T	chr13	+	113491043	113491095
TC1300008126.hg.1	1.06	T			NonCoding	-2.43	0.0127	0.8218			T	chr13	+	113332403	113340321
TC1300007248.hg.1	1.56	T	CKAP2	cytoskeleton associated protein 2	Multiple_Complex	2.59	0.0074	0.8218			T	chr13	+
TC1300007208.hg.1	1.4	T	RNASEH2B	ribonuclease H2, subunit B	Multiple_Complex	-2.16	0.0082	0.8218			T	chr13	+
TC1300007164.hg.1	1.09	T	SETDB2	SET domain, bifurcated 2	Multiple_Complex	2.2	0.0132	0.8218			T	chr13	+
TC1300007161.hg.1	1.28	T	CDADC1	cytidine and dCMP deaminase domain containing 1	Multiple_Complex	-3.94	0.0442	0.8218			T	chr13	+
TC1300007152.hg.1	-1.03	T	FNDC3A	fibronectin type III domain containing 3A	Multiple_Complex	-2.07	0.0207	0.8218			T	chr13	+	48987915	48988017
TC1300007098.hg.1	-1.09	T			NonCoding	-2.12	0.0319	0.8218			T	chr13	+	46466731	46466890
TC1300007063.hg.1	-1.09	T	TPT1-AS1	TPT1 antisense RNA 1	NonCoding	2.83	0.0355	0.8218			T	chr13	+	45389821	45389871
TC1300007249.hg.1	-1.18	T	TPTE2P3	transmembrane phosphoinositide 3-phosphatase and tensin homolog 2 pseudogene 3	Multiple_Complex	2.3	0.0144	0.8218			T	chr13	+
TC1300006989.hg.1	1.1	T	AKAP11	A kinase (PRKA) anchor protein 11	Multiple_Complex	-3.02	0.0054	0.8171			T	chr13	+	42313047	42313130
TC1300006981.hg.1	-1.04	T	rorire	Transcript Identified by AceView	NonCoding	2.1	0.0412	0.8218			T	chr13	+
TC1300006950.hg.1	1.11	T			NonCoding	-2.63	0.0305	0.8218			T	chr13	+
TC1300006890.hg.1	1.8	T	EXOSC8	exosome component 8	Multiple_Complex	-2.97	0.0243	0.8218			T	chr13	+
TC1300006861.hg.1	-1.48	T	NBEA	neurobeachin	Multiple_Complex	2.08	0.0049	0.8129			T	chr13	+	34942287	34942318
TC1300006810.hg.1	1.25	T	PDS5B	PDS5 cohesin associated factor B	Multiple_Complex	3.82	0.0067	0.8218			T	chr13	+
TC1300006805.hg.1	-1.37	T			NonCoding	2.52	0.0004	0.8003			T	chr13	+
TC1300006802.hg.1	1.29	T	BRCA2	breast cancer 2, early onset	Multiple_Complex	-2.09	0.0489	0.8241			T	chr13	+	32375343	32375406
TC1300006987.hg.1	1.05	T	DGKH	diacylglycerol kinase, eta	Multiple_Complex	-2.54	0.0115	0.8218			T	chr13	+
TC1300006770.hg.1	-1	T	ALOX5AP	arachidonate 5-lipoxygenase-activating protein	Multiple_Complex	2.22	0.0351	0.8218			T	chr13	+
TC1300007251.hg.1	1.31	T	SUGT1	SGT1 homolog, MIS12 kinetochore complex assembly cochaperone	Multiple_Complex	-2.23	0.0089	0.8218			T	chr13	+	52652839	52652865
TC1300007491.hg.1	-2.99	T	KLF5	Kruppel-like factor 5 (intestinal)	Multiple_Complex	2.88	0.0269	0.8218			T	chr13	+	73058792	73059015
TC1300008056.hg.1	-1.61	T	LINC00403	long intergenic non-protein coding RNA 403	NonCoding	2.15	0.0298	0.8218			T	chr13	+	112107119	112107359
TC1300008010.hg.1	-1.43	T	COL4A2	collagen, type IV, alpha 2	Multiple_Complex	-2.36	0.0432	0.8218			T	chr13	+
TC1300007985.hg.1	1.44	T			NonCoding	-2.26	0.0206	0.8218			T	chr13	+	109332482	109333266
TC1300007925.hg.1	1.44	T	DAOA	D-amino acid oxidase activator	Coding	-3.15	0.027	0.8218			T	chr13	+	105466061	105466215
TC1300007908.hg.1	-1.09	T			NonCoding	-2.04	0.0121	0.8218			T	chr13	+	104323428	104323537
TC1300007824.hg.1	1.22	T	UBAC2	UBA domain containing 2	Multiple_Complex	-2.07	0.0123	0.8218			T	chr13	+	99312783	99313387
TC1300007794.hg.1	-1.37	T	FARP1; MIR3170	FERM, ARH/RhoGEF and pleckstrin domain protein 1; microRNA 3170	Multiple_Complex	6.38	0.0032	0.8129			T	chr13	+	98399286	98401415
TC1300007346.hg.1	1.19	T	LINC00378	long intergenic non-protein coding RNA 378	NonCoding	-3.3	0.015	0.8218			T	chr13	+
TC1300007791.hg.1	-1.03	T	IPO5	importin 5	Multiple_Complex	2.44	0.007	0.8218			T	chr13	+	97982055	97982143
TC1300007746.hg.1	-1.17	T	plerdoby	Transcript Identified by AceView	Multiple_Complex	2.59	0.0231	0.8218			T	chr13	+
TC1300007742.hg.1	1.01	T			NonCoding	-3.07	0.0118	0.8218			T	chr13	+
TC1300007663.hg.1	-1.05	T			NonCoding	-2.46	0.0357	0.8218			T	chr13	+
TC1300007638.hg.1	1.13	T			NonCoding	2.08	0.0061	0.8218			T	chr13	+
TC1300007633.hg.1	-1.26	T			NonCoding	2.28	0.0214	0.8218			T	chr13	+
TC1300007623.hg.1	-1.26	T			NonCoding	2.37	0.0339	0.8218			T	chr13	+	81804482	81804955
TC1300007570.hg.1	-1.19	T	RNF219-AS1	RNF219 antisense RNA 1	NonCoding	2.41	0.0159	0.8218			T	chr13	+
TC1300007774.hg.1	1.18	T	MBNL2	muscleblind-like splicing regulator 2	Multiple_Complex	5.17	0.0051	0.8129			T	chr13	+
TC1100013057.hg.1	1.11	T	TCIRG1	T-cell, immune regulator 1, ATPase, H+ transporting, lysosomal V0 subunit A3	Multiple_Complex	-3.87	0.0064	0.8218			T	chr11	+	68050255	68050282
TC1100012225.hg.1	1	T	NPAT	nuclear protein, ataxia-telangiectasia locus	Multiple_Complex	-2.51	0.0339	0.8218			T	chr11	-
TC1100013031.hg.1	1.21	T	NUDT22	nudix hydrolase 22	Multiple_Complex	2.39	0.0024	0.8105			T	chr11	+	64229540	64229571
TC1000008253.hg.1	1.17	T	NRG3	neuregulin 3	Coding	-2.95	0.0095	0.8218			T	chr10	+
TC1000008182.hg.1	1.07	T	ZMIZ1	zinc finger, MIZ-type containing 1	Multiple_Complex	2.01	0.0088	0.8218			T	chr10	+
TC1000008164.hg.1	-1.26	T	LINC00856	long intergenic non-protein coding RNA 856	NonCoding	2.32	0.0126	0.8218			T	chr10	+
TC1000008135.hg.1	-1.19	T			NonCoding	-2.07	0.0405	0.8218			T	chr10	+
TC1000008123.hg.1	1.23	T	KCNMA1-AS1	KCNMA1 antisense RNA 1	NonCoding	-2.33	0.0373	0.8218			T	chr10	+	76949362	76949387
TC1000008063.hg.1	1.91	T	ADK; MRPL35P3	adenosine kinase; mitochondrial ribosomal protein L35 pseudogene 3	Multiple_Complex	-2.05	0.0045	0.8129			T	chr10	+	74151279	74151343
TC1000008056.hg.1	1.2	T	VCL	vinculin	Multiple_Complex	-3.06	0.0358	0.8218			T	chr10	+
TC1000008044.hg.1	1.48	T	GLUD1P3	glutamate dehydrogenase 1 pseudogene 3	Multiple_Complex	-2.62	0.0147	0.8218			T	chr10	+	73737805	73738070
TC1000008020.hg.1	-1.17	T	FAM149B1	family with sequence similarity 149, member B1	Multiple_Complex	2.01	9.08e-05	0.8003			T	chr10	+
TC1000007959.hg.1	-1.54	T	CDH23	cadherin-related 23	Multiple_Complex	2.01	0.012	0.8218			T	chr10	+	71812768	71812890
TC1000007910.hg.1	1.82	T	COL13A1	collagen, type XIII, alpha 1	Multiple_Complex	-2.24	0.0273	0.8218			T	chr10	+	69879403	69879427
TC1000007895.hg.1	2.74	T	TSPAN15	tetraspanin 15	Multiple_Complex	-2.88	0.0193	0.8218			T	chr10	+
TC1000007891.hg.1	1.09	T	HK1	hexokinase 1	Multiple_Complex	-2.2	0.0301	0.8218			T	chr10	+	69337242	69337395
TC1000007888.hg.1	1.16	T	VPS26A	VPS26 retromer complex component A	Multiple_Complex	-2.83	0.0012	0.8003			T	chr10	+	69170034	69170369
TC1000007861.hg.1	1.04	T	TET1	tet methylcytosine dioxygenase 1	Multiple_Complex	-2.01	0.0366	0.8218			T	chr10	+	68644701	68647005
TC1000008259.hg.1	1.08	T			NonCoding	-2.09	0.0225	0.8218			T	chr10	+
TC1000008310.hg.1	1.31	T	LDB3	LIM domain binding 3	Coding	-2.21	0.0178	0.8218			T	chr10	+
TC1000008387.hg.1	-1.04	T	ACTA2-AS1	ACTA2 antisense RNA 1	NonCoding	2.53	0.0391	0.8218			T	chr10	+
TC1000008406.hg.1	1.41	T	KIF20B	kinesin family member 20B	Multiple_Complex	-2.48	0.0105	0.8218			T	chr10	+	89758883	89760525
TC1000009028.hg.1	1.21	T			NonCoding	-3.08	0.0161	0.8218			T	chr10	+
TC1000009023.hg.1	1.13	T			NonCoding	-2.35	0.0064	0.8218			T	chr10	+	117487659	117487803
TC1000009004.hg.1	1.01	T	PNLIP	pancreatic lipase	Multiple_Complex	2.2	0.0007	0.8003			T	chr10	+
TC1000008942.hg.1	1.46	T	TCF7L2	transcription factor 7-like 2 (T-cell specific, HMG-box)	Multiple_Complex	-2.07	0.0475	0.8232			T	chr10	+	112950916	112950945
TC1000008904.hg.1	1.02	T	PDCD4; MIR4680	programmed cell death 4 (neoplastic transformation inhibitor); microRNA 4680	Multiple_Complex	2.21	0.0017	0.8003			T	chr10	+
TC1000008769.hg.1	-1.07	T	TAF5	TAF5 RNA polymerase II, TATA box binding protein (TBP)-associated factor, 100kDa	Multiple_Complex	2.61	0.012	0.8218			T	chr10	+
TC1000008758.hg.1	1.04	T	CNNM2	cyclin and CBS domain divalent metal cation transport mediator 2	Multiple_Complex	-2.93	0.0174	0.8218			T	chr10	+	103071774	103071839
TC1000007847.hg.1	1.53	T	MYPN	myopalladin	Multiple_Complex	-3.27	0.0043	0.8129			T	chr10	+	68106540	68106801
TC1000008749.hg.1	1.37	T	SFXN2	sideroflexin 2	Multiple_Complex	3.95	0.0224	0.8218			T	chr10	+	102726612	102726636
TC1000008663.hg.1	-1.25	T	SEMA4G	sema domain, immunoglobulin domain (Ig), transmembrane domain (TM) and short cytoplasmic domain, (semaphorin) 4G	Multiple_Complex	-2.31	0.0146	0.8218			T	chr10	+
TC1000008661.hg.1	1.22	T	SLF2	SMC5-SMC6 complex localization factor 2	Multiple_Complex	2.11	0.0334	0.8218			T	chr10	+
TC1000008646.hg.1	1.36	T	OLMALINC	oligodendrocyte maturation-associated long intergenic non-coding RNA	NonCoding	-2.42	0.0077	0.8218			T	chr10	+	100377641	100380684
TC1000008643.hg.1	3.61	T	SCD	stearoyl-CoA desaturase (delta-9-desaturase)	Multiple_Complex	-5.02	0.0047	0.8129			T	chr10	+	100347015	100347123
TC1000008495.hg.1	1.92	T	PLCE1	phospholipase C, epsilon 1	Multiple_Complex	-2.24	0.0092	0.8218			T	chr10	+	94235915	94236120
TC1000008447.hg.1	-1.28	T	TNKS2	tankyrase, TRF1-interacting ankyrin-related ADP-ribose polymerase 2	Multiple_Complex	2.75	0.0079	0.8218			T	chr10	+	91819558	91819938
TC1000008423.hg.1	1.45	T	RPP30	ribonuclease P/MRP 30kDa subunit	Multiple_Complex	-2.03	0.0051	0.8129			T	chr10	+	90871717	90871951
TC1000008666.hg.1	1.16	T	LZTS2	leucine zipper, putative tumor suppressor 2	Multiple_Complex	-2.36	0.0236	0.8218			T	chr10	+	100999953	101002496
TC1000009067.hg.1	1.28	T	GRK5	G protein-coupled receptor kinase 5	Multiple_Complex	-2.72	0.0165	0.8218			T	chr10	+
TC1000007817.hg.1	1.08	T	LINC01515	long intergenic non-protein coding RNA 1515	NonCoding	-2.46	0.0066	0.8218			T	chr10	+	65681315	65681349
TC1000007776.hg.1	1.78	T	ZNF365	zinc finger protein 365	Multiple_Complex	-2.27	0.0197	0.8218			T	chr10	+	62375544	62375860
TC1000007127.hg.1	1.46	T	WAC	WW domain containing adaptor with coiled-coil	Multiple_Complex	-2.24	0.0181	0.8218			T	chr10	+	28590833	28591833
TC1000007103.hg.1	1.59	T	RAB18	RAB18, member RAS oncogene family	Multiple_Complex	-2.33	0.0107	0.8218			T	chr10	+	27513963	27514217
TC1000007081.hg.1	1.9	T	PDSS1	prenyl (decaprenyl) diphosphate synthase, subunit 1	Multiple_Complex	-4.19	0.0163	0.8218			T	chr10	+	26709769	26714621
TC1000007072.hg.1	-1.09	T	APBB1IP	amyloid beta (A4) precursor protein-binding, family B, member 1 interacting protein	Multiple_Complex	2.33	0.0377	0.8218			T	chr10	+	26492327	26492398
TC1000007064.hg.1	-1.46	T			NonCoding	-2.05	0.0398	0.8218			T	chr10	+	25757386	25757489
TC1000007024.hg.1	1.75	T	KIAA1217	KIAA1217	Multiple_Complex	3.24	0.046	0.8218			T	chr10	+	23877406	23877495
TC1000007007.hg.1	1.59	T	ARMC3	armadillo repeat containing 3	Multiple_Complex	-2.69	0.0289	0.8218			T	chr10	+	22928037	22928063
TC1000006995.hg.1	1.17	T	COMMD3-BMI1; BMI1; COMMD3	COMMD3-BMI1 readthrough; BMI1 proto-oncogene, polycomb ring finger; COMM domain containing 3	Multiple_Complex	-2.03	0.0211	0.8218			T	chr10	+
TC1000006937.hg.1	-1.02	T	PLXDC2	plexin domain containing 2	Multiple_Complex	2.27	0.0334	0.8218			T	chr10	+	20219064	20219102
TC1000006935.hg.1	1.1	T	UBE2V2P1	ubiquitin conjugating enzyme E2 variant 2 pseudogene 1 [Source:HGNC Symbol;Acc:HGNC:44885]	Multiple_Complex	2.2	0.0143	0.8218			T	chr10	+
TC1000006904.hg.1	1.72	T	STAM	signal transducing adaptor molecule (SH3 domain and ITAM motif) 1	Multiple_Complex	-2.03	0.0353	0.8218			T	chr10	+	17672975	17673078
TC1000006863.hg.1	1.48	T	RPP38	ribonuclease P/MRP 38kDa subunit	Multiple_Complex	-2.36	0.0255	0.8218			T	chr10	+	15111686	15111786
TC1000006862.hg.1	-1	T	OLAH	oleoyl-ACP hydrolase	Multiple_Complex	-3.22	0.025	0.8218			T	chr10	+	15073273	15073368
TC1000006859.hg.1	1.79	T	SUV39H2	suppressor of variegation 3-9 homolog 2 (Drosophila)	Multiple_Complex	-2.1	0.0007	0.8003			T	chr10	+	14879816	14880067
TC1000006858.hg.1	1.18	T	HSPA14	heat shock 70kDa protein 14	Multiple_Complex	-2.14	0.0204	0.8218			T	chr10	+
TC1000007147.hg.1	1.5	T	SVIL-AS1	SVIL antisense RNA 1	Multiple_Complex	-2.72	0.0017	0.8003			T	chr10	+	29487155	29487359
TC1000007226.hg.1	1.18	T	CCDC7	coiled-coil domain containing 7	Multiple_Complex	2.33	0.0388	0.8218			T	chr10	+
TC1000007272.hg.1	-1.02	T	CREM	cAMP responsive element modulator	Multiple_Complex	2.27	0.0186	0.8218			T	chr10	+
TC1000007364.hg.1	-2.35	T			NonCoding	-2.04	0.0206	0.8218			T	chr10	+
TC1000007769.hg.1	1.47	T			NonCoding	-2.03	0.0015	0.8003			T	chr10	+	62231824	62231944
TC1000007625.hg.1	1.33	T	PRKG1	protein kinase, cGMP-dependent, type I	Multiple_Complex	2.02	0.0259	0.8218			T	chr10	+
TC1000007611.hg.1	-1.1	T	SGMS1-AS1	SGMS1 antisense RNA 1	NonCoding	2.71	0.0186	0.8218			T	chr10	+
TC1000007603.hg.1	1.02	T	FAM21A	family with sequence similarity 21, member A	Multiple_Complex	3.05	0.0241	0.8218			T	chr10	+
TC1000007596.hg.1	1.06	T	TIMM23B	translocase of inner mitochondrial membrane 23 homolog B (yeast)	Multiple_Complex	3.38	0.0148	0.8218			T	chr10	+
TC1000007539.hg.1	1.9	T			NonCoding	-2.5	0.0188	0.8218			T	chr10	+
TC1000007524.hg.1	-1.03	T	BMS1P5	BMS1 ribosome biogenesis factor pseudogene 5	Multiple_Complex	3.07	0.0131	0.8218			T	chr10	+
TC1000007808.hg.1	-1.11	T			NonCoding	2.54	0.0444	0.8218			T	chr10	+
TC1000007516.hg.1	-1.02	T			NonCoding	2.01	0.0145	0.8218			T	chr10	+	46525884	46526388
TC1000007471.hg.1	1.14	T	ALOX5	arachidonate 5-lipoxygenase	Multiple_Complex	-3.04	0.0347	0.8218			T	chr10	+	45424041	45424083
TC1000007428.hg.1	-1.03	T	ZNF32-AS3	ZNF32 antisense RNA 3	NonCoding	2.4	0.0233	0.8218			T	chr10	+
TC1000007406.hg.1	-1.3	T			NonCoding	3.02	0.0046	0.8129			T	chr10	+
TC1000007403.hg.1	1.29	T	RET	ret proto-oncogene	Multiple_Complex	-2.41	0.0126	0.8218			T	chr10	+	43120081	43120203
TC1000007399.hg.1	1.22	T			NonCoding	-3.05	0.0098	0.8218			T	chr10	+	43025909	43026074
TC1000007396.hg.1	1.19	T	BMS1	BMS1 ribosome biogenesis factor	Multiple_Complex	5.48	0.0332	0.8218			T	chr10	+
TC1000007390.hg.1	-1.01	T	swoyraby	Transcript Identified by AceView	NonCoding	2.1	0.0407	0.8218			T	chr10	+
TC1000007483.hg.1	1.1	T	FAM21C	family with sequence similarity 21, member C	Multiple_Complex	2.49	0.0354	0.8218			T	chr10	+
TC1000009116.hg.1	1.05	T			NonCoding	-2.99	0.0472	0.8232			T	chr10	+
TC1000009117.hg.1	-1.02	T			NonCoding	2.59	0.0009	0.8003			T	chr10	+
TC1000009140.hg.1	-1.15	T	TACC2	transforming, acidic coiled-coil containing protein 2	Multiple_Complex	-2.56	0.0274	0.8218			T	chr10	+
TC1000010744.hg.1	-1.7	T	TMEM26	transmembrane protein 26	Multiple_Complex	-2.41	0.0285	0.8218			T	chr10	-	61436170	61436248
TC1000010727.hg.1	1.39	T	ANK3	ankyrin 3, node of Ranvier (ankyrin G)	Multiple_Complex	-4.37	0.0098	0.8218			T	chr10	-
TC1000010661.hg.1	1.31	T	MBL2	mannose-binding lectin (protein C) 2, soluble	Multiple_Complex	2.07	0.0365	0.8218			T	chr10	-
TC1000010657.hg.1	2	T	LINC01468	long intergenic non-protein coding RNA 1468	Multiple_Complex	-2.04	0.0132	0.8218			T	chr10	-	52447153	52450873
TC1000010622.hg.1	1.11	T	SGMS1	sphingomyelin synthase 1	Multiple_Complex	-2.03	0.0241	0.8218			T	chr10	-
TC1000010621.hg.1	1	T	ASAH2	N-acylsphingosine amidohydrolase (non-lysosomal ceramidase) 2	Multiple_Complex	-3.03	0.0195	0.8218			T	chr10	-
TC1000010593.hg.1	1.23	T	C10orf128	chromosome 10 open reading frame 128	Multiple_Complex	-2.17	0.028	0.8218			T	chr10	-	49178188	49178401
TC1000010589.hg.1	1.12	T	VSTM4	V-set and transmembrane domain containing 4	Multiple_Complex	-3.01	0.0329	0.8218			T	chr10	-
TC1000010555.hg.1	1.03	T	AGAP9; BMS1P6	ArfGAP with GTPase domain, ankyrin repeat and PH domain 9; BMS1 ribosome biogenesis factor pseudogene 6	Multiple_Complex	2.68	0.0218	0.8218			T	chr10	-
TC1000010536.hg.1	1.65	T	GLUD1P7	glutamate dehydrogenase 1 pseudogene 7	Multiple_Complex	-2.49	0.0264	0.8218			T	chr10	-	46786771	46786811
TC1000010496.hg.1	1.03	T	LOC102724323; RP11-67C2.2; MARCH8	uncharacterized LOC102724323; Transcript Identified by AceView, Entrez Gene ID(s) 220972; novel transcript	NonCoding	-2.62	0.0011	0.8003			T	chr10	-
TC1000010481.hg.1	1.43	T			NonCoding	-2.91	0.0427	0.8218			T	chr10	-	44970135	44970172
TC1000010465.hg.1	-1.35	T	RP11-20J15.2	putative novel transcript	NonCoding	2.12	0.0238	0.8218			T	chr10	-
TC1000010408.hg.1	1.33	T	ZNF37BP	zinc finger protein 37B, pseudogene	Multiple_Complex	-2.69	0.0002	0.8003			T	chr10	-	42551522	42551572
TC1000010405.hg.1	1.38	T	LOC441666	zinc finger protein 91 pseudogene; Transcript Identified by AceView, Entrez Gene ID(s) 441666	Multiple_Complex	-2.15	0.0088	0.8218			T	chr10	-	42352939	42352992
TC1000010768.hg.1	-1.84	T	EGR2	early growth response 2	Multiple_Complex	2.03	0.002	0.8003			T	chr10	-	62816253	62816355
TC1000010810.hg.1	-1.02	T			NonCoding	-2.17	0.0172	0.8218			T	chr10	-	65555537	65555735
TC1000010831.hg.1	1.52	T	HERC4	HECT and RLD domain containing E3 ubiquitin protein ligase 4	Multiple_Complex	-4.03	0.0118	0.8218			T	chr10	-
TC1000010961.hg.1	1.11	T	PSAP	prosaposin	Multiple_Complex	-2.3	0.0046	0.8129			T	chr10	-	71822017	71822205
TC1000011462.hg.1	-1.11	T	PLCE1-AS2	PLCE1 antisense RNA 2	NonCoding	-3.22	0.0359	0.8218			T	chr10	-
TC1000011454.hg.1	-1.09	T	FRA10AC1	fragile site, folic acid type, rare, fra(10)(q23.3) or fra(10)(q24.2) candidate 1	Multiple_Complex	2.4	0.025	0.8218			T	chr10	-
TC1000011445.hg.1	1.29	T	MYOF	myoferlin	Multiple_Complex	-2.14	0.0072	0.8218			T	chr10	-	93324270	93324567
TC1000011420.hg.1	1.19	T	CPEB3	cytoplasmic polyadenylation element binding protein 3	Multiple_Complex	-2.26	0.0188	0.8218			T	chr10	-
TC1000011363.hg.1	1.86	T	RNLS	renalase, FAD-dependent amine oxidase	Multiple_Complex	-2.61	0.0174	0.8218			T	chr10	-	88274961	88275032
TC1000011323.hg.1	1.55	T	GLUD1	glutamate dehydrogenase 1	Multiple_Complex	-2.93	0.0043	0.8129			T	chr10	-	87060461	87060687
TC1000011274.hg.1	-1	T			NonCoding	-4.83	0.0486	0.824			T	chr10	-
TC1000010394.hg.1	-1.59	T			NonCoding	-4.43	0.0112	0.8218			T	chr10	-	41874964	41875084
TC1000011208.hg.1	-1.44	T			NonCoding	3.11	0.0067	0.8218			T	chr10	-
TC1000011114.hg.1	1.19	T	KCNMA1	potassium channel, calcium activated large conductance subfamily M alpha, member 1	Multiple_Complex	-2.22	0.0014	0.8003			T	chr10	-	76974487	76974573
TC1000011040.hg.1	-1.03	T	CAMK2G	calcium/calmodulin-dependent protein kinase II gamma	Multiple_Complex	-2.08	0.0044	0.8129			T	chr10	-
TC1000011037.hg.1	-1.07	T			NonCoding	-2.22	0.03	0.8218			T	chr10	-	73780665	73780690
TC1000011026.hg.1	1.1	T	USP54	ubiquitin specific peptidase 54	Multiple_Complex	-2.77	0.0164	0.8218			T	chr10	-
TC1000011023.hg.1	1.15	T	MSS51	MSS51 mitochondrial translational activator	Coding	-3.11	0.0213	0.8218			T	chr10	-
TC1000010993.hg.1	1.22	T	MICU1	mitochondrial calcium uptake 1	Multiple_Complex	-2.24	0.0056	0.8176			T	chr10	-
TC1000010990.hg.1	1.59	T	DNAJB12	DnaJ (Hsp40) homolog, subfamily B, member 12	Multiple_Complex	-2.06	0.0013	0.8003			T	chr10	-	72353342	72354380
TC1000011203.hg.1	1.3	T	ANXA11	annexin A11	Multiple_Complex	-2.27	0.0112	0.8218			T	chr10	-	80155096	80155123
TC1000010385.hg.1	-1.28	T			NonCoding	-2.85	0.0085	0.8218			T	chr10	-
TC1000010362.hg.1	1.01	T	ZNF248	zinc finger protein 248	Multiple_Complex	2.03	0.0028	0.8129			T	chr10	-	37856435	37856532
TC1000010292.hg.1	1.53	T	PARD3	par-3 family cell polarity regulator	Multiple_Complex	-2.5	0.0486	0.824			T	chr10	-
TC1000009640.hg.1	-1.02	T			NonCoding	-2.75	0.0321	0.8218			T	chr10	-	4472962	4474578
TC1000009594.hg.1	-1.02	T			NonCoding	-2.62	0.001	0.8003			T	chr10	-
TC1000009589.hg.1	1.97	T	PITRM1	pitrilysin metallopeptidase 1	Multiple_Complex	-2.41	0.0007	0.8003			T	chr10	-	3163132	3163724
TC1000009572.hg.1	1.03	T	RP11-446F3.2	novel transcript	NonCoding	-2.72	0.0291	0.8218			T	chr10	-
TC1000009536.hg.1	2.01	T	IDI1	isopentenyl-diphosphate delta isomerase 1	Multiple_Complex	-2.17	0.0182	0.8218			T	chr10	-	1056309	1056673
TC1000009530.hg.1	1.01	T			NonCoding	2.18	0.0277	0.8218			T	chr10	-
TC1000009527.hg.1	1.69	T	LARP4B	La ribonucleoprotein domain family, member 4B	Multiple_Complex	-2.23	0.0081	0.8218			T	chr10	-	931428	931476
TC1000009645.hg.1	1.2	T			NonCoding	-2.36	0.0334	0.8218			T	chr10	-	4764020	4764144
TC1000009508.hg.1	1.61	T	TUBB8	tubulin, beta 8 class VIII	Multiple_Complex	-2.05	0.0166	0.8218			T	chr10	-	73969	74163
TC1000009444.hg.1	-1.27	T	ADGRA1	adhesion G protein-coupled receptor A1	Multiple_Complex	2.35	0.0142	0.8218			T	chr10	+
TC1000009414.hg.1	1.86	T	INPP5A	inositol polyphosphate-5-phosphatase A	Multiple_Complex	-2.51	0.0023	0.8084			T	chr10	+	132753773	132753972
TC1000009296.hg.1	1.02	T	PTPRE	protein tyrosine phosphatase, receptor type, E	Multiple_Complex	-2.16	0.0252	0.8218			T	chr10	+	128049636	128049666
TC1000009276.hg.1	-1.29	T	DOCK1	dedicator of cytokinesis 1	Multiple_Complex	2.39	0.0009	0.8003			T	chr10	+
TC1000009239.hg.1	-1.06	T	LOC283038; RP11-383C5.3	uncharacterized LOC283038; Transcript Identified by AceView, Entrez Gene ID(s) 283038; novel transcript	Multiple_Complex	-2.01	0.0344	0.8218			T	chr10	+	125697604	125697718
TC1000009149.hg.1	1.16	T	PLEKHA1	pleckstrin homology domain containing, family A (phosphoinositide binding specific) member 1	Multiple_Complex	-2.89	0.0157	0.8218			T	chr10	+	122428276	122428316
TC1000009145.hg.1	1.03	T	BTBD16	BTB (POZ) domain containing 16	Multiple_Complex	2.09	0.0146	0.8218			T	chr10	+	122338017	122338085
TC1000009447.hg.1	1.02	T	KNDC1	kinase non-catalytic C-lobe domain (KIND) containing 1	Multiple_Complex	2.1	0.0337	0.8218			T	chr10	+
TC1000006819.hg.1	-1	T	MCM10	minichromosome maintenance 10 replication initiation factor	Multiple_Complex	2.12	0.0267	0.8218			T	chr10	+	13188881	13189080
TC1000009684.hg.1	1.57	T	GDI2	GDP dissociation inhibitor 2	Multiple_Complex	-2.14	0.0092	0.8218			T	chr10	-	5800706	5811873
TC1000009802.hg.1	1.05	T	UPF2	UPF2 regulator of nonsense transcripts homolog (yeast)	Multiple_Complex	2.49	0.005	0.8129			T	chr10	-
TC1000010273.hg.1	2.09	T	NRP1	neuropilin 1	Multiple_Complex	-2.62	0.0444	0.8218			T	chr10	-
TC1000010265.hg.1	1.09	T	ITGB1	integrin beta 1	Multiple_Complex	2.36	0.0085	0.8218			T	chr10	-
TC1000010231.hg.1	-1.47	T			NonCoding	2.87	0.0138	0.8218			T	chr10	-
TC1000010159.hg.1	-1.26	T			NonCoding	3.12	0.0169	0.8218			T	chr10	-
TC1000010140.hg.1	1.31	T	ZNF101P1	zinc finger protein 101 pseudogene 1 [Source:HGNC Symbol;Acc:HGNC:44940]	Pseudogene	-2.06	0.0119	0.8218			T	chr10	-
TC1000010135.hg.1	1.13	T	ARMC4	armadillo repeat containing 4	Multiple_Complex	-2.63	0.0083	0.8218			T	chr10	-
TC1000010117.hg.1	1.4	T	ACBD5	acyl-CoA binding domain containing 5	Multiple_Complex	3.85	0.0296	0.8218			T	chr10	-
TC1000009685.hg.1	1.43	T	ANKRD16	ankyrin repeat domain 16	Multiple_Complex	-2.43	0.0281	0.8218			T	chr10	-
TC1000010115.hg.1	1.49	T	YME1L1	YME1-like 1 ATPase	Multiple_Complex	-2.06	0.0475	0.8232			T	chr10	-	27154393	27154420
TC1000010069.hg.1	1.19	T			NonCoding	-2.32	0.0171	0.8218			T	chr10	-
TC1000010022.hg.1	2.12	T	PIP4K2A	phosphatidylinositol-5-phosphate 4-kinase, type II, alpha	Multiple_Complex	-2.09	0.0135	0.8218			T	chr10	-	22714327	22714555
TC1000009920.hg.1	1.41	T	VIM-AS1	VIM antisense RNA 1	NonCoding	-2.02	0.0067	0.8218			T	chr10	-	17217676	17217835
TC1000009880.hg.1	1.94	T	NMT2	N-myristoyltransferase 2	Multiple_Complex	-2.66	0.0068	0.8218			T	chr10	-	15168629	15168693
TC1000009863.hg.1	-1.1	T	FAM107B	family with sequence similarity 107, member B	Multiple_Complex	-2.23	0.033	0.8218			T	chr10	-	14553322	14553387
TC1000009851.hg.1	1.68	T	FRMD4A	FERM domain containing 4A	Multiple_Complex	-2.05	0.0029	0.8129			T	chr10	-	13971656	13972369
TC1000009810.hg.1	1.73	T	NUDT5	nudix hydrolase 5	Multiple_Complex	-2.7	0.0202	0.8218			T	chr10	-	12180395	12180489
TC1000010113.hg.1	1.48	T	ANKRD26	ankyrin repeat domain 26	Multiple_Complex	-2.64	0.0045	0.8129			T	chr10	-	27061144	27061242
TC1000011487.hg.1	1.86	T	SORBS1	sorbin and SH3 domain containing 1	Multiple_Complex	-3.22	0.0085	0.8218			T	chr10	-
TC1000006816.hg.1	1.92	T	OPTN	optineurin	Multiple_Complex	-3.57	0.014	0.8218			T	chr10	+	13109473	13109662
TC1000006796.hg.1	1.08	T	SEC61A2	Sec61 translocon alpha 2 subunit	Multiple_Complex	-2.08	0.0363	0.8218			T	chr10	+
TC0X00009603.hg.1	1.18	T	SSX9	synovial sarcoma, X breakpoint 9	Multiple_Complex	-2.29	0.0159	0.8218			T	chrX	-	48299632	48299767
TC0X00009585.hg.1	-1.22	T	royu	Transcript Identified by AceView	Multiple_Complex	2.5	0.0007	0.8003			T	chrX	-	47800589	47800843
TC0X00009528.hg.1	-1.01	T	LINC01186	long intergenic non-protein coding RNA 1186	NonCoding	2.61	0.002	0.8009			T	chrX	-	46326005	46326268
TC0X00009495.hg.1	1.07	T			NonCoding	-2.17	0.022	0.8218			T	chrX	-	44402867	44403358
TC0X00009493.hg.1	2.89	T	EFHC2	EF-hand domain (C-terminal) containing 2	Multiple_Complex	-3.52	0.0269	0.8218			T	chrX	-	44343589	44343672
TC0X00009486.hg.1	-1.16	T	MAOB	monoamine oxidase B	Multiple_Complex	-3.16	0.0217	0.8218			T	chrX	-
TC0X00009441.hg.1	-1.35	T	MED14	mediator complex subunit 14	Multiple_Complex	2.07	0.0258	0.8218			T	chrX	-	40649543	40649653
TC0X00009384.hg.1	-1.12	T	DYNLT3	dynein, light chain, Tctex-type 3	Coding	2.13	0.0096	0.8218			T	chrX	-
TC0X00009341.hg.1	-1.14	T	DMD	dystrophin	Multiple_Complex	-2.18	0.0358	0.8218			T	chrX	-	31121556	31121672
TC0X00009218.hg.1	-1.03	T	RPS6KA3	ribosomal protein S6 kinase, 90kDa, polypeptide 3	Multiple_Complex	3.93	0.0103	0.8218			T	chrX	-
TC0X00009213.hg.1	1.15	T	MAP7D2	MAP7 domain containing 2	Multiple_Complex	2.17	0.0104	0.8218			T	chrX	-	20008339	20008398
TC0X00009139.hg.1	-1.51	T	AP1S2	adaptor-related protein complex 1 sigma 2 subunit	Multiple_Complex	2.48	0.0022	0.8053			T	chrX	-	15831569	15833007
TC0X00009117.hg.1	-1.22	T	FANCB	Fanconi anemia complementation group B	Multiple_Complex	-2.29	0.0043	0.8129			T	chrX	-	14865511	14865580
TC0X00009069.hg.1	-1.28	T	ARHGAP6	Rho GTPase activating protein 6	Multiple_Complex	-2.81	0.0453	0.8218			T	chrX	-
TC0X00009057.hg.1	-2.02	T	MID1	midline 1	Multiple_Complex	2.26	0.0113	0.8218			T	chrX	-	10620586	10620634
TC0X00009611.hg.1	1.96	T	SLC38A5	solute carrier family 38, member 5	Multiple_Complex	-2.07	0.037	0.8218			T	chrX	-
TC0X00009650.hg.1	-1.03	T	WDR45; PRAF2	WD repeat domain 45; PRA1 domain family, member 2	Multiple_Complex	2.25	0.0155	0.8218			T	chrX	-
TC0X00009767.hg.1	-1.26	T	HUWE1	HECT, UBA and WWE domain containing 1, E3 ubiquitin protein ligase	Multiple_Complex	2.03	0.0087	0.8218			T	chrX	-
TC0X00009773.hg.1	-1.29	T	PHF8	PHD finger protein 8	Multiple_Complex	2.42	0.0001	0.8003			T	chrX	-
TC0X00010380.hg.1	1.68	T	TCEAL6	transcription elongation factor A (SII)-like 6	Multiple_Complex	-2.32	0.0073	0.8218			T	chrX	-
TC0X00010366.hg.1	2.23	T	ARMCX6	armadillo repeat containing, X-linked 6	Multiple_Complex	-2.21	0.0355	0.8218			T	chrX	-	101617915	101617976
TC0X00010331.hg.1	1.51	T	SYTL4	synaptotagmin-like 4	Multiple_Complex	-2.45	0.0065	0.8218			T	chrX	-	100675897	100676027
TC0X00010323.hg.1	-1.22	T	RP11-402K9.1		Multiple_Complex	2.05	0.0457	0.8218			T	chrX	-
TC0X00010320.hg.1	1.25	T	XRCC6P5	X-ray repair complementing defective repair in Chinese hamster cells 6 pseudogene 5	Multiple_Complex	-2.15	0.0125	0.8218			T	chrX	-	99461602	99461704
TC0X00010164.hg.1	2.26	T	CHMP1B2P	charged multivesicular body protein 1B2, pseudogene	Multiple_Complex	-4.82	0.0028	0.8123			T	chrX	-	80282581	80282605
TC0X00010126.hg.1	1.33	T	ATRX	alpha thalassemia/mental retardation syndrome X-linked	Multiple_Complex	-2.15	0.0262	0.8218			T	chrX	-	77786234	77786269
TC0X00009050.hg.1	-1.01	T			NonCoding	2.73	0.0031	0.8129			T	chrX	-	9965909	9967506
TC0X00010107.hg.1	-1.97	T	ZDHHC15	zinc finger, DHHC-type containing 15	Multiple_Complex	3.63	0.0051	0.8129			T	chrX	-	75424652	75424784
TC0X00010064.hg.1	-1.06	T	FTX	FTX transcript, XIST regulator (non-protein coding)	NonCoding	-2.08	0.0045	0.8129			T	chrX	-	74209152	74209325
TC0X00010059.hg.1	1.03	T			NonCoding	-2.16	0.0421	0.8218			T	chrX	-	73744654	73744709
TC0X00010057.hg.1	1.1	T			NonCoding	-2.31	0.0107	0.8218			T	chrX	-	73685133	73685174
TC0X00009988.hg.1	1.21	T	ZMYM3	zinc finger, MYM-type 3	Multiple_Complex	-2.62	0.042	0.8218			T	chrX	-	71248438	71248524
TC0X00009890.hg.1	3.38	T	ZC4H2	zinc finger, C4H2 domain containing	Multiple_Complex	-3.11	0.0278	0.8218			T	chrX	-	65034714	65034744
TC0X00009795.hg.1	1.06	T	ALAS2	5-aminolevulinate synthase 2	Multiple_Complex	-2.02	0.0063	0.8218			T	chrX	-
TC0X00009776.hg.1	1.04	T	FAM120C	family with sequence similarity 120C	Multiple_Complex	2.3	0.0011	0.8003			T	chrX	-
TC0X00010099.hg.1	1.39	T	ABCB7	ATP binding cassette subfamily B member 7	Multiple_Complex	-2.2	0.0133	0.8218			T	chrX	-
TC0X00010425.hg.1	1.28	T	RP5-1055C14.6		Multiple_Complex	-2.2	0.0282	0.8218			T	chrX	-
TC0X00009044.hg.1	1.45	T	GPR143	G protein-coupled receptor 143	Multiple_Complex	-2.1	0.0015	0.8003			T	chrX	-
TC0X00009027.hg.1	1.09	T	klyva	Transcript Identified by AceView	Coding	3.82	0.0096	0.8218			T	chrX	-
TC0X00008449.hg.1	-1.12	T			NonCoding	-2.25	0.0487	0.8241			T	chrX	+
TC0X00008310.hg.1	-1.23	T			NonCoding	3.46	0.0332	0.8218			T	chrX	+
TC0X00008272.hg.1	1.66	T	RHOXF2; RHOXF2B	Rhox homeobox family, member 2; Rhox homeobox family, member 2B	Multiple_Complex	-2.15	0.0461	0.8219			T	chrX	+
TC0X00008246.hg.1	2.29	T	SLC25A43	solute carrier family 25, member 43	Multiple_Complex	-3.02	0.0259	0.8218			T	chrX	+	119423317	119423514
TC0X00008243.hg.1	1.26	T	LOC101928336; RP5-1139I1.1	uncharacterized LOC101928336; novel transcript	NonCoding	-2.56	0.0393	0.8218			T	chrX	+
TC0X00008228.hg.1	-1.45	T	DOCK11	dedicator of cytokinesis 11	Multiple_Complex	2.22	0.0271	0.8218			T	chrX	+	118542926	118543015
TC0X00008223.hg.1	1.27	T	WDR44	WD repeat domain 44	Multiple_Complex	-2.09	0.0031	0.8129			T	chrX	+
TC0X00008202.hg.1	1.02	T	RP1-241P17.1; syvy	novel transcript; Transcript Identified by AceView	NonCoding	-2.01	0.025	0.8218			T	chrX	+
TC0X00008136.hg.1	1.45	T	ALG13	ALG13, UDP-N-acetylglucosaminyltransferase subunit	Multiple_Complex	-2.46	0.0415	0.8218			T	chrX	+
TC0X00008084.hg.1	1.01	T	COL4A5	collagen, type IV, alpha 5	Multiple_Complex	-2	0.0052	0.8129			T	chrX	+
TC0X00008081.hg.1	1.08	T	ATG4A	autophagy related 4A, cysteine peptidase	Multiple_Complex	-2.04	9.02e-05	0.8003			T	chrX	+
TC0X00008070.hg.1	1.36	T	FRMPD3	FERM and PDZ domain containing 3	Multiple_Complex	-2.15	0.0011	0.8003			T	chrX	+	107546247	107546276
TC0X00008037.hg.1	1.15	T			NonCoding	-2.39	0.0373	0.8218			T	chrX	+
TC0X00008034.hg.1	-1.18	T	NRK	Nik related kinase	Multiple_Complex	6.87	0.0331	0.8218			T	chrX	+
TC0X00008029.hg.1	-1.2	T			NonCoding	2.57	0.0079	0.8218			T	chrX	+
TC0X00008528.hg.1	1.14	T	ADGRG4	adhesion G protein-coupled receptor G4	Coding	-2.15	0.0346	0.8218			T	chrX	+
TC0X00008551.hg.1	1.57	T	RP11-308D16.4; fleeny	Transcript Identified by AceView	Multiple_Complex	-2.22	0.0081	0.8218			T	chrX	+	136922090	136922776
TC0X00008593.hg.1	-1.14	T	LINC00632	long intergenic non-protein coding RNA 632	NonCoding	2.72	0.0247	0.8218			T	chrX	+	140716046	140716289
TC0X00008712.hg.1	2.08	T	MAMLD1	mastermind-like domain containing 1	Multiple_Complex	-2.23	0.028	0.8218			T	chrX	+	150362817	150362886
TC0X00009025.hg.1	-3.3	T	ANOS1	anosmin 1	Multiple_Complex	3.02	0.0116	0.8218			T	chrX	-	8732152	8732186
TC0X00008986.hg.1	1.02	T			NonCoding	-2.11	0.0077	0.8218			T	chrX	-	5735958	5736029
TC0X00008894.hg.1	-1.23	T	pleydee	Transcript Identified by AceView	Coding	2.36	0.0248	0.8218			T	chrX	-
TC0X00008862.hg.1	1.43	T	FUNDC2	FUN14 domain containing 2	Multiple_Complex	-2.01	0.0098	0.8218			T	chrX	+	155056917	155060303
TC0X00008836.hg.1	1.18	T	PLXNA3	plexin A3	Multiple_Complex	-2.06	0.0023	0.8084			T	chrX	+	154467545	154467688
TC0X00008824.hg.1	-1.08	T	TKTL1	transketolase-like 1	Multiple_Complex	2.44	0.0323	0.8218			T	chrX	+	154327376	154327426
TC0X00008790.hg.1	1.35	T	DUSP9	dual specificity phosphatase 9	Multiple_Complex	-2.36	0.0427	0.8218			T	chrX	+
TC0X00009040.hg.1	-1.3	T	hiro	Transcript Identified by AceView	NonCoding	3.28	0.0006	0.8003			T	chrX	-
TC0X00008786.hg.1	-1.01	T	ATP2B3	ATPase, Ca++ transporting, plasma membrane 3	Multiple_Complex	-2.16	0.0169	0.8218			T	chrX	+
TC0X00008759.hg.1	2.68	T	NSDHL	NAD(P) dependent steroid dehydrogenase-like	Multiple_Complex	-3.34	0.0287	0.8218			T	chrX	+	152830967	152830995
TC0X00008751.hg.1	1.01	T	MAGEA2; MAGEA2B	MAGE family member A2; MAGE family member A2B	Multiple_Complex	2.2	0.008	0.8218			T	chrX	+
TC0X00008741.hg.1	1.07	T	yoro	Transcript Identified by AceView	NonCoding	2.37	0.049	0.8241			T	chrX	+
TC0X00008737.hg.1	1.53	T	CNGA2	cyclic nucleotide gated channel alpha 2	Coding	-2.21	0.021	0.8218			T	chrX	+
TC0X00008735.hg.1	-1.09	T	PRRG3	proline rich Gla (G-carboxyglutamic acid) 3 (transmembrane)	Multiple_Complex	-2.04	0.0056	0.8187			T	chrX	+
TC0X00008718.hg.1	1.43	T	MTMR1	myotubularin related protein 1	Multiple_Complex	-2.2	0.0066	0.8218			T	chrX	+
TC0X00008716.hg.1	1.96	T	MTM1	myotubularin 1	Multiple_Complex	-2.05	0.0143	0.8218			T	chrX	+
TC0X00008778.hg.1	1.13	T			NonCoding	-2.34	0.0134	0.8218			T	chrX	+
TC0X00010445.hg.1	-1.06	T	ESX1	ESX homeobox 1	Coding	-2.77	0.0128	0.8218			T	chrX	-
TC0X00010459.hg.1	-1.24	T	MORC4	MORC family CW-type zinc finger 4	Multiple_Complex	-2.07	0.0362	0.8218			T	chrX	-
TC0X00010469.hg.1	-1.02	T	skorly	Transcript Identified by AceView	Multiple_Complex	3.36	0.0175	0.8218			T	chrX	-	107596543	107596604
TC0Y00006868.hg.1	-1.23	T	barbo	Transcript Identified by AceView	Coding	2.36	0.0248	0.8218			T	chrY	-
TC0Y00006798.hg.1	1.74	T	AC023274.4		Multiple_Complex	-2.51	0.0123	0.8218			T	chrY	+	24157748	24157843
TC0Y00006715.hg.1	-1.24	T	darby	Transcript Identified by AceView	NonCoding	2.33	0.0267	0.8218			T	chrY	+	18991199	18991251
TC0Y00006651.hg.1	1.46	T	NLGN4Y	neuroligin 4, Y-linked	Multiple_Complex	-4.29	0.0105	0.8218			T	chrY	+
TC0Y00006632.hg.1	-1.35	T	DDX3Y	DEAD (Asp-Glu-Ala-Asp) box helicase 3, Y-linked	Multiple_Complex	3.1	0.0278	0.8218			T	chrY	+	12911839	12911968
TC0Y00006629.hg.1	1.05	T	USP9Y; TTTY15	ubiquitin specific peptidase 9, Y-linked; testis-specific transcript, Y-linked 15 (non-protein coding)	Multiple_Complex	2.4	0.0087	0.8218			T	chrY	+
TC0Y00006531.hg.1	-1.87	T			NonCoding	2.24	0.0076	0.8218			T	chrY	+	7434483	7434577
TC0Y00006528.hg.1	-1.66	T	PRKY	protein kinase, Y-linked, pseudogene	Multiple_Complex	2.24	0.0029	0.8129			T	chrY	+	7303937	7304105
TC0Y00006525.hg.1	1.11	T	TBL1Y	transducin (beta)-like 1, Y-linked	Multiple_Complex	-2.5	0.0464	0.8224			T	chrY	+	7071560	7071623
TC0Y00006476.hg.1	2.09	T	CD99	Homo sapiens CD99 molecule (CD99), transcript variant 2, mRNA.; Homo sapiens CD99 molecule (CD99), transcript variant 3, mRNA.; Homo sapiens CD99 molecule (CD99), transcript variant 1, mRNA.; CD99 molecule [Source:HGNC Symbol;Acc:HGNC:7082]; Homo sapiens CD99 molecule, mRNA (cDNA clone MGC:2282 IMAGE:3161673), complete cds.; Homo sapiens CD99 molecule, mRNA (cDNA clone MGC:3938 IMAGE:2906143), co…	Multiple_Complex	-3.36	0.0299	0.8218			T	chrY	+	2727293	2727343
TC0Y00006433.hg.1	-1.89	T	PLCXD1	phosphatidylinositol-specific phospholipase C, X domain containing 1	Multiple_Complex	2.67	0.0125	0.8218			T	chrY	+
TC0X00011414.hg.1	1.38	T	ARHGAP4	Rho GTPase activating protein 4	Multiple_Complex	-2.69	0.0371	0.8218			T	chrX	-	153922124	153922248
TC0X00011392.hg.1	1.06	T	NKAPP1	NFKB activating protein pseudogene 1	Multiple_Complex	2.06	0.026	0.8218			T	chrX	-
TC0X00011385.hg.1	1.32	T			NonCoding	-2.9	0.016	0.8218			T	chrX	-
TC0X00011382.hg.1	1.34	T	ACSL4	acyl-CoA synthetase long-chain family member 4	Multiple_Complex	2.01	0.0296	0.8218			T	chrX	-	109682869	109682896
TC0Y00006997.hg.1	1.31	T			NonCoding	-3.21	0.0009	0.8003			T	chrY	-
TC0Y00007031.hg.1	1.88	T			NonCoding	-2.92	0.001	0.8003			T	chrY	-
TC0Y00007042.hg.1	1.87	T	MAFIP	MAFF interacting protein (pseudogene)	Multiple_Complex	-2.07	0.0059	0.8218			T	chrY	-	11206409	11206681
TC0Y00007049.hg.1	-1.18	T	SLC9B1P1	solute carrier family 9, subfamily B (NHA1, cation proton antiporter 1), member 1 pseudogene 1 [Source:HGNC Symbol;Acc:HGNC:37492]	Multiple_Complex	2.97	0.0172	0.8218			T	chrY	-
TC1000006782.hg.1	2.67	T	ECHDC3	enoyl-CoA hydratase domain containing 3	Multiple_Complex	-2.36	0.0209	0.8218			T	chr10	+	11742577	11742746
TC1000006769.hg.1	1.26	T			NonCoding	-3.28	0.0223	0.8218			T	chr10	+
TC1000006738.hg.1	1.16	T			NonCoding	-2.35	0.0339	0.8218			T	chr10	+	9767230	9767506
TC1000006703.hg.1	1.77	T	ATP5C1	ATP synthase, H+ transporting, mitochondrial F1 complex, gamma polypeptide 1	Multiple_Complex	-2.43	0.0211	0.8218			T	chr10	+	7796606	7796895
TC1000006675.hg.1	1.7	T	PRKCQ-AS1	PRKCQ antisense RNA 1	NonCoding	-2.15	0.0413	0.8218			T	chr10	+	6580539	6580571
TC1000006639.hg.1	1.37	T	FBXO18	F-box protein, helicase, 18	Multiple_Complex	-2.09	0.0296	0.8218			T	chr10	+
TC1000006604.hg.1	1.08	T	AKR1E2	aldo-keto reductase family 1, member E2	Multiple_Complex	-2.97	0.0033	0.8129			T	chr10	+
TC0X00011371.hg.1	-1.25	T	togaw	Transcript Identified by AceView	NonCoding	2.57	0.0088	0.8218			T	chrX	-	69203469	69203512
TC1000006568.hg.1	1.03	T			NonCoding	-2.11	0.0106	0.8218			T	chr10	+	3802041	3802551
TC1000006504.hg.1	1.28	T			NonCoding	-2.7	0.0189	0.8218			T	chr10	+
TC1000006466.hg.1	1.77	T	WDR37	WD repeat domain 37	Multiple_Complex	-2.76	0.0108	0.8218			T	chr10	+	1095284	1095744
TC0Y00007342.hg.1	1.49	T	RBMY1E; RBMY1B	RNA binding motif protein, Y-linked, family 1, member E; RNA binding motif protein, Y-linked, family 1, member B	Coding	2.59	0.0139	0.8218			T	chrY	-
TC0Y00007322.hg.1	1.34	T	RPS4Y1	ribosomal protein S4, Y-linked 1	Multiple_Complex	-2.75	0.0236	0.8218			T	chrY	+	2841920	2841973
TC0Y00007279.hg.1	-1.05	T	TCONS_l2_00030954	Jeck2013 ALT_ACCEPTOR, ncRNA, OVEXON, upstream_start best transcript TCONS_l2_00030954	Multiple_Complex	2.64	0.0274	0.8218			T	chrY	-	26354288	26354319
TC0Y00007260.hg.1	-1.69	T	LINC00266-4P; AC006328.1	long intergenic non-protein coding RNA 266-4, pseudogene [Source:HGNC Symbol;Acc:HGNC:38800]; novel transcript	NonCoding	2.01	0.0213	0.8218			T	chrY	-	25378300	25378670
TC0Y00007160.hg.1	-1.06	T	KDM5D	lysine (K)-specific demethylase 5D	Multiple_Complex	-2.32	0.036	0.8218			T	chrY	-	19721130	19721271
TC1000006540.hg.1	1.21	T			NonCoding	2.25	0.013	0.8218			T	chr10	+	3249030	3249141
TC0X00011368.hg.1	1.59	T	SSX2; SSX2B	synovial sarcoma, X breakpoint 2; synovial sarcoma, X breakpoint 2B	Multiple_Complex	-2.03	0.0017	0.8003			T	chrX	-	52696897	52697230
TC0X00011326.hg.1	1.04	T	HPRT1	hypoxanthine phosphoribosyltransferase 1	Multiple_Complex	-2.21	0.0058	0.8218			T	chrX	+	134490206	134493507
TC0X00011316.hg.1	1.02	T			NonCoding	2.56	0.0048	0.8129			T	chrX	+
TC0X00010818.hg.1	-1.31	T	IGSF1	immunoglobulin superfamily, member 1	Multiple_Complex	2.01	0.005	0.8129			T	chrX	-	131285117	131285178
TC0X00010793.hg.1	1.61	T	ZDHHC9	zinc finger, DHHC-type containing 9	Multiple_Complex	-2.3	0.0316	0.8218			T	chrX	-
TC0X00010718.hg.1	-1.01	T	gawdy	Transcript Identified by AceView	NonCoding	2.27	0.0133	0.8218			T	chrX	-	123825099	123825170
TC0X00010707.hg.1	-1.23	T	klortor	Transcript Identified by AceView	NonCoding	-2.44	0.0306	0.8218			T	chrX	-	123446023	123446177
TC0X00010671.hg.1	1.05	T	LAMP2	lysosomal-associated membrane protein 2	Multiple_Complex	-2.03	0.0022	0.8053			T	chrX	-	120428627	120430825
TC0X00010670.hg.1	1.28	T	TMEM255A	transmembrane protein 255A	Multiple_Complex	-2.12	0.0445	0.8218			T	chrX	-
TC0X00010652.hg.1	-1	T	UPF3B	UPF3 regulator of nonsense transcripts homolog B (yeast)	Multiple_Complex	2.25	0.0457	0.8218			T	chrX	-
TC0X00010836.hg.1	1.45	T	RAP2C	RAP2C, member of RAS oncogene family	Multiple_Complex	-2.26	0.0227	0.8218			T	chrX	-
TC0X00010643.hg.1	-1.07	T	2022-09-06	septin 6	Multiple_Complex	4.54	0.0205	0.8218			T	chrX	-	119625335	119625375
TC0X00010557.hg.1	1.38	T	IL13RA2	interleukin 13 receptor, alpha 2	Multiple_Complex	-2.13	0.0168	0.8218			T	chrX	-
TC0X00010532.hg.1	1.09	T	AMOT; MIR4329	angiomotin; microRNA 4329	Multiple_Complex	-2.83	0.0251	0.8218			T	chrX	-
TC0X00010531.hg.1	-1.37	T	LHFPL1	lipoma HMGIC fusion partner-like 1	Multiple_Complex	2.21	0.0331	0.8218			T	chrX	-
TC0X00010516.hg.1	1.15	T	DCX	doublecortin	Multiple_Complex	-2.8	0.0086	0.8218			T	chrX	-	111410950	111410974
TC0X00010493.hg.1	1.19	T	GUCY2F	guanylate cyclase 2F, retinal	Coding	2.4	0.0108	0.8218			T	chrX	-	109385184	109385282
TC0X00010484.hg.1	1.19	T	COL4A6	collagen, type IV, alpha 6	Multiple_Complex	-2.4	0.0374	0.8218			T	chrX	-
TC0X00010482.hg.1	1.18	T	PSMD10	proteasome 26S subunit, non-ATPase 10	Multiple_Complex	-2.91	0.0122	0.8218			T	chrX	-	108091619	108091644
TC0X00010607.hg.1	1.71	T	KLHL13	kelch-like family member 13	Multiple_Complex	-2.03	0.0474	0.8232			T	chrX	-	117901833	117901946
TC1000006802.hg.1	1.72	T	CAMK1D	calcium/calmodulin-dependent protein kinase ID	Multiple_Complex	-2.22	0.0124	0.8218			T	chr10	+	12829409	12829736
TC0X00010851.hg.1	-1.69	T	GPC3	glypican 3	Multiple_Complex	2.68	7.82e-05	0.8003			T	chrX	-	133985450	133985594
TC0X00010877.hg.1	1.49	T	FAM122B	family with sequence similarity 122B	Multiple_Complex	-2.09	0.0037	0.8129			T	chrX	-	134797156	134797187
TC0X00011315.hg.1	2.72	T	TCEAL3	transcription elongation factor A (SII)-like 3	Coding	-3.08	0.0167	0.8218			T	chrX	+
TC0X00011305.hg.1	1.04	T	NHSL2	NHS-like 2	Multiple_Complex	-3.73	0.0186	0.8218			T	chrX	+
TC0X00011289.hg.1	1.47	T	GAGE2B; GAGE2A; GAGE2C	G antigen 2B; G antigen 2A; G antigen 2C	Coding	2.55	0.0365	0.8218			T	chrX	+	49596784	49596808
TC0X00011279.hg.1	1.34	T	TSPAN7	tetraspanin 7	Multiple_Complex	-2.42	0.0258	0.8218			T	chrX	+
TC0X00011238.hg.1	3.82	T	CLIC2	chloride intracellular channel 2	Multiple_Complex	-3.81	0.0457	0.8218			T	chrX	-	155279206	155279268
TC0X00011223.hg.1	1.8	T	MPP1	membrane protein, palmitoylated 1	Multiple_Complex	-2.14	0.0476	0.8232			T	chrX	-	154791848	154792141
TC0X00011209.hg.1	1.53	T	FAM3A	family with sequence similarity 3, member A	Multiple_Complex	-2.68	0.0007	0.8003			T	chrX	-	154508769	154508811
TC0X00010872.hg.1	-1.14	T	MIR503HG; MIR424	MIR503 host gene; microRNA 424	Multiple_Complex	-2.16	0.0272	0.8218			T	chrX	-	134543270	134543336
TC0X00011185.hg.1	1.11	T	MECP2	methyl-CpG binding protein 2	Multiple_Complex	-3.29	0.0336	0.8218			T	chrX	-
TC0X00011159.hg.1	1.71	T	HAUS7; TREX2	HAUS augmin like complex subunit 7; three prime repair exonuclease 2	Multiple_Complex	-2.16	0.0305	0.8218			T	chrX	-	153461560	153462001
TC0X00011140.hg.1	-1.03	T			NonCoding	2.39	0.0187	0.8218			T	chrX	-
TC0X00011135.hg.1	1.01	T	MAGEA2	MAGE family member A2	Coding	2.12	0.009	0.8218			T	chrX	-
TC0X00011102.hg.1	2.11	T	CD99L2	CD99 molecule-like 2	Multiple_Complex	-2.22	0.0033	0.8129			T	chrX	-
TC0X00010966.hg.1	-1.17	T	ATP11C	ATPase, class VI, type 11C	Multiple_Complex	-2.04	0.0173	0.8218			T	chrX	-	139731655	139731755
TC0X00010954.hg.1	1.14	T	FGF13; LINC00889	fibroblast growth factor 13; long intergenic non-protein coding RNA 889	Multiple_Complex	-2.4	0.0042	0.8129			T	chrX	-
TC0X00010895.hg.1	1.41	T	ZNF75D	zinc finger protein 75D	Multiple_Complex	-2.81	0.0026	0.8123			T	chrX	-	135286249	135286879
TC0X00011173.hg.1	1.51	T	IDH3G	isocitrate dehydrogenase 3 (NAD+) gamma	Multiple_Complex	-2.23	0.0371	0.8218			T	chrX	-
TC1100013041.hg.1	1.51	T	VPS51	vacuolar protein sorting 51 homolog (S. cerevisiae)	Multiple_Complex	-2.16	0.0233	0.8218			T	chr11	+
TC1000011501.hg.1	1.44	T	TCTN3	tectonic family member 3	Multiple_Complex	-2.58	0.0095	0.8218			T	chr10	-	95693956	95694143
TC1000011552.hg.1	1.69	T	EXOSC1	exosome component 1	Multiple_Complex	-2.27	0.046	0.8218			T	chr10	-	97440764	97441170
TC1100010757.hg.1	1.23	T	MTCH2	mitochondrial carrier 2	Multiple_Complex	-2.36	0.0281	0.8218			T	chr11	-
TC1100010741.hg.1	1.22	T	CELF1	CUGBP, Elav-like family member 1	Multiple_Complex	-2.26	0.0126	0.8218			T	chr11	-	47500861	47500932
TC1100010738.hg.1	1.22	T	PSMC3	proteasome 26S subunit, ATPase 3	Multiple_Complex	-2	0.0004	0.8003			T	chr11	-	47424492	47424606
TC1100010726.hg.1	1.42	T	PACSIN3	protein kinase C and casein kinase substrate in neurons 3	Multiple_Complex	2.57	0.0259	0.8218			T	chr11	-
TC1100010725.hg.1	1.38	T	ARFGAP2	ADP-ribosylation factor GTPase activating protein 2	Multiple_Complex	-3.15	0.0446	0.8218			T	chr11	-
TC1100010712.hg.1	1.8	T	ARHGAP1	Rho GTPase activating protein 1	Multiple_Complex	-2.25	0.0066	0.8218			T	chr11	-	46700616	46700665
TC1100010688.hg.1	1.13	T	PHF21A	PHD finger protein 21A	Multiple_Complex	-2.03	0.0404	0.8218			T	chr11	-	45935121	45935157
TC1100010651.hg.1	1.32	T	CTD-2560E9.3	novel transcript	NonCoding	-2.35	8.18e-05	0.8003			T	chr11	-	45212979	45213768
TC1100010580.hg.1	1.41	T	LRRC4C	leucine rich repeat containing 4C	Multiple_Complex	-2.41	0.0175	0.8218			T	chr11	-	40933635	40933723
TC1100010546.hg.1	1.52	T	COMMD9	COMM domain containing 9	Multiple_Complex	-2.66	0.0349	0.8218			T	chr11	-
TC1100010535.hg.1	2.29	T	PAMR1	peptidase domain containing associated with muscle regeneration 1	Multiple_Complex	-4.45	0.0257	0.8218			T	chr11	-
TC1100010393.hg.1	1.16	T	SLC5A12	solute carrier family 5 (sodium/monocarboxylate cotransporter), member 12	Multiple_Complex	-3.08	0.0185	0.8218			T	chr11	-	26669261	26670812
TC1100010373.hg.1	1.06	T			NonCoding	-2.51	0.0044	0.8129			T	chr11	-
TC1100010315.hg.1	1.48	T	NAV2-AS1; RP11-2C23.3	NAV2 antisense RNA 1 [Source:HGNC Symbol;Acc:HGNC:40744]; novel transcript, antisense to NAV2	NonCoding	-2.57	0.0119	0.8218			T	chr11	-	20120574	20120632
TC1100010290.hg.1	1.8	T	E2F8	E2F transcription factor 8	Multiple_Complex	-2.37	0.0295	0.8218			T	chr11	-	19225865	19226078
TC1100010760.hg.1	1.39	T	AGBL2	ATP/GTP binding protein-like 2	Multiple_Complex	-2.06	0.0398	0.8218			T	chr11	-	47668841	47668907
TC1100010762.hg.1	-1.21	T	NUP160	nucleoporin 160kDa	Multiple_Complex	2.21	0.0037	0.8129			T	chr11	-	47839501	47839842
TC1100010817.hg.1	-1.22	T			NonCoding	-2.51	0.0069	0.8218			T	chr11	-	54545840	54545872
TC1100010889.hg.1	1.23	T	PRG3	proteoglycan 3	Coding	-2.17	0.0065	0.8218			T	chr11	-
TC1100011259.hg.1	2.93	T	FOSL1	FOS-like antigen 1	Multiple_Complex	-2.95	0.0218	0.8218			T	chr11	-	65900527	65900573
TC1100011247.hg.1	1.52	T	RNASEH2C	ribonuclease H2, subunit C	Multiple_Complex	-2.1	0.0166	0.8218			T	chr11	-	65718770	65719156
TC1100011243.hg.1	1.18	T	RELA	v-rel avian reticuloendotheliosis viral oncogene homolog A	Multiple_Complex	2.34	0.0018	0.8003			T	chr11	-
TC1100011199.hg.1	1.28	T	NAALADL1	N-acetylated alpha-linked acidic dipeptidase-like 1	Multiple_Complex	-2.35	0.0294	0.8218			T	chr11	-	65054250	65054354
TC1100011182.hg.1	-1.32	T	PYGM	phosphorylase, glycogen, muscle	Multiple_Complex	2.02	0.0028	0.8123			T	chr11	-	64754693	64754836
TC1100011180.hg.1	-1.11	T	RASGRP2	RAS guanyl releasing protein 2 (calcium and DAG-regulated)	Multiple_Complex	-2.1	0.0225	0.8218			T	chr11	-	64726911	64726945
TC1100011170.hg.1	-1.13	T			NonCoding	4.77	0.0361	0.8218			T	chr11	-
TC1100010261.hg.1	1.09	T	HPS5	Hermansky-Pudlak syndrome 5	Multiple_Complex	2.2	0.0028	0.8123			T	chr11	-
TC1100011158.hg.1	1.34	T	BAD	BCL2-associated agonist of cell death	Multiple_Complex	-3.33	0.0329	0.8218			T	chr11	-
TC1100011118.hg.1	1.27	T	SLC22A25	solute carrier family 22, member 25	Multiple_Complex	-2.76	0.0209	0.8218			T	chr11	-
TC1100011107.hg.1	1.34	T	WDR74	WD repeat domain 74	Multiple_Complex	-2.87	0.0202	0.8218			T	chr11	-	62841762	62841809
TC1100011058.hg.1	1.03	T	FTH1	ferritin, heavy polypeptide 1	Multiple_Complex	2.11	0.0464	0.8224			T	chr11	-
TC1100011050.hg.1	1.77	T	FADS1; MIR1908	fatty acid desaturase 1; microRNA 1908	Multiple_Complex	-2.15	0.0298	0.8218			T	chr11	-	61813503	61813568
TC1100011030.hg.1	1.09	T	DDB1	damage-specific DNA binding protein 1	Multiple_Complex	-2.15	0.0372	0.8218			T	chr11	-
TC1100010946.hg.1	-1.59	T	LPXN	leupaxin	Multiple_Complex	2.01	0.0174	0.8218			T	chr11	-
TC1100010895.hg.1	1.36	T	TIMM10	translocase of inner mitochondrial membrane 10 homolog (yeast)	Coding	-2.12	0.0419	0.8218			T	chr11	-	57530766	57530803
TC1100011123.hg.1	-1.13	T	TMSL5	Transcript Identified by AceView, Entrez Gene ID(s) 7119	NonCoding	3.27	0.0054	0.8171			T	chr11	-
TC1100011260.hg.1	1.61	T	C11orf68	chromosome 11 open reading frame 68	Multiple_Complex	-2.18	0.0111	0.8218			T	chr11	-	65918910	65919031
TC1100010254.hg.1	1.45	T	SAAL1	serum amyloid A-like 1	Multiple_Complex	-2.16	0.0164	0.8218			T	chr11	-
TC1100010216.hg.1	1.33	T	PLEKHA7	pleckstrin homology domain containing, family A member 7	Multiple_Complex	-2.9	0.017	0.8218			T	chr11	-
TC1100009667.hg.1	1.29	T	ANO9	anoctamin 9	Multiple_Complex	2.56	0.0063	0.8218			T	chr11	-	430269	430403
TC1100009649.hg.1	1.5	T	SIRT3	sirtuin 3	Multiple_Complex	-2.27	0.0291	0.8218			T	chr11	-	233929	234004
TC1100009618.hg.1	-1.1	T	GLB1L2	galactosidase beta 1 like 2	Multiple_Complex	-2.3	0.0044	0.8129			T	chr11	+	134374602	134374718
TC1100009589.hg.1	-1.09	T			NonCoding	2.44	0.0034	0.8129			T	chr11	+
TC1100009583.hg.1	-1.43	T	shutubo	Transcript Identified by AceView	Multiple_Complex	-2.18	0.0151	0.8218			T	chr11	+	132813415	132814763
TC1100009581.hg.1	1.07	T			NonCoding	2.26	0.0207	0.8218			T	chr11	+
TC1100009561.hg.1	-1.08	T	NTM	neurotrimin	Multiple_Complex	2.25	0.0421	0.8218			T	chr11	+
TC1100009521.hg.1	1.17	T	APLP2	amyloid beta (A4) precursor-like protein 2	Multiple_Complex	2.02	0.0321	0.8218			T	chr11	+
TC1100009504.hg.1	1.7	T	BARX2	BARX homeobox 2	Multiple_Complex	-2.73	0.0114	0.8218			T	chr11	+	129451403	129451438
TC1100009460.hg.1	1.3	T			NonCoding	-2.15	0.0241	0.8218			T	chr11	+	126705505	126705571
TC1100009445.hg.1	1.15	T	FAM118B	family with sequence similarity 118, member B	Multiple_Complex	-2.11	0.0298	0.8218			T	chr11	+	126260399	126261424
TC1100009434.hg.1	1.41	T	DDX25	DEAD (Asp-Glu-Ala-Asp) box helicase 25	Multiple_Complex	-2.61	0.0263	0.8218			T	chr11	+	125903376	125903430
TC1100009374.hg.1	1.32	T	VWA5A	von Willebrand factor A domain containing 5A	Multiple_Complex	-2.16	0.0002	0.8003			T	chr11	+	124136129	124136293
TC1100009309.hg.1	1.89	T	SORL1	sortilin-related receptor, L(DLR class) A repeats containing	Multiple_Complex	-2.91	0.043	0.8218			T	chr11	+	121629594	121629678
TC1100009284.hg.1	1	T	POU2F3	POU class 2 homeobox 3	Multiple_Complex	2.08	0.0282	0.8218			T	chr11	+	120301090	120302285
TC1100009674.hg.1	1.59	T	RNH1	ribonuclease/angiogenin inhibitor 1	Multiple_Complex	-2.23	0.0499	0.8246			T	chr11	-	506078	506316
TC1100009703.hg.1	1.66	T	SLC25A22	solute carrier family 25 (mitochondrial carrier: glutamate), member 22	Multiple_Complex	-2.12	0.0138	0.8218			T	chr11	-	795365	795394
TC1100009709.hg.1	1.33	T	CHID1	chitinase domain containing 1	Multiple_Complex	-2.15	0.0281	0.8218			T	chr11	-
TC1100009814.hg.1	1.8	T	SLC22A18AS	solute carrier family 22 (organic cation transporter), member 18 antisense	Multiple_Complex	-2.17	0.0018	0.8003			T	chr11	-	2887345	2887779
TC1100010199.hg.1	1.01	T	RP11-396O20.2	novel transcript	NonCoding	-2.11	0.0004	0.8003			T	chr11	-
TC1100010185.hg.1	1	T	CYP2R1	cytochrome P450, family 2, subfamily R, polypeptide 1	Multiple_Complex	2.37	0.026	0.8218			T	chr11	-
TC1100010176.hg.1	1.16	T	sokorby	Transcript Identified by AceView	Unassigned	2.43	0.0126	0.8218			T	chr11	-	14285429	14287421
TC1100010125.hg.1	-1.16	T			NonCoding	2.48	0.0485	0.824			T	chr11	-
TC1100010091.hg.1	1.29	T	MRVI1	murine retrovirus integration site 1 homolog	Multiple_Complex	-2.14	0.015	0.8218			T	chr11	-	10652302	10652376
TC1100010055.hg.1	1.08	T	SCUBE2	signal peptide, CUB domain, EGF-like 2	Multiple_Complex	-2.65	0.0358	0.8218			T	chr11	-
TC1100010038.hg.1	1.59	T	ST5	suppression of tumorigenicity 5	Multiple_Complex	-2.84	0.0005	0.8003			T	chr11	-	8881010	8881109
TC1100010241.hg.1	1.17	T	USH1C	Usher syndrome 1C	Multiple_Complex	2.05	0.0035	0.8129			T	chr11	-
TC1100010033.hg.1	-1.09	T	TRIM66	tripartite motif containing 66	Multiple_Complex	2.18	0.0484	0.824			T	chr11	-	8645741	8645887
TC1100010003.hg.1	1.68	T	CYB5R2	cytochrome b5 reductase 2	Multiple_Complex	-2.08	0.0374	0.8218			T	chr11	-	7673502	7673598
TC1100009969.hg.1	1.14	T	APBB1	amyloid beta (A4) precursor protein-binding, family B, member 1 (Fe65)	Multiple_Complex	-2.25	0.0227	0.8218			T	chr11	-	6403319	6403404
TC1100009940.hg.1	-1.08	T	TRIM5	tripartite motif containing 5	Multiple_Complex	2.56	0.0138	0.8218			T	chr11	-	5665420	5665506
TC1100009864.hg.1	1.88	T	RHOG	ras homolog family member G	Multiple_Complex	-2.07	0.0075	0.8218			T	chr11	-	3840568	3840842
TC1100009855.hg.1	1.14	T	ART5	ADP-ribosyltransferase 5	Multiple_Complex	-2.45	0.0298	0.8218			T	chr11	-
TC1100009824.hg.1	1.28	T	CARS	cysteinyl-tRNA synthetase	Multiple_Complex	-2.36	0.001	0.8003			T	chr11	-	3054877	3055039
TC1100009817.hg.1	1.98	T	PHLDA2	pleckstrin homology-like domain, family A, member 2	Multiple_Complex	-3.22	0.0332	0.8218			T	chr11	-	2929421	2929455
TC1100010030.hg.1	2.2	T	STK33	serine/threonine kinase 33	Multiple_Complex	-3.25	0.0241	0.8218			T	chr11	-
TC1100011265.hg.1	1.12	T	EIF1AD	eukaryotic translation initiation factor 1A domain containing	Multiple_Complex	-2.76	0.0037	0.8129			T	chr11	-
TC1100011280.hg.1	1.74	T	YIF1A	Yip1 interacting factor homolog A (S. cerevisiae)	Multiple_Complex	-2.13	0.0456	0.8218			T	chr11	-	66284637	66284783
TC1100011283.hg.1	1.42	T	RIN1	Ras and Rab interactor 1	Multiple_Complex	-2.32	0.0188	0.8218			T	chr11	-
TC1100012487.hg.1	-1.89	T	LOC101929089; RP11-770J1.3; sheena	uncharacterized LOC101929089; novel transcript, antisense to MLL and TTC36; Transcript Identified by AceView	Multiple_Complex	2.02	0.0089	0.8218			T	chr11	-	118527469	118527575
TC1100012424.hg.1	1.03	T	SIK3	SIK family kinase 3	Multiple_Complex	2.15	0.0499	0.8246			T	chr11	-	116950257	116950282
TC1100012408.hg.1	1.01	T			NonCoding	-2.31	0.0151	0.8218			T	chr11	-	116080981	116081027
TC1100012389.hg.1	1.46	T	CADM1	cell adhesion molecule 1	Multiple_Complex	-2.27	0.0331	0.8218			T	chr11	-	115240274	115240420
TC1100012385.hg.1	-1.17	T			NonCoding	2.17	0.0205	0.8218			T	chr11	-	115089935	115093482
TC1100012358.hg.1	-1.65	T	USP28	ubiquitin specific peptidase 28	Multiple_Complex	2.21	0.013	0.8218			T	chr11	-	113874517	113874800
TC1100012318.hg.1	1.52	T	IL18	interleukin 18	Multiple_Complex	-2.21	0.0065	0.8218			T	chr11	-
TC1100012314.hg.1	1.62	T	PIH1D2	PIH1 domain containing 2	Multiple_Complex	-2.05	0.0143	0.8218			T	chr11	-
TC1100012308.hg.1	1.02	T	CRYAB	crystallin alpha B	Coding	-2.69	0.0078	0.8218			T	chr11	-	111908646	111908763
TC1400010054.hg.1	1.05	T	zoyzey	Transcript Identified by AceView	NonCoding	2.1	0.0253	0.8218			T	chr14	-	94619605	94619764
TC1100012216.hg.1	1.23	T	SLN	sarcolipin	Coding	-2.2	0.0273	0.8218			T	chr11	-
TC1100012209.hg.1	1.89	T	ALKBH8	alkB homolog 8, tRNA methyltransferase	Multiple_Complex	-2.44	0.0096	0.8218			T	chr11	-	107565453	107565518
TC1100012207.hg.1	1.2	T	RP11-819C21.1	novel transcript	NonCoding	-2.13	0.0169	0.8218			T	chr11	-
TC1100012168.hg.1	-1.31	T	CASP1P2	caspase 1 pseudogene 2	Multiple_Complex	2.71	0.0137	0.8218			T	chr11	-
TC1100012165.hg.1	1.4	T	CASP4	caspase 4	Multiple_Complex	-2.06	0.026	0.8218			T	chr11	-	104952006	104952063
TC1100012488.hg.1	1.05	T	IFT46	intraflagellar transport 46	Multiple_Complex	-2.11	0.04	0.8218			T	chr11	-	118565062	118565091
TC1100012504.hg.1	1.72	T	RP11-110I1.12	novel transcript	NonCoding	-2.27	0.0353	0.8218			T	chr11	-	118997975	118998004
TC1100012542.hg.1	1.03	T	RP11-831A10.2; shumey	novel transcript; Transcript Identified by AceView	NonCoding	-2.58	0.01	0.8218			T	chr11	-
TC1100012545.hg.1	1.19	T	TRIM29	tripartite motif containing 29	Multiple_Complex	-2.77	0.0204	0.8218			T	chr11	-
TC1100013022.hg.1	2.04	T	FADS2	fatty acid desaturase 2	Multiple_Complex	-2.64	0.0035	0.8129			T	chr11	+	61826283	61826512
TC1100012984.hg.1	1.1	T	NAT10	N-acetyltransferase 10 (GCN5-related)	Multiple_Complex	-2.01	0.009	0.8218			T	chr11	+	34106039	34106074
TC1100012981.hg.1	-1.13	T	RCN1	reticulocalbin 1, EF-hand calcium binding domain	Multiple_Complex	-2.93	0.0306	0.8218			T	chr11	+
TC1100012976.hg.1	1.48	T	NUCB2	nucleobindin 2	Multiple_Complex	-2.38	0.0182	0.8218			T	chr11	+
TC1100012963.hg.1	2	T	ZBED5-AS1	ZBED5 antisense RNA 1	NonCoding	-2.23	0.0036	0.8129			T	chr11	+	10858217	10858258
TC1100012952.hg.1	1.08	T	TSSC2	tumor suppressing subtransferable candidate 2 pseudogene	Multiple_Complex	-2.54	0.006	0.8218			T	chr11	+	3384899	3384968
TC1100012949.hg.1	-1.33	T	IFITM1	interferon induced transmembrane protein 1	Multiple_Complex	2.33	0.0169	0.8218			T	chr11	+	314418	314456
TC1100012158.hg.1	-1.09	T			NonCoding	2.39	0.0102	0.8218			T	chr11	-
TC1100012945.hg.1	1.08	T			NonCoding	-2.54	0.0003	0.8003			T	chr11	-
TC1100012882.hg.1	-1.06	T	OPCML	opioid binding protein/cell adhesion molecule-like	Multiple_Complex	-4.26	0.0097	0.8218			T	chr11	-
TC1100012852.hg.1	1.13	T	LOC103611081; LOC100507431; RP11-890B15.3; RP11-890B15.2; klerglaw	uncharacterized LOC103611081; uncharacterized LOC100507431; Transcript Identified by AceView; novel transcript	Multiple_Complex	-2.11	0.0146	0.8218			T	chr11	-
TC1100012831.hg.1	-1.2	T	ZBTB44	zinc finger and BTB domain containing 44	Multiple_Complex	2.18	0.0103	0.8218			T	chr11	-	130236110	130236216
TC1100012775.hg.1	1.03	T	ETS1	v-ets avian erythroblastosis virus E26 oncogene homolog 1	Multiple_Complex	-5.89	0.0039	0.8129			T	chr11	-
TC1100012652.hg.1	-1.02	T	beeflarbu; plomey	Transcript Identified by AceView	Multiple_Complex	2.07	0.001	0.8003			T	chr11	-
TC1100012631.hg.1	1.26	T	klarjorby	Transcript Identified by AceView	Multiple_Complex	-2.77	0.0024	0.812			T	chr11	-
TC1100012613.hg.1	1.1	T	HSPA8; SNORD14C; SNORD14D	heat shock 70kDa protein 8; small nucleolar RNA, C/D box 14C; small nucleolar RNA, C/D box 14D	Multiple_Complex	-2.18	0.0018	0.8003			T	chr11	-	123061588	123061674
TC1100012906.hg.1	1.23	T	IGSF9B	immunoglobulin superfamily, member 9B	Multiple_Complex	-2.28	0.032	0.8218			T	chr11	-
TC1100012140.hg.1	1.23	T	DCUN1D5	DCN1, defective in cullin neddylation 1, domain containing 5	Multiple_Complex	-2.51	0.0254	0.8218			T	chr11	-	103053054	103055799
TC1100012134.hg.1	-1.04	T	MMP12	matrix metallopeptidase 12	Multiple_Complex	-4.81	0.0011	0.8003			T	chr11	-
TC1100012133.hg.1	-1.4	T	MMP3	matrix metallopeptidase 3	Multiple_Complex	2.29	0.0299	0.8218			T	chr11	-	102843612	102843803
TC1100011699.hg.1	-1.26	T	staglawbu	Transcript Identified by AceView	NonCoding	2.44	0.0164	0.8218			T	chr11	-	76799861	76800081
TC1100011663.hg.1	-1.01	T	LOC283214; CTD-2530H12.1	uncharacterized LOC283214; novel transcript, antisense to DGAT2	NonCoding	-2.22	0.0206	0.8218			T	chr11	-
TC1100011587.hg.1	-1.03	T	FAM168A	family with sequence similarity 168, member A	Multiple_Complex	2.02	0.0024	0.812			T	chr11	-	73430690	73430770
TC1100011558.hg.1	-1.05	T	PDE2A	phosphodiesterase 2A, cGMP-stimulated	Multiple_Complex	2.14	0.0499	0.8246			T	chr11	-	72668342	72668426
TC1100011545.hg.1	1.71	T	ANAPC15	anaphase promoting complex subunit 15	Multiple_Complex	-2.35	0.0011	0.8003			T	chr11	-	72112069	72112215
TC1100011539.hg.1	-1.12	T	NUMA1	nuclear mitotic apparatus protein 1	Multiple_Complex	-2.55	0.0216	0.8218			T	chr11	-
TC1100011518.hg.1	-1.09	T	flerstoby	Transcript Identified by AceView	Multiple_Complex	-2.11	0.0296	0.8218			T	chr11	-	71564909	71564933
TC1100011716.hg.1	1.44	T	GDPD4	glycerophosphodiester phosphodiesterase domain containing 4	Multiple_Complex	2.05	0.0111	0.8218			T	chr11	-
TC1100011514.hg.1	2.39	T	DHCR7	7-dehydrocholesterol reductase	Multiple_Complex	-2.91	0.0188	0.8218			T	chr11	-	71448394	71448431
TC1100011450.hg.1	-1.23	T	spumorby	Transcript Identified by AceView	Multiple_Complex	2.02	0.0299	0.8218			T	chr11	-	69759479	69759919
TC1100011413.hg.1	1.04	T	fleymarby	Transcript Identified by AceView	Multiple_Complex	2.75	0.0209	0.8218			T	chr11	-
TC1100011394.hg.1	1.2	T	MTL5	metallothionein-like 5, testis-specific (tesmin)	Multiple_Complex	-2.04	0.0275	0.8218			T	chr11	-	68710874	68711049
TC1100011367.hg.1	1.53	T	UNC93B1	unc-93 homolog B1 (C. elegans)	Multiple_Complex	-2.36	0.0008	0.8003			T	chr11	-	67997696	67997799
TC1100011350.hg.1	-1.12	T	ALDH3B2	aldehyde dehydrogenase 3 family, member B2	Multiple_Complex	3.44	0.0344	0.8218			T	chr11	-
TC1100011337.hg.1	1.12	T	PITPNM1	phosphatidylinositol transfer protein, membrane-associated 1	Multiple_Complex	-2.37	0.0053	0.8159			T	chr11	-	67502013	67502038
TC1100011286.hg.1	1.2	T	SLC29A2	solute carrier family 29 (equilibrative nucleoside transporter), member 2	Multiple_Complex	-2.16	0.0395	0.8218			T	chr11	-
TC1100011461.hg.1	1.05	T	ANO1-AS2	ANO1 antisense RNA 2 (head to head)	NonCoding	-2.34	0.0049	0.8129			T	chr11	-
TC1100009260.hg.1	-1.39	T	CTD-2523D13.1	novel transcript	NonCoding	2.69	0.0256	0.8218			T	chr11	+
TC1100011719.hg.1	1.46	T	CLNS1A	chloride channel, nucleotide-sensitive, 1A	Multiple_Complex	-2.87	0.0262	0.8218			T	chr11	-	77625071	77625551
[truncated: 13,498 more rows]

## Sheet: Cell lines gene exp
Clariome D ID	RBFOX2 KD Avg (log2)	Control Avg (log2)	Fold Change	P-val	FDR P-val	Gene Symbol	Description	Group
[truncated: 1,018 more rows]

[truncated: 1 more sheets: PA gene exp]
