# Supplementary material for: RBFOX2 deregulation promotes pancreatic cancer progression and metastasis through alternative splicing
Source: Nat Commun. 2023 Dec 19;14:8444. doi: 10.1038/s41467-023-44126-w (PMC10730836; doi:10.1038/s41467-023-44126-w)
Supplement: Supplementary file 4 — Supplementary Data 2 [file 41467_2023_44126_MOESM4_ESM.xlsx]

## Sheet: EGA4548 PA_RBFOX2_PSI CE
exonID	geneName	Pearson.PSI	Spearman.PSI	MaxCor.PSI	MaxCorExon.PSI	MinCor.PSI	MinCorExon.PSI
ENSG00000131504:053	DIAPH1	0.540632	0.536829	0.592152	ENSG00000100320:025	-0.00421893	ENSG00000100320:003
ENSG00000173905:011	GOLIM4	0.455326	0.408784	0.428249	ENSG00000100320:009	-0.106383	ENSG00000100320:033
ENSG00000133030:049	MPRIP	0.4478	0.439592	0.469519	ENSG00000100320:021	-0.0245195	ENSG00000100320:003
ENSG00000092841+ENSG00000196465:064	MYL6	0.401913	0.408064	0.430156	ENSG00000100320:023	-0.0524538	ENSG00000100320:032
ENSG00000163697:044	APBB2	0.398476	0.387293	0.473286	ENSG00000100320:025	-0.019277	ENSG00000100320:003
ENSG00000142192:020	APP	0.396326	0.385192	0.586938	ENSG00000100320:028	-0.190108	ENSG00000100320:012
ENSG00000136754:005	ABI1	0.385752	0.377083	0.427538	ENSG00000100320:042	-0.013543	ENSG00000100320:039
ENSG00000147202:004	DIAPH2	0.328231	0.353188	0.39614	ENSG00000100320:023	-0.051651	ENSG00000100320:032
ENSG00000152818:080	UTRN	0.327228	0.339735	0.363685	ENSG00000100320:018	-0.114154	ENSG00000100320:033
ENSG00000159023:024	EPB41	0.284025	0.326926	0.326293	ENSG00000100320:021	-0.120547	ENSG00000100320:001
ENSG00000151914:094	DST	0.247687	0.317297	0.337444	ENSG00000100320:023	-0.0653783	ENSG00000100320:002
ENSG00000112414:048	ADGRG6	0.213332	0.138455	0.192776	ENSG00000100320:031	-0.238306	ENSG00000100320:014
ENSG00000151914:095	DST	0.212343	0.277642	0.30422	ENSG00000100320:023	-0.0492384	ENSG00000100320:002
ENSG00000273596+ENSG00000277583+ENSG00000275054+ENSG00000278526+ENSG00000278482+ENSG00000214188+ENSG00000276100+ENSG00000004866+ENSG00000273571+ENSG00000274606+ENSG00000275870:058	ST7; ST7-OT4; ST7-OT3; MIR6132	0.2023	0.232512	0.38603	ENSG00000100320:021	-0.102436	ENSG00000100320:042
ENSG00000221995+ENSG00000196535:011	TIAF1; MYO18A	0.183346	0.246561	0.271278	ENSG00000100320:021	-0.0596582	ENSG00000100320:012
ENSG00000171603:012	CLSTN1	0.178244	0.245448	0.320757	ENSG00000100320:023	-0.0996683	ENSG00000100320:039
ENSG00000085733:026	CTTN	0.153879	0.167771	0.23761	ENSG00000100320:011	-0.073951	ENSG00000100320:003
ENSG00000186575:025	NF2	0.149736	0.134644	0.177934	ENSG00000100320:008	-0.0607905	ENSG00000100320:012
ENSG00000122591:012	FAM126A	0.137663	0.0634201	0.305346	ENSG00000100320:042	-0.0766912	ENSG00000100320:041
ENSG00000137177:022	KIF13A	0.125891	0.101098	0.237148	ENSG00000100320:018	-0.0220845	ENSG00000100320:033
ENSG00000079819:031	EPB41L2	0.107951	0.113889	0.226454	ENSG00000100320:013	-0.106191	ENSG00000100320:001
ENSG00000117143:016	UAP1	0.106199	0.0764309	0.180216	ENSG00000100320:028	-0.143954	ENSG00000100320:015
ENSG00000117305:026	HMGCL	0.105121	0.052544	0.325165	ENSG00000100320:015	-0.0997833	ENSG00000100320:030
ENSG00000075413:056	MARK3	0.0652116	0.138302	0.200592	ENSG00000100320:025	-0.103742	ENSG00000100320:042
ENSG00000083857:008	FAT1	0.063038	0.0994998	0.205085	ENSG00000100320:041	-0.146669	ENSG00000100320:001
ENSG00000100320:032	RBFOX2	0.0477293	0.0673936	0.958547	ENSG00000100320:032	-0.0774481	ENSG00000100320:004
ENSG00000114346:018	ECT2	0.0348063	0.100664	0.213126	ENSG00000100320:020	-0.0613765	ENSG00000100320:003
ENSG00000008294:014	SPAG9	0.0135308	0.0324247	0.309668	ENSG00000100320:016	-0.158029	ENSG00000100320:004
ENSG00000197321:048	SVIL	-0.015909	0.0212705	0.21987	ENSG00000100320:032	-0.150642	ENSG00000100320:037
ENSG00000104067:018	TJP1	-0.0250972	-0.0946885	0.140352	ENSG00000100320:024	-0.10884	ENSG00000100320:001
ENSG00000079805:037	DNM2	-0.0339514	-0.0276892	0.131801	ENSG00000100320:014	-0.100071	ENSG00000100320:010
ENSG00000075413:058	MARK3	-0.0429576	0.0484602	0.110411	ENSG00000100320:027	-0.173976	ENSG00000100320:011
ENSG00000136238:008	RAC1	-0.0627549	-0.0590403	0.254031	ENSG00000100320:012	-0.237622	ENSG00000100320:020
ENSG00000154380:010	ENAH	-0.0661472	-0.0917351	0.158408	ENSG00000100320:024	-0.130414	ENSG00000100320:021
ENSG00000134444:041	KIAA1468	-0.134696	-0.107156	0.0998447	ENSG00000100320:039	-0.284406	ENSG00000100320:028
ENSG00000148700:057	ADD3	-0.172286	-0.194037	0.0837071	ENSG00000100320:038	-0.308629	ENSG00000100320:023
ENSG00000135341:009	MAP3K7	-0.204478	-0.219945	0.125903	ENSG00000100320:039	-0.314864	ENSG00000100320:021
ENSG00000251022+ENSG00000138674:023	SEC31A	-0.209266	-0.213322	0.173335	ENSG00000100320:042	-0.324093	ENSG00000100320:023
ENSG00000090989:019	EXOC1	-0.283616	-0.329258	0.0742478	ENSG00000100320:039	-0.330936	ENSG00000100320:023
ENSG00000125354:010	SEPTIN6	-0.359685	-0.354724	-0.00228541	ENSG00000100320:033	-0.387505	ENSG00000100320:011

## Sheet: EGA4548 PA_RBFOX2_TPM targets
exonID	geneName	Pearson.TPM	Spearman..TPM	MaxCor.TPM	MaxCorExon.TPM	MinCor.TPM	MinCorExon.TPM
ENSG00000100320:040	RBFOX2	0.636733	0.622216	1	ENSG00000100320:040	0.07557	ENSG00000100320:039
ENSG00000136754:005	ABI1	0.481239	0.518314	0.515459	ENSG00000100320:027	-0.028106	ENSG00000100320:003
ENSG00000133030:049	MPRIP	0.411909	0.416683	0.470145	ENSG00000100320:023	-0.0816724	ENSG00000100320:037
ENSG00000151914:095	DST	0.389168	0.425552	0.452445	ENSG00000100320:029	-0.068835	ENSG00000100320:015
ENSG00000151914:094	DST	0.368038	0.413082	0.432586	ENSG00000100320:023	-0.0413873	ENSG00000100320:002
ENSG00000142192:020	APP	0.358723	0.358278	0.479722	ENSG00000100320:028	-0.17078	ENSG00000100320:012
ENSG00000171603:012	CLSTN1	0.317899	0.313617	0.377576	ENSG00000100320:006	-0.0344932	ENSG00000100320:039
ENSG00000008294:014	SPAG9	0.307884	0.323179	0.443298	ENSG00000100320:028	-0.16587	ENSG00000100320:001
ENSG00000221995+ENSG00000196535:011	TIAF1; MYO18A	0.291847	0.351885	0.333396	ENSG00000100320:029	-0.0272352	ENSG00000100320:003
ENSG00000092841+ENSG00000196465:064	MYL6	0.268409	0.260788	0.535279	ENSG00000100320:019	-0.137563	ENSG00000100320:042
ENSG00000147202:004	DIAPH2	0.25687	0.275568	0.352002	ENSG00000100320:023	-0.0746535	ENSG00000100320:015
ENSG00000083857:008	FAT1	0.239418	0.256129	0.288151	ENSG00000100320:023	-0.0310381	ENSG00000100320:012
ENSG00000163697:044	APBB2	0.233082	0.235434	0.409866	ENSG00000100320:020	-0.160393	ENSG00000100320:012
ENSG00000186575:025	NF2	0.223227	0.218286	0.381964	ENSG00000100320:019	-0.146137	ENSG00000100320:033
ENSG00000131504:053	DIAPH1	0.199229	0.173692	0.307864	ENSG00000100320:024	-0.102781	ENSG00000100320:015
ENSG00000104067:018	TJP1	0.198695	0.177275	0.259763	ENSG00000100320:024	-0.147803	ENSG00000100320:015
ENSG00000079819:031	EPB41L2	0.183744	0.218308	0.303812	ENSG00000100320:022	-0.0587979	ENSG00000100320:017
ENSG00000137177:022	KIF13A	0.182113	0.210838	0.31741	ENSG00000100320:028	-0.145702	ENSG00000100320:012
ENSG00000114346:018	ECT2	0.156683	0.17935	0.251086	ENSG00000100320:026	-0.0882283	ENSG00000100320:001
ENSG00000085733:026	CTTN	0.135535	0.13611	0.193372	ENSG00000100320:012	-0.1254	ENSG00000100320:035
ENSG00000159023:024	EPB41	0.132068	0.139386	0.286833	ENSG00000100320:028	-0.14081	ENSG00000100320:001
ENSG00000075413:056	MARK3	0.112391	0.207711	0.222119	ENSG00000100320:041	-0.089111	ENSG00000100320:012
ENSG00000197321:048	SVIL	0.10693	0.138562	0.242754	ENSG00000100320:005	-0.0430246	ENSG00000100320:036
ENSG00000173905:011	GOLIM4	0.105923	0.0845106	0.354665	ENSG00000100320:026	-0.205244	ENSG00000100320:012
ENSG00000100320:032	RBFOX2	0.105339	0.102103	1	ENSG00000100320:032	-0.0699264	ENSG00000100320:004
ENSG00000154380:010	ENAH	0.0803988	0.0788562	0.23641	ENSG00000100320:002	-0.118376	ENSG00000100320:015
ENSG00000122591:012	FAM126A	0.0686164	0.0715954	0.197841	ENSG00000100320:022	-0.140455	ENSG00000100320:036
ENSG00000279877+ENSG00000078328+ENSG00000260411:032	RBFOX1	0.0682284	0.112093	0.124956	ENSG00000100320:035	-0.258147	ENSG00000100320:030
ENSG00000090989:019	EXOC1	0.064582	0.0654806	0.268565	ENSG00000100320:028	-0.242035	ENSG00000100320:012
ENSG00000152818:080	UTRN	0.0605161	0.0623694	0.304403	ENSG00000100320:014	-0.207349	ENSG00000100320:042
ENSG00000135341:009	MAP3K7	0.0446965	0.0419136	0.201707	ENSG00000100320:036	-0.125231	ENSG00000100320:001
ENSG00000117305:026	HMGCL	0.018991	-0.0394765	0.188508	ENSG00000100320:041	-0.0642489	ENSG00000100320:004
ENSG00000273596+ENSG00000277583+ENSG00000275054+ENSG00000278526+ENSG00000278482+ENSG00000214188+ENSG00000276100+ENSG00000004866+ENSG00000273571+ENSG00000274606+ENSG00000275870:058	ST7; ST7-OT4; ST7-OT3; MIR6132	0.0186758	0.0642947	0.297149	ENSG00000100320:021	-0.140473	ENSG00000100320:042
ENSG00000075413:058	MARK3	-0.0031683	0.0262068	0.332557	ENSG00000100320:013	-0.276749	ENSG00000100320:016
ENSG00000079805:037	DNM2	-0.015687	-0.0176956	0.286555	ENSG00000100320:024	-0.277021	ENSG00000100320:011
ENSG00000125354:010	SEPTIN6	-0.0161546	-0.0145522	0.14348	ENSG00000100320:020	-0.166464	ENSG00000100320:032
ENSG00000148700:057	ADD3	-0.0573437	-0.0619659	0.253765	ENSG00000100320:024	-0.293824	ENSG00000100320:015
ENSG00000112414:048	ADGRG6	-0.0649569	-0.0894579	0.0951641	ENSG00000100320:008	-0.187479	ENSG00000100320:042
ENSG00000136238:008	RAC1	-0.127229	-0.168482	0.132332	ENSG00000100320:013	-0.305934	ENSG00000100320:042
ENSG00000251022+ENSG00000138674:023	SEC31A	-0.149276	-0.16167	0.167539	ENSG00000100320:013	-0.23112	ENSG00000100320:012
ENSG00000134444:041	KIAA1468	-0.15472	-0.156312	0.131083	ENSG00000100320:013	-0.268823	ENSG00000100320:019
ENSG00000117143:016	UAP1	-0.234769	-0.264612	0.122209	ENSG00000100320:028	-0.297158	ENSG00000100320:011

## Sheet: EGA4548 LV_RBFOX2_PSI CE
exonID	geneName	Pearson.PSI	Spearman.PSI	MaxCor.PSI	MaxCorExon.PSI	MinCor.PSI	MinCorExon.PSI
ENSG00000142192:020	APP	0.51874	0.462992	0.604386	ENSG00000100320:026	-0.205615	ENSG00000100320:003
ENSG00000131504:053	DIAPH1	0.509419	0.488811	0.539277	ENSG00000100320:022	-0.0316799	ENSG00000100320:003
ENSG00000092841+ENSG00000196465:064	MYL6	0.509035	0.498807	0.564373	ENSG00000100320:027	-0.106103	ENSG00000100320:012
ENSG00000163697:044	APBB2	0.490497	0.430645	0.564674	ENSG00000100320:021	-0.0744395	ENSG00000100320:032
ENSG00000173905:011	GOLIM4	0.407894	0.407755	0.486805	ENSG00000100320:022	-0.00255078	ENSG00000100320:033
ENSG00000159023:024	EPB41	0.3688	0.369302	0.4198	ENSG00000100320:027	-0.195899	ENSG00000100320:032
ENSG00000112414:048	ADGRG6	0.288877	0.198659	0.405053	ENSG00000100320:022	-0.330094	ENSG00000100320:033
ENSG00000136754:005	ABI1	0.288624	0.294115	0.35482	ENSG00000100320:040	-0.178852	ENSG00000100320:033
ENSG00000152818:080	UTRN	0.287753	0.248617	0.319448	ENSG00000100320:029	-0.0461537	ENSG00000100320:033
ENSG00000147202:004	DIAPH2	0.285614	0.315053	0.346236	ENSG00000100320:025	-0.14217	ENSG00000100320:003
ENSG00000279877+ENSG00000078328+ENSG00000260411:032	RBFOX1	0.26324	0.204124	0.452584	ENSG00000100320:020	-0.710122	ENSG00000100320:014
ENSG00000221995+ENSG00000196535:011	TIAF1; MYO18A	0.252641	0.320959	0.424017	ENSG00000100320:032	-0.218139	ENSG00000100320:012
ENSG00000186575:025	NF2	0.247572	0.169657	0.330189	ENSG00000100320:024	-0.105748	ENSG00000100320:001
ENSG00000079819:031	EPB41L2	0.243463	0.255568	0.342874	ENSG00000100320:024	-0.172129	ENSG00000100320:003
ENSG00000133030:049	MPRIP	0.231039	0.233215	0.342851	ENSG00000100320:032	-0.139306	ENSG00000100320:001
ENSG00000114346:018	ECT2	0.225816	0.30497	0.363816	ENSG00000100320:039	-0.210162	ENSG00000100320:033
ENSG00000197321:048	SVIL	0.220421	0.147699	0.465252	ENSG00000100320:013	-0.154476	ENSG00000100320:005
ENSG00000117143:016	UAP1	0.180799	0.176634	0.226413	ENSG00000100320:002	-0.164373	ENSG00000100320:032
ENSG00000075413:056	MARK3	0.125544	0.0911234	0.291856	ENSG00000100320:032	-0.235881	ENSG00000100320:033
ENSG00000117305:026	HMGCL	0.115407	0.209657	0.544679	ENSG00000100320:034	-0.711435	ENSG00000100320:032
ENSG00000154380:010	ENAH	0.112028	0.0575143	0.248711	ENSG00000100320:040	-0.111708	ENSG00000100320:016
ENSG00000273596+ENSG00000277583+ENSG00000275054+ENSG00000278526+ENSG00000278482+ENSG00000214188+ENSG00000276100+ENSG00000004866+ENSG00000273571+ENSG00000274606+ENSG00000275870:058	ST7; ST7-OT4; ST7-OT3; MIR6132	0.103999	0.0975323	0.317306	ENSG00000100320:039	-0.169158	ENSG00000100320:012
ENSG00000008294:014	SPAG9	0.058431	0.0130693	0.307985	ENSG00000100320:016	-0.318728	ENSG00000100320:004
ENSG00000083857:008	FAT1	0.0515301	0.0401996	0.258576	ENSG00000100320:024	-0.181612	ENSG00000100320:002
ENSG00000171603:012	CLSTN1	-0.00828841	0.172202	0.485339	ENSG00000100320:032	-0.228005	ENSG00000100320:034
ENSG00000151914:094	DST	-0.0111809	0.0720331	0.553172	ENSG00000100320:032	-0.209048	ENSG00000100320:034
ENSG00000136238:008	RAC1	-0.0276537	-0.0190997	0.155796	ENSG00000100320:003	-0.20154	ENSG00000100320:039
ENSG00000090989:019	EXOC1	-0.0296907	-0.150344	0.235891	ENSG00000100320:035	-0.383915	ENSG00000100320:032
ENSG00000085733:026	CTTN	-0.0533529	-0.0845028	0.156813	ENSG00000100320:012	-0.170084	ENSG00000100320:003
ENSG00000075413:058	MARK3	-0.0550866	0.00668558	0.282221	ENSG00000100320:039	-0.1774	ENSG00000100320:033
ENSG00000122591:012	FAM126A	-0.0633677	-0.140387	0.223053	ENSG00000100320:014	-0.261057	ENSG00000100320:002
ENSG00000151914:095	DST	-0.0868888	0.0237364	0.375128	ENSG00000100320:032	-0.275952	ENSG00000100320:030
ENSG00000137177:022	KIF13A	-0.12292	-0.115842	0.162481	ENSG00000100320:012	-0.565843	ENSG00000100320:033
ENSG00000148700:057	ADD3	-0.131701	-0.312066	0.111401	ENSG00000100320:034	-0.37447	ENSG00000100320:032
ENSG00000134444:041	KIAA1468	-0.14029	-0.144966	0.184969	ENSG00000100320:012	-0.349993	ENSG00000100320:013
ENSG00000104067:018	TJP1	-0.192815	-0.170886	0.242815	ENSG00000100320:013	-0.404025	ENSG00000100320:033
ENSG00000135341:009	MAP3K7	-0.222338	-0.197658	0.208289	ENSG00000100320:004	-0.355056	ENSG00000100320:022
ENSG00000100320:032	RBFOX2	-0.233294	-0.245967	0.960937	ENSG00000100320:032	-0.451322	ENSG00000100320:034
ENSG00000125354:010	SEPTIN6	-0.245473	-0.213142	0.153826	ENSG00000100320:041	-0.292871	ENSG00000100320:036
ENSG00000251022+ENSG00000138674:023	SEC31A	-0.305431	-0.251993	0.112078	ENSG00000100320:012	-0.393853	ENSG00000100320:026
ENSG00000079805:037	DNM2	-0.356393	-0.31379	0.0695297	ENSG00000100320:033	-0.376309	ENSG00000100320:025

## Sheet: EGA4548 LV_RBFOX2_TPM targets
exonID	geneName	Pearson.TPM	Spearman..TPM	MaxCor.TPM	MaxCorExon.TPM	MinCor.TPM	MinCorExon.TPM
ENSG00000100320:040	RBFOX2	0.707035	0.650991	1	ENSG00000100320:040	-0.148676	ENSG00000100320:032
ENSG00000186575:025	NF2	0.56581	0.568776	0.601644	ENSG00000100320:023	-0.278328	ENSG00000100320:032
ENSG00000171603:012	CLSTN1	0.489191	0.485277	0.589292	ENSG00000100320:027	-0.119481	ENSG00000100320:032
ENSG00000092841+ENSG00000196465:064	MYL6	0.484487	0.466931	0.61829	ENSG00000100320:019	-0.163407	ENSG00000100320:003
ENSG00000131504:053	DIAPH1	0.468263	0.493506	0.439471	ENSG00000100320:029	-0.138903	ENSG00000100320:032
ENSG00000136754:005	ABI1	0.42443	0.41501	0.450871	ENSG00000100320:028	-0.114199	ENSG00000100320:032
ENSG00000142192:020	APP	0.391784	0.429146	0.498466	ENSG00000100320:028	-0.119283	ENSG00000100320:001
ENSG00000163697:044	APBB2	0.373206	0.365468	0.476184	ENSG00000100320:021	-0.204395	ENSG00000100320:012
ENSG00000221995+ENSG00000196535:011	TIAF1; MYO18A	0.345253	0.404839	0.398612	ENSG00000100320:029	-0.12127	ENSG00000100320:012
ENSG00000008294:014	SPAG9	0.331035	0.278879	0.503607	ENSG00000100320:017	-0.236245	ENSG00000100320:004
ENSG00000090989:019	EXOC1	0.297745	0.258647	0.431243	ENSG00000100320:034	-0.399072	ENSG00000100320:032
ENSG00000133030:049	MPRIP	0.283598	0.289077	0.469189	ENSG00000100320:019	-0.111952	ENSG00000100320:004
ENSG00000197321:048	SVIL	0.279319	0.249542	0.358462	ENSG00000100320:030	-0.159641	ENSG00000100320:032
ENSG00000085733:026	CTTN	0.265254	0.190431	0.31724	ENSG00000100320:030	-0.419539	ENSG00000100320:032
ENSG00000083857:008	FAT1	0.231769	0.113028	0.442061	ENSG00000100320:013	-0.172307	ENSG00000100320:033
ENSG00000136238:008	RAC1	0.231696	0.227122	0.386348	ENSG00000100320:013	-0.29683	ENSG00000100320:032
ENSG00000151914:094	DST	0.202039	0.16607	0.430844	ENSG00000100320:032	-0.209256	ENSG00000100320:033
ENSG00000122591:012	FAM126A	0.191121	0.167902	0.365731	ENSG00000100320:024	-0.151888	ENSG00000100320:041
ENSG00000079819:031	EPB41L2	0.1866	0.121148	0.272903	ENSG00000100320:030	-0.100564	ENSG00000100320:041
ENSG00000075413:056	MARK3	0.145598	0.118414	0.545168	ENSG00000100320:005	-0.111037	ENSG00000100320:018
ENSG00000154380:010	ENAH	0.142808	0.0989474	0.300708	ENSG00000100320:037	-0.283366	ENSG00000100320:032
ENSG00000114346:018	ECT2	0.129711	0.140097	0.394373	ENSG00000100320:039	-0.244047	ENSG00000100320:032
ENSG00000151914:095	DST	0.0824476	0.0815038	0.32865	ENSG00000100320:032	-0.226598	ENSG00000100320:015
ENSG00000135341:009	MAP3K7	0.0588081	0.0551743	0.22597	ENSG00000100320:041	-0.269312	ENSG00000100320:032
ENSG00000075413:058	MARK3	0.0470214	0.0982912	0.41984	ENSG00000100320:005	-0.287199	ENSG00000100320:017
ENSG00000147202:004	DIAPH2	0.0292165	-0.0755161	0.196489	ENSG00000100320:037	-0.237365	ENSG00000100320:001
ENSG00000112414:048	ADGRG6	0.023018	0.011866	0.392348	ENSG00000100320:003	-0.204623	ENSG00000100320:001
ENSG00000152818:080	UTRN	0.00457855	-0.0223923	0.31898	ENSG00000100320:003	-0.312971	ENSG00000100320:001
ENSG00000173905:011	GOLIM4	-0.0272085	-0.0792891	0.144572	ENSG00000100320:022	-0.17062	ENSG00000100320:042
ENSG00000117305:026	HMGCL	-0.0497606	-0.321973	0.303551	ENSG00000100320:032	-0.236516	ENSG00000100320:036
ENSG00000279877+ENSG00000078328+ENSG00000260411:032	RBFOX1	-0.0497629	-0.027795	0.151768	ENSG00000100320:003	-0.0846929	ENSG00000100320:024
ENSG00000104067:018	TJP1	-0.0523088	-0.0566781	0.253959	ENSG00000100320:004	-0.255254	ENSG00000100320:033
ENSG00000159023:024	EPB41	-0.056287	-0.110431	0.242544	ENSG00000100320:039	-0.296033	ENSG00000100320:015
ENSG00000137177:022	KIF13A	-0.0976023	-0.103322	0.223399	ENSG00000100320:002	-0.315895	ENSG00000100320:001
ENSG00000273596+ENSG00000277583+ENSG00000275054+ENSG00000278526+ENSG00000278482+ENSG00000214188+ENSG00000276100+ENSG00000004866+ENSG00000273571+ENSG00000274606+ENSG00000275870:058	ST7; ST7-OT4; ST7-OT3; MIR6132	-0.109719	-0.0812036	0.196687	ENSG00000100320:038	-0.249938	ENSG00000100320:018
ENSG00000251022+ENSG00000138674:023	SEC31A	-0.111978	-0.144525	0.188113	ENSG00000100320:034	-0.374871	ENSG00000100320:032
ENSG00000148700:057	ADD3	-0.152458	-0.168776	0.131781	ENSG00000100320:035	-0.300896	ENSG00000100320:032
ENSG00000125354:010	SEPTIN6	-0.159604	-0.133097	0.0581956	ENSG00000100320:041	-0.293058	ENSG00000100320:005
ENSG00000134444:041	KIAA1468	-0.161125	-0.125167	0.202389	ENSG00000100320:012	-0.31278	ENSG00000100320:017
ENSG00000117143:016	UAP1	-0.178554	-0.134491	0.12819	ENSG00000100320:013	-0.317634	ENSG00000100320:042
ENSG00000079805:037	DNM2	-0.242573	-0.19806	0.171132	ENSG00000100320:013	-0.326331	ENSG00000100320:025

## Sheet: CPTAC_PA_RBFOX2_PSI_CE
exonID	geneName.TPM	Pearson.PSI	Spearman.PSI	MaxCor.PSI	MaxCorExon.PSI	MinCor.PSI	MinCorExon.PSI
ENSG00000092841+ENSG00000196465:064	MYL6	0.593952	0.580748	0.634678	ENSG00000100320:009	0.177482	ENSG00000100320:041
ENSG00000147202:004	DIAPH2	0.560894	0.541011	0.564699	ENSG00000100320:002	0.0177957	ENSG00000100320:042
ENSG00000173905:011	GOLIM4	0.549293	0.54874	0.637802	ENSG00000100320:009	0.139096	ENSG00000100320:041
ENSG00000142192:020	APP	0.523826	0.529159	0.513787	ENSG00000100320:005	-0.0762195	ENSG00000100320:042
ENSG00000131504:053	DIAPH1	0.520549	0.509515	0.532292	ENSG00000100320:026	-0.00364255	ENSG00000100320:042
ENSG00000152818:080	UTRN	0.494601	0.460789	0.525499	ENSG00000100320:028	0.0431578	ENSG00000100320:041
ENSG00000054654:158	SYNE2	0.471072	0.500153	0.519891	ENSG00000100320:019	0.196332	ENSG00000100320:032
ENSG00000075413:056	MARK3	0.461324	0.444045	0.488971	ENSG00000100320:023	0.0857982	ENSG00000100320:042
ENSG00000171603:012	CLSTN1	0.457069	0.497967	0.530862	ENSG00000100320:005	0.0122254	ENSG00000100320:042
ENSG00000163697:044	APBB2	0.454814	0.437611	0.447156	ENSG00000100320:002	0.00669493	ENSG00000100320:041
ENSG00000136754:005	ABI1	0.452009	0.447944	0.521086	ENSG00000100320:007	0.0816094	ENSG00000100320:041
ENSG00000221995+ENSG00000196535:011	TIAF1; MYO18A	0.451693	0.474419	0.519392	ENSG00000100320:009	0.205256	ENSG00000100320:004
ENSG00000079819:031	EPB41L2	0.442538	0.41368	0.478347	ENSG00000100320:009	0.0710393	ENSG00000100320:042
ENSG00000159023:024	EPB41	0.430309	0.404745	0.474533	ENSG00000100320:012	0.00642581	ENSG00000100320:042
ENSG00000273596+ENSG00000277583+ENSG00000275054+ENSG00000278526+ENSG00000278482+ENSG00000214188+ENSG00000276100+ENSG00000004866+ENSG00000273571+ENSG00000274606+ENSG00000275870:058	ST7; ST7-OT4; ST7-OT3; MIR6132	0.38767	0.39728	0.45207	ENSG00000100320:010	0.0463851	ENSG00000100320:041
ENSG00000114346:018	ECT2	0.385677	0.393405	0.432401	ENSG00000100320:024	-0.0580917	ENSG00000100320:042
ENSG00000133030:049	MPRIP	0.372058	0.34229	0.463345	ENSG00000100320:009	0.0118427	ENSG00000100320:041
ENSG00000008294:014	SPAG9	0.307788	0.293316	0.435819	ENSG00000100320:009	-0.0556669	ENSG00000100320:032
ENSG00000075413:058	MARK3	0.283335	0.277774	0.333673	ENSG00000100320:015	0.106995	ENSG00000100320:013
ENSG00000083857:008	FAT1	0.272226	0.325031	0.332432	ENSG00000100320:007	0.0110792	ENSG00000100320:032
ENSG00000117305:026	HMGCL	0.201631	0.162871	0.343914	ENSG00000100320:037	-0.0718105	ENSG00000100320:032
ENSG00000137177:022	KIF13A	0.159958	0.0892631	0.193919	ENSG00000100320:002	-0.081562	ENSG00000100320:033
ENSG00000151914:095	DST	0.144803	0.147899	0.237017	ENSG00000100320:003	-0.019723	ENSG00000100320:014
ENSG00000122591:012	FAM126A	0.142887	0.138522	0.257199	ENSG00000100320:013	-0.0517276	ENSG00000100320:032
ENSG00000197321:048	SVIL	0.0799805	0.106202	0.229381	ENSG00000100320:041	-0.0619009	ENSG00000100320:033
ENSG00000186575:025	NF2	0.0781762	0.0999014	0.272453	ENSG00000100320:032	-0.0508398	ENSG00000100320:004
ENSG00000148842:010	CNNM2	0.0615017	0.0884728	0.189281	ENSG00000100320:041	-0.106816	ENSG00000100320:032
ENSG00000151914:094	DST	0.0404464	0.0362526	0.162362	ENSG00000100320:010	-0.102426	ENSG00000100320:038
ENSG00000079805:037	DNM2	0.0337847	0.0521911	0.167181	ENSG00000100320:004	-0.203621	ENSG00000100320:030
ENSG00000117143:016	UAP1	0.0072511	-0.00734103	0.152112	ENSG00000100320:041	-0.129559	ENSG00000100320:035
ENSG00000112414:048	ADGRG6	0.00385391	0.0208441	0.112813	ENSG00000100320:032	-0.179454	ENSG00000100320:036
ENSG00000085733:026	CTTN	-0.0821355	-0.047142	0.0920173	ENSG00000100320:013	-0.173788	ENSG00000100320:032
ENSG00000136238:008	RAC1	-0.113334	-0.158811	0.0678555	ENSG00000100320:041	-0.205546	ENSG00000100320:010
ENSG00000134444:041	KIAA1468	-0.114932	-0.145807	0.0239969	ENSG00000100320:033	-0.187217	ENSG00000100320:028
ENSG00000090989:019	EXOC1	-0.25386	-0.295664	-0.0181355	ENSG00000100320:032	-0.267288	ENSG00000100320:028
ENSG00000104067:018	TJP1	-0.311814	-0.330881	0.104112	ENSG00000100320:042	-0.29666	ENSG00000100320:037
ENSG00000154380:010	ENAH	-0.315	-0.285126	0.0433102	ENSG00000100320:032	-0.365338	ENSG00000100320:010
ENSG00000125354:010	SEPTIN6	-0.328196	-0.348459	0.0196048	ENSG00000100320:039	-0.36595	ENSG00000100320:007
ENSG00000148700:057	ADD3	-0.35863	-0.32508	-0.0144232	ENSG00000100320:032	-0.388629	ENSG00000100320:005
ENSG00000135341:009	MAP3K7	-0.373348	-0.358478	0.0151023	ENSG00000100320:032	-0.406847	ENSG00000100320:009
ENSG00000251022+ENSG00000138674:023	SEC31A	-0.543047	-0.52609	-0.0136982	ENSG00000100320:042	-0.547402	ENSG00000100320:028

## Sheet: CPTAC_PA_RBFOX2_TPM targets
exonID	geneName.TPM	Pearson.TPM	Spearman.TPM	MaxCor.TPM	MaxCorExon.TPM	MinCor.TPM	MinCorExon.TPM
ENSG00000163697:044	APBB2	0.770737	0.756668	0.715969	ENSG00000100320:001	0.0362094	ENSG00000100320:042
ENSG00000151914:094	DST	0.668914	0.623813	0.728978	ENSG00000100320:005	-0.0860066	ENSG00000100320:042
ENSG00000122591:012	FAM126A	0.648862	0.613868	0.675098	ENSG00000100320:006	0.109483	ENSG00000100320:042
ENSG00000151914:095	DST	0.636799	0.584868	0.740643	ENSG00000100320:005	-0.195634	ENSG00000100320:042
ENSG00000221995+ENSG00000196535:011	TIAF1; MYO18A	0.619302	0.613816	0.650042	ENSG00000100320:008	0.243728	ENSG00000100320:041
ENSG00000075413:056	MARK3	0.608788	0.58576	0.683653	ENSG00000100320:026	-0.000694252	ENSG00000100320:042
ENSG00000008294:014	SPAG9	0.607325	0.537955	0.630851	ENSG00000100320:001	0.0980419	ENSG00000100320:032
ENSG00000083857:008	FAT1	0.599625	0.549557	0.579238	ENSG00000100320:001	0.0429229	ENSG00000100320:042
ENSG00000171603:012	CLSTN1	0.589123	0.557744	0.599211	ENSG00000100320:026	0.0740787	ENSG00000100320:042
ENSG00000092841+ENSG00000196465:064	MYL6	0.563713	0.568061	0.627346	ENSG00000100320:008	0.051873	ENSG00000100320:041
ENSG00000075413:058	MARK3	0.561169	0.530594	0.591414	ENSG00000100320:005	0.013167	ENSG00000100320:042
ENSG00000142192:020	APP	0.549433	0.523343	0.515334	ENSG00000100320:026	0.133518	ENSG00000100320:041
ENSG00000173905:011	GOLIM4	0.525832	0.507354	0.568198	ENSG00000100320:002	0.0562563	ENSG00000100320:042
ENSG00000273596+ENSG00000277583+ENSG00000275054+ENSG00000278526+ENSG00000278482+ENSG00000214188+ENSG00000276100+ENSG00000004866+ENSG00000273571+ENSG00000274606+ENSG00000275870:058	ST7; ST7-OT4; ST7-OT3; MIR6132	0.508488	0.518174	0.542407	ENSG00000100320:028	-0.138022	ENSG00000100320:042
ENSG00000147202:004	DIAPH2	0.504586	0.47807	0.502498	ENSG00000100320:028	0.156926	ENSG00000100320:032
ENSG00000133030:049	MPRIP	0.469894	0.425165	0.633129	ENSG00000100320:008	0.116111	ENSG00000100320:041
ENSG00000136754:005	ABI1	0.464597	0.422269	0.571286	ENSG00000100320:030	0.148787	ENSG00000100320:004
ENSG00000054654:158	SYNE2	0.394141	0.323221	0.449824	ENSG00000100320:024	0.146036	ENSG00000100320:042
ENSG00000186575:025	NF2	0.386787	0.42251	0.437329	ENSG00000100320:032	0.152102	ENSG00000100320:004
ENSG00000152818:080	UTRN	0.380651	0.329015	0.464728	ENSG00000100320:001	0.0849776	ENSG00000100320:032
ENSG00000137177:022	KIF13A	0.376092	0.328473	0.497801	ENSG00000100320:022	0.0847426	ENSG00000100320:032
ENSG00000085733:026	CTTN	0.367387	0.354665	0.350536	ENSG00000100320:034	-0.0671476	ENSG00000100320:042
ENSG00000079819:031	EPB41L2	0.32669	0.28337	0.409944	ENSG00000100320:009	0.00187475	ENSG00000100320:032
ENSG00000197321:048	SVIL	0.312133	0.31659	0.358459	ENSG00000100320:009	0.0944854	ENSG00000100320:032
ENSG00000114346:018	ECT2	0.294346	0.347069	0.312266	ENSG00000100320:005	-0.195979	ENSG00000100320:042
ENSG00000154380:010	ENAH	0.274358	0.258625	0.345294	ENSG00000100320:024	-0.162658	ENSG00000100320:042
ENSG00000090989:019	EXOC1	0.247029	0.231322	0.322679	ENSG00000100320:012	-0.290239	ENSG00000100320:042
ENSG00000131504:053	DIAPH1	0.235941	0.209075	0.293478	ENSG00000100320:040	0.048094	ENSG00000100320:004
ENSG00000136238:008	RAC1	0.159973	0.128342	0.198253	ENSG00000100320:036	-0.0556058	ENSG00000100320:042
ENSG00000079805:037	DNM2	0.147068	0.174267	0.296117	ENSG00000100320:033	-0.0191541	ENSG00000100320:013
ENSG00000148842:010	CNNM2	0.146197	0.0974787	0.30401	ENSG00000100320:041	0.0820039	ENSG00000100320:005
ENSG00000251022+ENSG00000138674:023	SEC31A	0.136587	0.179008	0.344607	ENSG00000100320:039	-0.0868598	ENSG00000100320:004
ENSG00000159023:024	EPB41	0.089105	0.108438	0.245156	ENSG00000100320:036	-0.00471149	ENSG00000100320:004
ENSG00000104067:018	TJP1	0.0739032	0.0893224	0.223396	ENSG00000100320:030	-0.0213136	ENSG00000100320:039
ENSG00000112414:048	ADGRG6	0.0375843	0.00104524	0.0983155	ENSG00000100320:030	-0.0937432	ENSG00000100320:033
ENSG00000125354:010	SEPTIN6	-0.0325932	-0.0210448	0.132214	ENSG00000100320:039	-0.180638	ENSG00000100320:032
ENSG00000117305:026	HMGCL	-0.0611427	-0.00646011	0.00767194	ENSG00000100320:037	-0.16998	ENSG00000100320:028
ENSG00000135341:009	MAP3K7	-0.0640759	-0.0883296	0.0481502	ENSG00000100320:014	-0.176918	ENSG00000100320:037
ENSG00000134444:041	KIAA1468	-0.0975131	-0.0988301	0.133207	ENSG00000100320:004	-0.266195	ENSG00000100320:011
ENSG00000117143:016	UAP1	-0.121305	-0.0982659	-0.0147007	ENSG00000100320:041	-0.236487	ENSG00000100320:024
ENSG00000148700:057	ADD3	-0.141142	-0.158291	0.073373	ENSG00000100320:041	-0.167329	ENSG00000100320:005
