# Supplementary material for: RBFOX2 deregulation promotes pancreatic cancer progression and metastasis through alternative splicing
Source: Nat Commun. 2023 Dec 19;14:8444. doi: 10.1038/s41467-023-44126-w (PMC10730836; doi:10.1038/s41467-023-44126-w)
Supplement: Supplementary file 6 — Source Data [file 41467_2023_44126_MOESM6_ESM.zip]

Archive with 18 entries (18 files):
- Maurin et al Source Data Figure 8.xlsx
- __MACOSX/._Maurin et al Source Data Figure 8.xlsx
- Maurin et al Source Data Figure 1.xlsx
- __MACOSX/._Maurin et al Source Data Figure 1.xlsx
- Maurin et al Source Data Figure 2.xlsx
- __MACOSX/._Maurin et al Source Data Figure 2.xlsx
- Maurin et al Source Data Figure 3.xlsx
- __MACOSX/._Maurin et al Source Data Figure 3.xlsx
- Maurin et al Source Data Figure 4.xlsx
- __MACOSX/._Maurin et al Source Data Figure 4.xlsx
- Maurin et al Source Data Figure 5.xlsx
- __MACOSX/._Maurin et al Source Data Figure 5.xlsx
- Maurin et al Source Data Figure 6.xlsx
- __MACOSX/._Maurin et al Source Data Figure 6.xlsx
- Maurin et al Source Data Figure 7.xlsx
- __MACOSX/._Maurin et al Source Data Figure 7.xlsx
- Maurin et al Supplemental Source Data.xlsx
- __MACOSX/._Maurin et al Supplemental Source Data.xlsx
