# Supplementary material for: RBFOX2 deregulation promotes pancreatic cancer progression and metastasis through alternative splicing
Source: Nat Commun. 2023 Dec 19;14:8444. doi: 10.1038/s41467-023-44126-w (PMC10730836; doi:10.1038/s41467-023-44126-w)
Supplement: Supplementary file 6 — Source Data [file 41467_2023_44126_MOESM6_ESM.zip › Maurin et al Source Data Figure 8.xlsx]

## Sheet: Fig 8 panels d-e
Wound Confluence
	ABI1				CTL AON					ABI1 AON				CTL AON
Time (hours)	Mean	Std Dev	N		Mean	Std Dev	N		Time (hours)	Mean	Std Dev	N		Mean	Std Dev	N
0	1.44309	0.235728	5		1.51767	0.603645	4		0	0	0	8		0	0	7
12	31.4062	1.08875	5		25.2365	5.72384	4		24	16975	631.891	8		18442.9	943.146	7
24	44.1828	3.05817	5		31.8859	5.48419	4		48	27275	2254.99	8		38771.4	3180.52	7
36	51.7727	4.23358	5		36.7792	5.35875	4		72	43787.5	1516.99	8		82557.1	4363.81	7
48	60.9071	4.87757	5		42.9211	7.40699	4
60	63.3486	5.17632	5		49.3665	9.79316	4
72	70.9993	5.01658	5		57.9144	9.96941	4
84	79.4043	2.55302	5		62.643	8.0684	4
96	88.0737	2.32687	5		72.3523	10.5667	4
