# Supplementary material for: RBFOX2 deregulation promotes pancreatic cancer progression and metastasis through alternative splicing
Source: Nat Commun. 2023 Dec 19;14:8444. doi: 10.1038/s41467-023-44126-w (PMC10730836; doi:10.1038/s41467-023-44126-w)
Supplement: Supplementary file 6 — Source Data [file 41467_2023_44126_MOESM6_ESM.zip › Maurin et al Source Data Figure 1.xlsx]

## Sheet: Figure 1
GSE28735 Sample	Diagnosis	RBFOX2		CPTAC Sample	Subtype	RBFOX2 log2 TPM	PSI RBFOX2 Ex 10		EMTAB Sample ID	Subtype	RBFOX2 log2 TPM		CPTAC Sample	PSI RBFOX2 Ex 10		CPTAC Sample	Subtype	PSI RBFOX2 Ex 10
GSM711905	Normal	6.67574		C3L-00102-06_normal	normal	4.9324	0.722		ERR2603467	Classical	7.34492		C3L-00102-06_normal	0.722		C3L-00017_tumor	Classical	0.719
GSM711907	Normal	7.26343		C3L-00640-06_normal	normal	5.17924	0.725		ERR2603468	Classical	7.09719		C3L-00640-06_normal	0.725		C3L-00102_tumor	Classical	0.52
GSM711909	Normal	7.46607		C3L-00819-06_normal	normal	5.16419	0.687		ERR2603469	Classical	7.16872		C3L-00819-06_normal	0.687		C3L-00277_tumor	Classical	0.43
GSM711911	Normal	7.35091		C3L-01637-06_normal	normal	4.77441	0.577		ERR2603474	Classical	7.18693		C3L-01637-06_normal	0.577		C3L-00401_tumor	Classical	0.379*
GSM711913	Normal	7.46656		C3L-02606-04_normal	normal	4.76446	0.601		ERR2603475	Classical	7.34211		C3L-02606-04_normal	0.601		C3L-00589_tumor	Classical	0.569
GSM711915	Normal	7.58139		C3L-02610-04_normal	normal	4.27938	0.616		ERR2603476	Classical	6.93733		C3L-02610-04_normal	0.616		C3L-00599_tumor	Classical	0.652
GSM711917	Normal	7.06341		C3L-02809-06_normal	normal	5.77169	0.787		ERR2603477	Classical	7.27128		C3L-02809-06_normal	0.787		C3L-00625_tumor	Classical	0.433
GSM711919	Normal	7.97773		C3L-02899-06_normal	normal	5.77387	0.565		ERR2603478	Classical	6.85998		C3L-02899-06_normal	0.565		C3L-00640_tumor	Classical	0.587
GSM711921	Normal	7.3283		C3L-03123-04_normal	normal	3.8144889*	0.776		ERR2603479	Classical	7.22369		C3L-03123-04_normal	0.776		C3L-00928_tumor	Classical	0.646
GSM711923	Normal	7.56606		C3L-04072-06_normal	normal	4.97978	0.661		ERR2603480	Classical	6.13421		C3L-04072-06_normal	0.661		C3L-01031_tumor	Classical	0.722
GSM711925	Normal	6.97438		C3N-00436-05_normal	normal	4.63757	0.582		ERR2603481	Classical	6.82203		C3N-00436-05_normal	0.582		C3L-01051_tumor	Classical	0.611
GSM711927	Normal	7.31456		C3N-00517-05_normal	normal	4.38151	0.65		ERR2603482	Classical	7.25662		C3N-00517-05_normal	0.65		C3L-01053_tumor	Classical	0.594
GSM711929	Normal	6.71133		C3N-00518-05_normal	normal	5.44191	0.637		ERR2603483	Classical	6.85873		C3N-00518-05_normal	0.637		C3L-01054_tumor	Classical	0.517
GSM711931	Normal	7.16136		C3N-01011-06_normal	normal	4.49745	0.743		ERR2603484	Classical	7.55135		C3N-01011-06_normal	0.743		C3L-01124_tumor	Classical	0.571
GSM711933	Normal	7.356		C3N-01998-01_normal	normal	4.92305	0.634		ERR2603486	Classical	6.69203		C3N-01998-01_normal	0.634		C3L-01637_tumor	Classical	0.585
GSM711935	Normal	6.74344		C3N-02010-06_normal	normal	5.23235	0.901		ERR2603488	Classical	7.16326		C3N-02010-06_normal	0.901		C3L-01662_tumor	Classical	0.501
GSM711937	Normal	7.04801		C3N-02589-03_normal	normal	4.94627	0.784		ERR2603489	Classical	7.54416		C3N-02589-03_normal	0.784		C3L-01687_tumor	Classical	0.661
GSM711939	Normal	7.00355		C3N-02768-03_normal	normal	5.3738	0.556		ERR2603492	Classical	6.41655		C3N-02768-03_normal	0.556		C3L-01703_tumor	Classical	0.675
GSM711941	Normal	7.73815		C3N-03069-03_normal	normal	3.632256581*	1*		ERR2603494	Classical	6.84475		C3N-03069-03_normal	1*		C3L-01971_tumor	Classical	0.576
GSM711943	Normal	7.28621		C3N-03440-04_normal	normal	4.48557	0.844		ERR2603495	Classical	7.53537		C3N-03440-04_normal	0.844		C3L-02112_tumor	Classical	0.59
GSM711945	Normal	7.6097		C3N-03780-04_normal	normal	4.52845	0.665		ERR2603498	Classical	7.14189		C3N-03780-04_normal	0.665		C3L-02115_tumor	Classical	0.536
GSM711947	Normal	7.14095		C3L-00017_tumor	Classical	4.43177	0.719		ERR2603500	Classical	8.08093		C3L-00017_tumor	0.719		C3L-02116_tumor	Classical	0.586
GSM711949	Normal	6.80864		C3L-00102_tumor	Classical	5.42057	0.52		ERR2603502	Classical	7.08974		C3L-00102_tumor	0.52		C3L-02463_tumor	Classical	0.472
GSM711951	Normal	7.42305		C3L-00277_tumor	Classical	5.55586	0.464		ERR2603503	Classical	6.93851		C3L-00189_tumor	0.464		C3L-02604_tumor	Classical	0.741
GSM711953	Normal	7.13697		C3L-00401_tumor	Classical	5.1635	0.43		ERR2603505	Classical	6.80323		C3L-00277_tumor	0.43		C3L-02701_tumor	Classical	0.53
GSM711955	Normal	7.55336		C3L-00589_tumor	Classical	5.24274	0.379		ERR2603506	Classical	6.84531		C3L-00401_tumor	0.379		C3L-03123_tumor	Classical	0.557
GSM711957	Normal	7.24723		C3L-00599_tumor	Classical	5.18607	0.569		ERR2603508	Classical	7.43822		C3L-00589_tumor	0.569		C3L-03356_tumor	Classical	0.52
GSM711959	Normal	7.19953		C3L-00625_tumor	Classical	5.49106	0.512		ERR2603509	Classical	7.38809		C3L-00598_tumor	0.512		C3L-03388_tumor	Classical	0.602
GSM711961	Normal	6.93652		C3L-00640_tumor	Classical	5.19079	0.652		ERR2603510	Classical	7.21858		C3L-00599_tumor	0.652		C3L-03394_tumor	Classical	0.549
GSM711963	Normal	6.76174		C3L-00928_tumor	Classical	4.84644	0.552		ERR2603512	Classical	7.58011		C3L-00622_tumor	0.552		C3L-03395_tumor	Classical	0.744
GSM711965	Normal	7.68722		C3L-01031_tumor	Classical	4.40974	0.433		ERR2603513	Classical	7.34064		C3L-00625_tumor	0.433		C3L-03630_tumor	Classical	0.653
GSM711967	Normal	7.58634		C3L-01051_tumor	Classical	4.82196	0.587		ERR2603521	Classical	7.32718		C3L-00640_tumor	0.587		C3L-03632_tumor	Classical	0.683
GSM711969	Normal	7.08178		C3L-01053_tumor	Classical	4.60786	0.59		ERR2603524	Classical	7.33189		C3L-00819_tumor	0.59		C3L-04475_tumor	Classical	0.587
GSM711971	Normal	7.78921		C3L-01054_tumor	Classical	4.53938	0.733		ERR2603527	Classical	7.15671		C3L-00881_tumor	0.733		C3L-04479_tumor	Classical	0.617
GSM711973	Normal	7.78676		C3L-01124_tumor	Classical	5.36607	0.646		ERR2603528	Classical	6.94739		C3L-00928_tumor	0.646		C3L-04848_tumor	Classical	0.64
GSM711975	Normal	7.32165		C3L-01637_tumor	Classical	4.43224	0.722		ERR2603530	Classical	7.20447		C3L-01031_tumor	0.722		C3N-00198_tumor	Classical	0.725
GSM711977	Normal	7.68681		C3L-01662_tumor	Classical	4.29482	0.717		ERR2603532	Classical	7.29644		C3L-01036_tumor	0.717		C3N-00249_tumor	Classical	0.711
GSM711979	Normal	7.53902		C3L-01687_tumor	Classical	4.91534	0.598		ERR2603534	Classical	6.9353		C3L-01037_tumor	0.598		C3N-00511_tumor	Classical	0.516
GSM711981	Normal	7.5532		C3L-01703_tumor	Classical	5.00406	0.611		ERR2603539	Classical	7.07255		C3L-01051_tumor	0.611		C3N-00512_tumor	Classical	0.796
GSM711983	Normal	8.0088		C3L-01971_tumor	Classical	4.7096	0.652		ERR2603540	Classical	7.51782		C3L-01052_tumor	0.652		C3N-00514_tumor	Classical	0.553
GSM711985	Normal	7.05315		C3L-02112_tumor	Classical	5.06844	0.594		ERR2603541	Classical	6.94979		C3L-01053_tumor	0.594		C3N-00709_tumor	Classical	0.709
GSM711987	Normal	6.99935		C3L-02115_tumor	Classical	4.46354	0.517		ERR2603542	Classical	7.04644		C3L-01054_tumor	0.517		C3N-00957_tumor	Classical	0.486
GSM711989	Normal	7.26881		C3L-02116_tumor	Classical	4.81351	0.571		ERR2603543	Classical	7.56359		C3L-01124_tumor	0.571		C3N-01011_tumor	Classical	0.574
GSM711991	Normal	7.53737		C3L-02463_tumor	Classical	5.70083	0.747		ERR2603547	Classical	7.1937		C3L-01328_tumor	0.747		C3N-01012_tumor	Classical	0.678
GSM711993	Normal	7.54896		C3L-02604_tumor	Classical	5.13002	0.541		ERR2603552	Classical	6.98577		C3L-01453_tumor	0.541		C3N-01166_tumor	Classical	0.616
GSM711904	Tumor	7.54808		C3L-02701_tumor	Classical	5.50913	0.661		ERR2603554	Classical	6.98295		C3L-01598_tumor	0.661		C3N-01167_tumor	Classical	0.862*
GSM711906	Tumor	7.63483		C3L-03123_tumor	Classical	5.14925	0.585		ERR2603558	Classical	6.8661		C3L-01637_tumor	0.585		C3N-01168_tumor	Classical	0.586
GSM711908	Tumor	7.73924		C3L-03356_tumor	Classical	5.73562	0.501		ERR2603559	Classical	7.59902		C3L-01662_tumor	0.501		C3N-01383_tumor	Classical	0.489
GSM711910	Tumor	7.5503		C3L-03388_tumor	Classical	5.07802	0.661		ERR2603560	Classical	7.70505		C3L-01687_tumor	0.661		C3N-01502_tumor	Classical	0.607
GSM711912	Tumor	7.65899		C3L-03394_tumor	Classical	5.56368	0.525		ERR2603562	Classical	6.25459		C3L-01689_tumor	0.525		C3N-01719_tumor	Classical	0.565
GSM711914	Tumor	7.4526		C3L-03395_tumor	Classical	5.10429	0.675		ERR2603563	Classical	6.37997		C3L-01703_tumor	0.675		C3N-01997_tumor	Classical	0.62
GSM711916	Tumor	7.85898		C3L-03630_tumor	Classical	5.2447	0.576		ERR2603564	Classical	6.71703		C3L-01971_tumor	0.576		C3N-02010_tumor	Classical	0.733
GSM711918	Tumor	7.40117		C3L-03632_tumor	Classical	5.32085	0.497		ERR2603565	Classical	6.59301		C3L-02109_tumor	0.497		C3N-02589_tumor	Classical	0.657
GSM711920	Tumor	7.35486		C3L-04475_tumor	Classical	5.75195	0.59		ERR2603566	Classical	6.98796		C3L-02112_tumor	0.59		C3N-02971_tumor	Classical	0.647
GSM711922	Tumor	7.4422		C3L-04479_tumor	Classical	5.79608	0.536		ERR2603567	Classical	7.00941		C3L-02115_tumor	0.536		C3N-02998_tumor	Classical	0.82*
GSM711924	Tumor	7.36605		C3L-04848_tumor	Classical	5.53826	0.586		ERR2603569	Classical	6.91163		C3L-02116_tumor	0.586		C3N-03006_tumor	Classical	0.69
GSM711926	Tumor	7.51177		C3N-00198_tumor	Classical	5.41681	0.43		ERR2603466	Basal	7.64936		C3L-02118_tumor	0.43		C3N-03039_tumor	Classical	0.573
GSM711928	Tumor	7.48827		C3N-00249_tumor	Classical	4.51257	0.472		ERR2603470	Basal	7.13229		C3L-02463_tumor	0.472		C3N-03086_tumor	Classical	0.56
GSM711930	Tumor	7.72511		C3N-00511_tumor	Classical	4.76067	0.741		ERR2603471	Basal	7.58569		C3L-02604_tumor	0.741		C3N-03173_tumor	Classical	0.665
GSM711932	Tumor	7.37615		C3N-00512_tumor	Classical	4.80239	0.503		ERR2603472	Basal	7.50697		C3L-02606_tumor	0.503		C3N-03211_tumor	Classical	0.604
GSM711934	Tumor	7.36618		C3N-00514_tumor	Classical	5.56105	0.698		ERR2603473	Basal	7.66397		C3L-02610_tumor	0.698		C3N-03426_tumor	Classical	0.647
GSM711936	Tumor	7.09978		C3N-00709_tumor	Classical	5.29746	0.472		ERR2603485	Basal	7.50455		C3L-02613_tumor	0.472		C3N-03428_tumor	Classical	0.464
GSM711938	Tumor	7.03082		C3N-00957_tumor	Classical	4.76526	0.53		ERR2603487	Basal	7.24376		C3L-02701_tumor	0.53		C3N-03439_tumor	Classical	0.622
GSM711940	Tumor	7.76894		C3N-01011_tumor	Classical	5.1792	0.652		ERR2603490	Basal	7.5237		C3L-02809_tumor	0.652		C3N-03440_tumor	Classical	0.612
GSM711942	Tumor	7.59612		C3N-01012_tumor	Classical	4.67982	0.646		ERR2603491	Basal	7.40595		C3L-02890_tumor	0.646		C3N-03665_tumor	Classical	0.614
GSM711944	Tumor	7.76478		C3N-01166_tumor	Classical	5.1007	0.543		ERR2603493	Basal	7.65241		C3L-02897_tumor	0.543		C3N-03666_tumor	Classical	0.578
GSM711946	Tumor	7.62357		C3N-01167_tumor	Classical	4.62877	0.565		ERR2603496	Basal	7.28854		C3L-02899_tumor	0.565		C3N-03670_tumor	Classical	0.585
GSM711948	Tumor	7.60923		C3N-01168_tumor	Classical	4.55644	0.557		ERR2603497	Basal	6.68151		C3L-03123_tumor	0.557		C3N-03780_tumor	Classical	0.704
GSM711950	Tumor	7.63382		C3N-01383_tumor	Classical	5.82235	0.52		ERR2603499	Basal	7.27109		C3L-03356_tumor	0.52		C3N-03839_tumor	Classical	0.616
GSM711952	Tumor	7.04566		C3N-01502_tumor	Classical	5.0322	0.602		ERR2603501	Basal	7.77362		C3L-03388_tumor	0.602		C3N-04284_tumor	Classical	0.684
GSM711954	Tumor	7.40806		C3N-01719_tumor	Classical	5.75527	0.549		ERR2603504	Basal	7.35413		C3L-03394_tumor	0.549		C3L-00189_tumor	Basal	0.464
GSM711956	Tumor	7.38735		C3N-01997_tumor	Classical	4.97495	0.744		ERR2603507	Basal	7.44113		C3L-03395_tumor	0.744		C3L-00598_tumor	Basal	0.512
GSM711958	Tumor	7.58549		C3N-02010_tumor	Classical	4.68258	0.549		ERR2603511	Basal	7.74766		C3L-03628_tumor	0.549		C3L-01037_tumor	Basal	0.598
GSM711960	Tumor	7.36715		C3N-02589_tumor	Classical	5.31508	0.653		ERR2603514	Basal	7.43628		C3L-03630_tumor	0.653		C3L-01328_tumor	Basal	0.747
GSM711962	Tumor	7.66385		C3N-02971_tumor	Classical	5.17099	0.683		ERR2603515	Basal	8.0905		C3L-03632_tumor	0.683		C3L-01453_tumor	Basal	0.541
GSM711964	Tumor	7.71232		C3N-02998_tumor	Classical	4.94261	0.351		ERR2603516	Basal	7.39796		C3L-03635_tumor	0.351		C3L-01598_tumor	Basal	0.661
GSM711966	Tumor	7.84764		C3N-03006_tumor	Classical	5.32983	0.498		ERR2603517	Basal	6.78024		C3L-03639_tumor	0.498		C3L-01689_tumor	Basal	0.525
GSM711968	Tumor	7.70754		C3N-03039_tumor	Classical	4.90972	0.548		ERR2603518	Basal	7.77955		C3L-03743_tumor	0.548		C3L-02109_tumor	Basal	0.497
GSM711970	Tumor	7.00257		C3N-03086_tumor	Classical	5.94065	0.594		ERR2603519	Basal	7.38758		C3L-04027_tumor	0.594		C3L-02118_tumor	Basal	0.43
GSM711972	Tumor	7.6223		C3N-03173_tumor	Classical	5.26556	0.634		ERR2603520	Basal	7.46327		C3L-04072_tumor	0.634		C3L-02606_tumor	Basal	0.503
GSM711974	Tumor	7.66272		C3N-03211_tumor	Classical	5.56051	0.614		ERR2603522	Basal	7.42647		C3L-04080_tumor	0.614		C3L-02610_tumor	Basal	0.698
GSM711976	Tumor	7.88796		C3N-03426_tumor	Classical	4.69402	0.493		ERR2603523	Basal	7.20786		C3L-04473_tumor	0.493		C3L-02613_tumor	Basal	0.472
GSM711978	Tumor	7.31736		C3N-03428_tumor	Classical	4.5056	0.587		ERR2603525	Basal	6.60165		C3L-04475_tumor	0.587		C3L-02890_tumor	Basal	0.646
GSM711980	Tumor	7.42202		C3N-03439_tumor	Classical	4.88849	0.617		ERR2603526	Basal	7.46714		C3L-04479_tumor	0.617		C3L-02899_tumor	Basal	0.565
GSM711982	Tumor	8.05396		C3N-03440_tumor	Classical	5.4235	0.685		ERR2603529	Basal	7.23464		C3L-04495_tumor	0.685		C3L-03635_tumor	Basal	0.351*
GSM711984	Tumor	6.823		C3N-03665_tumor	Classical	5.19508	0.64		ERR2603531	Basal	6.7949		C3L-04848_tumor	0.64		C3L-03639_tumor	Basal	0.498
GSM711986	Tumor	7.54468		C3N-03666_tumor	Classical	5.76513	0.71		ERR2603533	Basal	7.1353		C3L-04853_tumor	0.71		C3L-03743_tumor	Basal	0.548
GSM711988	Tumor	7.65305		C3N-03670_tumor	Classical	5.71714	0.725		ERR2603535	Basal	7.34102		C3N-00198_tumor	0.725		C3L-04027_tumor	Basal	0.594
GSM711990	Tumor	7.7145		C3N-03780_tumor	Classical	5.87928	0.711		ERR2603536	Basal	7.30092		C3N-00249_tumor	0.711		C3L-04072_tumor	Basal	0.634
GSM711992	Tumor	7.4242		C3N-03839_tumor	Classical	4.98015	0.549		ERR2603537	Basal	6.97263		C3N-00302_tumor	0.549		C3L-04080_tumor	Basal	0.614
				C3N-04284_tumor	Classical	4.175493*	0.634		ERR2603538	Basal	7.7459		C3N-00303_tumor	0.634		C3L-04473_tumor	Basal	0.493
				C3L-00189_tumor	Basal	5.81393	0.458		ERR2603544	Basal	7.05761		C3N-00436_tumor	0.458		C3L-04495_tumor	Basal	0.685
				C3L-00598_tumor	Basal	5.91934	0.516		ERR2603545	Basal	7.14521		C3N-00511_tumor	0.516		C3L-04853_tumor	Basal	0.71
				C3L-01037_tumor	Basal	5.70974	0.796*		ERR2603546	Basal	7.78137		C3N-00512_tumor	0.796*		C3N-00302_tumor	Basal	0.549
				C3L-01328_tumor	Basal	4.79962	0.533		ERR2603548	Basal	7.3842		C3N-00513_tumor	0.533		C3N-00303_tumor	Basal	0.634
				C3L-01453_tumor	Basal	5.17608	0.553		ERR2603549	Basal	7.27298		C3N-00514_tumor	0.553		C3N-00513_tumor	Basal	0.533
				C3L-01598_tumor	Basal	5.03825	0.466		ERR2603550	Basal	7.3809		C3N-00516_tumor	0.466		C3N-00516_tumor	Basal	0.466
				C3L-01689_tumor	Basal	5.15944	0.665		ERR2603551	Basal	7.59666		C3N-00517_tumor	0.665		C3N-00518_tumor	Basal	0.55
				C3L-02109_tumor	Basal	5.85229	0.55		ERR2603553	Basal	6.85628		C3N-00518_tumor	0.55		C3N-01165_tumor	Basal	0.517
				C3L-02118_tumor	Basal	5.54328	0.709		ERR2603555	Basal	7.53121		C3N-00709_tumor	0.709		C3N-01375_tumor	Basal	0.553
				C3L-02606_tumor	Basal	5.68491	0.486		ERR2603556	Basal	7.06046		C3N-00957_tumor	0.486		C3N-01381_tumor	Basal	0.822*
				C3L-02610_tumor	Basal	5.06317	0.574		ERR2603557	Basal	7.14529		C3N-01011_tumor	0.574		C3N-01382_tumor	Basal	0.565
				C3L-02613_tumor	Basal	5.63075	0.678		ERR2603561	Basal	7.97059		C3N-01012_tumor	0.678		C3N-01388_tumor	Basal	0.638
				C3L-02890_tumor	Basal	5.64286	0.517		ERR2603568	Basal	7.19602		C3N-01165_tumor	0.517		C3N-01714_tumor	Basal	0.532
				C3L-02899_tumor	Basal	5.74532	0.616						C3N-01166_tumor	0.616		C3N-01715_tumor	Basal	0.557
				C3L-03635_tumor	Basal	6.725946*	0.862*						C3N-01167_tumor	0.862*		C3N-01716_tumor	Basal	0.559
				C3L-03639_tumor	Basal	5.63447	0.586						C3N-01168_tumor	0.586		C3N-02573_tumor	Basal	0.666
				C3L-03743_tumor	Basal	5.46247	0.553						C3N-01375_tumor	0.553		C3N-02585_tumor	Basal	0.533
				C3L-04027_tumor	Basal	5.50686	0.579						C3N-01380_tumor	0.579		C3N-02592_tumor	Basal	0.528
				C3L-04072_tumor	Basal	5.77365	0.822*						C3N-01381_tumor	0.822*		C3N-02768_tumor	Basal	0.456
				C3L-04080_tumor	Basal	5.24998	0.565						C3N-01382_tumor	0.565		C3N-02940_tumor	Basal	0.548
				C3L-04473_tumor	Basal	5.28247	0.489						C3N-01383_tumor	0.489		C3N-02944_tumor	Basal	0.655
				C3L-04495_tumor	Basal	5.68161	0.638						C3N-01388_tumor	0.638		C3N-03000_tumor	Basal	0.677
				C3L-04853_tumor	Basal	4.95035	0.607						C3N-01502_tumor	0.607		C3N-03007_tumor	Basal	0.525
				C3N-00302_tumor	Basal	5.33066	0.532						C3N-01714_tumor	0.532		C3N-03061_tumor	Basal	0.501
				C3N-00303_tumor	Basal	4.62438	0.557						C3N-01715_tumor	0.557		C3N-03430_tumor	Basal	0.716
				C3N-00513_tumor	Basal	5.40739	0.559						C3N-01716_tumor	0.559		C3N-03754_tumor	Basal	0.741
				C3N-00516_tumor	Basal	5.91491	0.565						C3N-01719_tumor	0.565		C3N-03840_tumor	Basal	0.558
				C3N-00518_tumor	Basal	5.53855	0.62						C3N-01997_tumor	0.62		C3N-03853_tumor	Basal	0.717
				C3N-01165_tumor	Basal	5.32953	0.584						C3N-01998_tumor	0.584		C3N-03884_tumor	Basal	0.457
				C3N-01375_tumor	Basal	5.4868	0.733						C3N-02010_tumor	0.733		C3N-04119_tumor	Basal	0.661
				C3N-01381_tumor	Basal	5.13924	0.573						C3N-02295_tumor	0.573		C3N-04126_tumor	Basal	0.405
				C3N-01382_tumor	Basal	5.41672	0.666						C3N-02573_tumor	0.666		C3N-04282_tumor	Basal	0.709
				C3N-01388_tumor	Basal	5.5283	0.609						C3N-02579_tumor	0.609		C3N-04283_tumor	Basal	0.537
				C3N-01714_tumor	Basal	5.25868	0.533						C3N-02585_tumor	0.533
				C3N-01715_tumor	Basal	4.87803	0.657						C3N-02589_tumor	0.657
				C3N-01716_tumor	Basal	5.39633	0.528						C3N-02592_tumor	0.528
				C3N-02573_tumor	Basal	5.40511	0.456						C3N-02768_tumor	0.456
				C3N-02585_tumor	Basal	5.88698	0.548						C3N-02940_tumor	0.548
				C3N-02592_tumor	Basal	6.23157	0.655						C3N-02944_tumor	0.655
				C3N-02768_tumor	Basal	5.79182	0.647						C3N-02971_tumor	0.647
				C3N-02940_tumor	Basal	5.52716	0.82*						C3N-02998_tumor	0.82*
				C3N-02944_tumor	Basal	5.13898	0.677						C3N-03000_tumor	0.677
				C3N-03000_tumor	Basal	5.80763	0.69						C3N-03006_tumor	0.69
				C3N-03007_tumor	Basal	5.93664	0.525						C3N-03007_tumor	0.525
				C3N-03061_tumor	Basal	5.545	0.573						C3N-03039_tumor	0.573
				C3N-03430_tumor	Basal	6.02977	0.501						C3N-03061_tumor	0.501
				C3N-03754_tumor	Basal	5.205	0.539						C3N-03069_tumor	0.539
				C3N-03840_tumor	Basal	5.43728	0.56						C3N-03086_tumor	0.56
				C3N-03853_tumor	Basal	5.38516	0.665						C3N-03173_tumor	0.665
				C3N-03884_tumor	Basal	5.96055	0.568						C3N-03190_tumor	0.568
				C3N-04119_tumor	Basal	5.85644	0.604						C3N-03211_tumor	0.604
				C3N-04126_tumor	Basal	5.44015	0.647						C3N-03426_tumor	0.647
				C3N-04282_tumor	Basal	5.62675	0.464						C3N-03428_tumor	0.464
				C3N-04283_tumor	Basal	5.96165	0.716						C3N-03430_tumor	0.716
				C3N-03439_tumor	NA	4.88849	0.622						C3N-03439_tumor	0.622
				C3N-03440_tumor	NA	5.4235	0.612						C3N-03440_tumor	0.612
				C3N-03665_tumor	NA	5.19508	0.614						C3N-03665_tumor	0.614
				C3N-03666_tumor	NA	5.76513	0.578						C3N-03666_tumor	0.578
				C3N-03670_tumor	NA	5.71714	0.585						C3N-03670_tumor	0.585
				C3N-03754_tumor	NA	5.205	0.741						C3N-03754_tumor	0.741
				C3N-03780_tumor	NA	5.87928	0.704						C3N-03780_tumor	0.704
				C3N-03839_tumor	NA	4.98015	0.616						C3N-03839_tumor	0.616
				C3N-03840_tumor	NA	5.43728	0.558						C3N-03840_tumor	0.558
				C3N-03853_tumor	NA	5.38516	0.717						C3N-03853_tumor	0.717
				C3N-03884_tumor	NA	5.96055	0.457						C3N-03884_tumor	0.457
				C3N-04119_tumor	NA	5.85644	0.661						C3N-04119_tumor	0.661
				C3N-04126_tumor	NA	5.44015	0.405						C3N-04126_tumor	0.405
				C3N-04282_tumor	NA	5.62675	0.709						C3N-04282_tumor	0.709
				C3N-04283_tumor	NA	5.96165	0.537						C3N-04283_tumor	0.537
				C3N-04284_tumor	NA	4.17549	0.684						C3N-04284_tumor	0.684
