# Supplementary material for: RBFOX2 deregulation promotes pancreatic cancer progression and metastasis through alternative splicing
Source: Nat Commun. 2023 Dec 19;14:8444. doi: 10.1038/s41467-023-44126-w (PMC10730836; doi:10.1038/s41467-023-44126-w)
Supplement: Supplementary file 6 — Source Data [file 41467_2023_44126_MOESM6_ESM.zip › Maurin et al Source Data Figure 2.xlsx]

## Sheet: Fig2 panel a
Aperio Core	Diagnosis	Histological grade	Staging	LN	ROI name	Histological Score Nuclei	# All Nucleus	# Nucleus Negative	# Nucleus Positive
1_K_1	ductal adenoca.	Well diff.	T2N0Mx	0/8	Tumor/Cellularity	114	1519	509	1010
1_K_6	ductal adenoca.	Mod.-poorly diff	T3N1Mx	2/6	Tumor/Cellularity	108	2547	1019	1528
1_M_15	ductal adenoca.	Mod.diff.	T2N0Mx	0/12	Tumor/Cellularity	139	669	219	450
1_J_8	ductal adenoca.	Well diff.	T2N0Mx	0/9	Tumor/Cellularity	67	2484	1400	1084
1_H_16	Invasive ductal adenoca.	Well diff.	T3N1Mx	3/19	Tumor/Cellularity	156	968	235	733
1_I_10	Invasive ductal adenoca.	Well-Mod.diff.	T1N0Mx	0/2	Tumor/Cellularity	104	1438	611	827
1_K_14	Invasive ductal adenoca.	Mod.diff.	T3N1Mx	1/6	Tumor/Cellularity	161	296	54	242
1_G_15	ductal adenoca.	Mod.-poorly diff	T2N0Mx		Tumor/Cellularity	165	1046	202	844
1_J_4	ductal adenoca.	Mod.-poorly diff	T2N1Mx	5/7	Tumor/Cellularity	189	230	34	196
1_G_13	Invasive ductal adenoca.	Moderately diff.	T3N0Mx		Tumor/Cellularity	144	499	131	368
1_L_12	ductal adenoca.	Mod.diff.	T3N1Mx	7/22	Tumor/Cellularity	78	786	407	379
1_I_11	Invasive ductal adenoca.	Well diff.	T1N0Mx		Tumor/Cellularity	125	854	324	530
1_J_2	ductal adenoca.	Mod.diff.	T1N1Mx	5/16	Tumor/Cellularity	128	2379	596	1783
1_I_7	Invasive ductal adenoca.	Well diff.	T2N0Mx		Tumor/Cellularity	80	1053	603	450
1_M_15	Invasive ductal adenoca.	Mod.diff.	T2N0Mx		Tumor/Cellularity	129	493	169	324
1_J_15	Invasive ductal adenoca.	Well diff.	T3N1Mx	1/1	Tumor/Cellularity	135	436	138	298
1_L_2	ductal adenoca.	Mod.-poorly diff	T2N1M1	3/4	Tumor/Cellularity	147	437	110	327
1_H_8	ductal adenoca.	Mod.diff.	T3N1Mx	1/4	Tumor/Cellularity	86	1566	819	747
1_J_12	ductal adenoca.	Mod.diff.	T2N1Mx	2/6	Tumor/Cellularity	114	291	111	180
2_L_16	ductal adenoca.	well diff.	T1N0Mx		Tumor/Cellularity	119	329	124	205
2_G_13	Invasive ductal adenoca.	Mod.diff	T2N0Mx		Tumor/Cellularity	80	830	449	381
2_K_2	adenoca.	Mod.diff	T3N0Mx		Tumor/Cellularity	151	962	243	719
2_M_9	ductal adenoca.	well diff.	T3N0M0		Tumor/Cellularity	50	1581	1176	405
2_M_15	Invasive ductal adenoca.	well -mod.diff	T2N0Mx		Tumor/Cellularity	66	411	262	149
2_J_10	ductal adenoca.	well diff.	T3N1Mx		Tumor/Cellularity	134	1005	300	705
2_H_5	Invasive ductal adenoca.	Mod.diff	T2N0Mx		Tumor/Cellularity	73	2311	1330	981
2_J_2	ductal adenoca.	Mod.diff	T3N0M0		Tumor/Cellularity	152	472	93	379
3_J_6	Invasive ductal adenoca.	well-Mod. diff.	T3N0Mx		Tumor/Cellularity	111	958	419	539
3_M_9	Ductal adenoca.	well diff.	T2N0Mx		Tumor/Cellularity	140	1317	403	914
3_H_14	Invasive ductal adenoca.	well-Mod. diff.	T3N1Mx	1/4	Tumor/Cellularity	126	2201	704	1497
3_H_2	Invasive ductal adenoca.	Mod.diff	T3N1Mx	2/7	Tumor/Cellularity	147	1343	420	923
3_I_2	Ductal adenoca.	well-Mod. diff.	T2N1Mx	1/2	Tumor/Cellularity	148	444	134	310
3_J_15	Ductal adenoca.	well-Mod. diff.	T2N1Mx		Tumor/Cellularity	143	415	116	299
3_K_6	Adenoca.	Mod.diff	T2N0Mx		Tumor/Cellularity	143	991	296	695
3_H_4	Ductal adenoca.	well diff.	T3N1Mx	2/4	Tumor/Cellularity	149	702	148	554
3_M_2	Adenoca.	undiff.	T4N1Mx		Tumor/Cellularity	99	146	72	74
3_K_11	Ductal adenoca.	Mod.diff	T2N0Mx		Tumor/Cellularity	182	688	101	587
3_K_9	Ductal adenoca.	Mod.diff	T3N1Mx		Tumor/Cellularity	135	319	86	233
3_K_1	Ductal adenoca.	Mod.diff	T3N1Mx		Tumor/Cellularity	65	1602	1020	582
3_K_13	Adenoca.	well diff.	T3N1Mx		Tumor/Cellularity	165	611	118	493
3_K_12	Ductal adenoca.	Mod.diff	T2N0Mx		Tumor/Cellularity	171	1135	232	903
3_I_3	Invasive ductal adenoca.	well-Mod. diff.	T4N1Mx		Tumor/Cellularity	164	502	102	400
3_J_9	Ductal adenoca.	Mod.diff	T3N1M0		Tumor/Cellularity	148	777	197	580
3_J_2	Invasive ductal adenoca.	Mod.diff	T3N0Mx		Tumor/Cellularity	166	519	100	419
3_I_7	Ductal adenoca.	Mod.diff	T2N0M1		Tumor/Cellularity	58	315	195	120
3_I_9	Mucinous ca.	well diff.	T1N0Mx		Tumor/Cellularity	130	586	205	381
3_J_11	Adenoca.	well diff.	T3N0Mx		Tumor/Cellularity	131	1091	312	779
3_L_14	Invasive ductal adenoca.	Mod.-poorly diff	T3N1Mx		Tumor/Cellularity	71	692	411	281
3_H_15	Invasive ductal adenoca.	well diff.	T2N0Mx		Tumor/Cellularity	198	280	36	244
3_J_8	Adenoca.	Mod.-poorly diff	T3N1M0		Tumor/Cellularity	146	1272	319	953
3_K_3	Adenoca.	Mod.-poorly diff	T3N0Mx		Tumor/Cellularity	146	269	79	190
1_A_8	Nonmalig.				Tumor/Cellularity	136	4102	975	3127
1_G_12	Nonmalig.				Tumor/Cellularity	69	1921	1061	860
1_A_13	Nonmalig.				Tumor/Cellularity	162	641	135	506
1_E_5	Nonmalig.				Tumor/Cellularity	129	2896	786	2110
1_E_12	Nonmalig.				Tumor/Cellularity	145	253	72	181
1_F_15	Nonmalig.				Tumor/Cellularity	93	361	140	221
1_C_1	Nonmalig.				Tumor/Cellularity	144	3061	620	2441
1_A_5	Nonmalig.				Tumor/Cellularity	41	2154	1646	508
1_G_10	Nonmalig.				Tumor/Cellularity	105	2134	892	1242
1_D_12	Nonmalig.				Tumor/Cellularity	63	1619	994	625
1_B_5	Nonmalig.				Tumor/Cellularity	105	2068	734	1334
1_C_11	Nonmalig.				Tumor/Cellularity	38	3112	2338	774
1_D_16	Nonmalig.				Tumor/Cellularity	74	236	133	103
1_C_13	Nonmalig.				Tumor/Cellularity	59	2662	1712	950
1_E_13	Nonmalig.				Tumor/Cellularity	133	2166	481	1685
1_E_1	Nonmalig.				Tumor/Cellularity	131	806	231	575
1_A_11	Nonmalig.				Tumor/Cellularity	72	1669	861	808
2_C_8	Nonmalig.				Tumor/Cellularity	146	530	132	398
2_E_14	Nonmalig.				Tumor/Cellularity	62	2844	1794	1050
2_D_7	Nonmalig.				Tumor/Cellularity	42	1264	879	385
2_D_8	Nonmalig.				Tumor/Cellularity	100	495	210	285
2_E_2	Nonmalig.				Tumor/Cellularity	43	1005	746	259
2_A_8	Nonmalig.				Tumor/Cellularity	91	1339	528	811
2_A_7	Nonmalig.				Tumor/Cellularity	100	3709	1662	2047
2_A_15	Nonmalig.				Tumor/Cellularity	65	1815	959	856
2_F_12	Nonmalig.				Tumor/Cellularity	82	1944	1023	921
2_C_6	Nonmalig.				Tumor/Cellularity	50	1120	765	355
2_D_14	Nonmalig.				Tumor/Cellularity	100	1622	732	890
2_C_13	Nonmalig.				Tumor/Cellularity	150	1361	361	1000
2_E_9	Nonmalig.				Tumor/Cellularity	98	3766	1481	2285
2_D_13	Nonmalig.				Tumor/Cellularity	68	1873	1003	870
2_B_14	Nonmalig.				Tumor/Cellularity	98	1265	472	793
3_E_9	Nonmalig.				Tumor/Cellularity	115	1739	548	1191
3_G_6	Nonmalig.				Tumor/Cellularity	83	2539	1257	1282
3_C_13	Nonmalig.				Tumor/Cellularity	146	2472	547	1925
3_E_8	Nonmalig.				Tumor/Cellularity	138	3257	841	2416
3_D_2	Nonmalig.				Tumor/Cellularity	111	1053	330	723
3_C_7	Nonmalig.				Tumor/Cellularity	129	923	279	644
3_D_13	Nonmalig.				Tumor/Cellularity	121	3599	975	2624
3_A_9	Nonmalig.				Tumor/Cellularity	97	1467	764	703
3_D_4	Nonmalig.				Tumor/Cellularity	153	3258	563	2695
3_G_1	Nonmalig.				Tumor/Cellularity	100	415	176	239
3_G_2	Nonmalig.				Tumor/Cellularity	155	268	45	223
3_F_7	Nonmalig.				Tumor/Cellularity	67	231	133	98
3_A_5	Nonmalig.				Tumor/Cellularity	95	5273	2103	3170
3_E_1	Nonmalig.				Tumor/Cellularity	99	2529	907	1622
3_F_6	Nonmalig.				Tumor/Cellularity	115	934	380	554
3_C_11	Nonmalig.				Tumor/Cellularity	124	953	349	604
3_C_10	Nonmalig.				Tumor/Cellularity	138	4056	949	3107
3_A_8	Nonmalig.				Tumor/Cellularity	126	1249	432	817
3_F_4	Nonmalig.				Tumor/Cellularity	118	3856	1143	2713
3_D_5	Nonmalig.				Tumor/Cellularity	107	1977	660	1317
3_F_16	Nonmalig.				Tumor/Cellularity	143	2198	690	1508
3_C_15	Nonmalig.				Tumor/Cellularity	127	596	226	370
3_D_16	Nonmalig.				Tumor/Cellularity	130	564	181	383
3_B_10	Nonmalig.				Tumor/Cellularity	54	2891	1940	951
3_E_5	Nonmalig.				Tumor/Cellularity	165	1916	332	1584
3_A_12	Nonmalig.				Tumor/Cellularity	93	2847	1324	1523
3_B_16	Nonmalig.				Tumor/Cellularity	123	4105	1144	2961
3_F_9	Nonmalig.				Tumor/Cellularity	69	1832	1045	787
