# Supplementary material for: RBFOX2 deregulation promotes pancreatic cancer progression and metastasis through alternative splicing
Source: Nat Commun. 2023 Dec 19;14:8444. doi: 10.1038/s41467-023-44126-w (PMC10730836; doi:10.1038/s41467-023-44126-w)
Supplement: Supplementary file 6 — Source Data [file 41467_2023_44126_MOESM6_ESM.zip › Maurin et al Source Data Figure 3.xlsx]

## Sheet: Fig 3 panel b
	MiaPaCa2 sh145	MiaPaCa2 shNTC	4039 sh145	4039 shNTC	Panc1 sh145	Panc1 shNTC
Relative RBFOX2/GAPDH
sh145 v shNTC	0.203461	1	0.238507	1	0.417279	1
	0.48875	1	0.178734	1	0.347654	1
	0.381463	1	0.244837	1	0.333049	1

## Sheet: Fig 3 panel c
Time (hours)	Panc1 shRBFOX2				Panc1 shNTC				MiaPaCa2 shRBFOX2				MiaPaCa2 shNTC
	Mean	Std Dev	N		Mean	Std Dev	N		Mean	Std Dev	N		Mean	Std Dev	N
0	0	0	6		0	0	6		0	0	6		0	0	6
24	10300	456.07	6		11766.7	791.623	6		29300	1712.31	6		17600	4152.11	6
48	16600	2047.44	6		17066.7	1693.12	6		64916.7	2888.19	6		54466.7	3772.89	6
72	37200	2844.64	6		40500	1286.86	6		92450	4630.66	6		85583.3	4157.6	6

## Sheet: Fig3_panels d-e
Time (hours)	PANC1 shNTC				PANC1 shRBFOX2				4039 shNTC				4039 shRBFOX2
	Mean	Std Dev	N		Mean	Std Dev	N		Mean	Std Dev	N		Mean	Std Dev	N
0	4.5521	1.21063	6		3.13762	3.6105	6		1.24235	0.005	6		0.940535	1.978	6
6	18.9482	3.00048	6		25.9803	6.39077	6		9.73158	1.487	6		13.8447	3.683	6
12	28.0869	4.10982	6		41.9867	8.06708	6		17.4771	3.6543	6		27.887	4.599	6
18	34.7078	5.32308	6		56.0505	8.97314	6		22.5127	5.90631	6		41.3685	6.12	6
24	39.5226	6.19087	6		69.1265	8.96024	6		28.3539	3.99001	6		55.7649	4.09	6
30	42.7252	6.86656	6		78.8714	7.41239	6		31.9352	6.2176	6		69.9669	5.9	6
36	45.1609	7.0904	6		86.2445	4.86701	6		35.8184	9.1899	6		78.5127	2.832	6
42	47.3957	7.20674	6		90.9919	3.16359	6		39.0964	6.43278	6		84.8566	7.999	6
48	49.2358	7.53488	6		93.1351	2.10529	6		41.9406	4.876	6		89.4215	7.0198	6
54	51.3023	7.78476	6		94.2908	1.45527	6		45.8578	7.9997	6		92.9162	6.097	6
60	54.0318	7.67606	6		95.2552	1.01385	6		49.246	9.0001	6		94.5635	8.3	6
66	58.3741	7.33292	6		95.8933	0.845594	6		52.8573	11.1111	6		95.9795	9.87	6

## Sheet: Fig 3 panel f
Time (hours)	4039 shNTC				4039 shRBFOX2
	Mean	Std Dev	N		Mean	Std Dev	N
0	0	0	8		0	0	8
6	140.25	17.6129	8		275.875	22.0741	8
12	152.125	15.0184	8		647.375	70.3724	8
18	181	19.6614	8		840.125	106.532	8
24	213.125	11.8736	8		1107.38	125.165	8
30	294.875	23.9311	8		1277.38	143.133	8
36	431.25	56.6512	8		1485.88	127.019	8
42	663.125	80.6694	8		1813.12	187.021	8
48	778	77.9689	8		2033	103.381	8
54	907.5	124.818	8		2554.88	259.36	8
60	1055	188.829	8		2652.25	220.813	8
66	1171	148.208	8		2941.75	157.691	8
72	1257.5	87.1337	8		2982.75	213.303	8
78	1424.12	157.57	8		3212.12	126.107	8
84	1491.88	142.003	8		3347.25	125.282	8
90	1464.75	233.188	8		3448.25	156.93	8
