# Supplementary material for: RBFOX2 deregulation promotes pancreatic cancer progression and metastasis through alternative splicing
Source: Nat Commun. 2023 Dec 19;14:8444. doi: 10.1038/s41467-023-44126-w (PMC10730836; doi:10.1038/s41467-023-44126-w)
Supplement: Supplementary file 6 — Source Data [file 41467_2023_44126_MOESM6_ESM.zip › Maurin et al Source Data Figure 4.xlsx]

## Sheet: Fig 4 panel c
Time (hours)	PATC148 V1				PATC148 GFP				8902 V1				8902 GFP				PL45 V1				PL45 GFP
	Mean	Std Dev	N		Mean	Std Dev	N		Mean	Std Dev	N		Mean	Std Dev	N		Mean	Std Dev	N		Mean	Std Dev	N
0	19950	1153.69	6		19000	1025.67	6		17016.7	1057.2	6		14416.7	621.021	6		10776.7	1013.15	6		10433.3	382.971	6
24	53816.7	2038.05	6		49166.7	1620.7	6		54500	2776.33	6		45100	1531.01	6		19916.7	1625.32	6		19000	701.427	6
48	74400	2185.41	6		72583.3	1456.59	6		74916.7	6098.99	6		71650	5179.86	6		25316.7	932.559	6		23716.7	1222.16	6
72	133000	16923.4	6		137500	5244.04	6		111500	3082.21	6		112500	3781.53	6		26150	2100.24	6		28933.3	1287.89	6

## Sheet: Fig 4 panel d
Time (hours)	PATC 148 V4				PATC 148 GFP				8902 V4				8902 GFP				PL45 V4				PL45 GFP
	Mean	Std Dev	N		Mean	Std Dev	N		Mean	Std Dev	N		Mean	Std Dev	N		Mean	Std Dev	N		Mean	Std Dev	N
0	20983.3	974.508	6		19000	1025.67	6		15733.3	703.325	6		14416.7	621.021	6		9866.67	392.207	6		10241.7	451.948	6
24	54450	2742.81	6		49166.7	1620.7	6		47500	2441.31	6		45100	1531.01	6		18500	485.798	6		20666.7	2038.3	6
48	82116.7	1354.13	6		72583.3	1456.59	6		77183.3	3870.62	6		71650	5179.86	6		20350	432.435	6		29533.3	1759.17	6
72	128333	10328	6		137500	5244.04	6		112167	3311.6	6		112500	3781.53	6		23416.7	1502.55	6		37366.7	1186.03	6

## Sheet: Fig 4 panels e-f
Time (hours)	PATC148 pLIX GFP				PATC148 pLIX RBFOX2				PATC148 GFP			PATC148 V4
	Mean	Std Dev	N		Mean	Std Dev	N		Mean	Std Dev	N		Mean	Std Dev	N
0	0.386	1.24789	6		0.54	0.66295	6		2.95331	4.02717	6		3.73655	5.1081	6
12	41.84	2.63461	6		33.28	2.02194	6		35.4327	9.90032	6		38.5863	8.55174	6
24	71.33	4.93067	6		55.71	3.30399	6		80.6457	9.2181	6		75.1643	6.8093	6
36	90.25	3.91318	6		71.62	4.48709	6		93.3786	2.34104	6		90.9982	2.90006	6
48	97.51	4.9886	6		78.78	6.37487	6		92.8375	2.42823	6		90.4713	1.82164	6
60	99.21	4.07617	6		81.58	3.56826	6		91.8007	2.53057	6		90.6669	1.75182	6
72	99.5	5.86521	6		82.51	4.31802	6
