# Supplementary material for: RBFOX2 deregulation promotes pancreatic cancer progression and metastasis through alternative splicing
Source: Nat Commun. 2023 Dec 19;14:8444. doi: 10.1038/s41467-023-44126-w (PMC10730836; doi:10.1038/s41467-023-44126-w)
Supplement: Supplementary file 6 — Source Data [file 41467_2023_44126_MOESM6_ESM.zip › Maurin et al Source Data Figure 5.xlsx]

## Sheet: Fig 5 panels b-d
Time (hours)	4039 shNTC				4039 shRBFOX2
	Mean	Std Dev	N		Mean	Std Dev	N
0	0	0	8		0	0	8
6	140.25	17.6129	8		275.875	22.0741	8
12	152.125	15.0184	8		647.375	70.3724	8
18	181	19.6614	8		840.125	106.532	8
24	213.125	11.8736	8		1107.38	125.165	8
30	294.875	23.9311	8		1277.38	143.133	8
36	431.25	56.6512	8		1485.88	127.019	8
42	663.125	80.6694	8		1813.12	187.021	8
48	778	77.9689	8		2033	103.381	8
54	907.5	124.818	8		2554.88	259.36	8
60	1055	188.829	8		2652.25	220.813	8
66	1171	148.208	8		2941.75	157.691	8
72	1257.5	87.1337	8		2982.75	213.303	8
78	1424.12	157.57	8		3212.12	126.107	8
84	1491.88	142.003	8		3347.25	125.282	8
90	1464.75	233.188	8		3448.25	156.93	8
