# Supplementary material for: RBFOX2 deregulation promotes pancreatic cancer progression and metastasis through alternative splicing
Source: Nat Commun. 2023 Dec 19;14:8444. doi: 10.1038/s41467-023-44126-w (PMC10730836; doi:10.1038/s41467-023-44126-w)
Supplement: Supplementary file 6 — Source Data [file 41467_2023_44126_MOESM6_ESM.zip › Maurin et al Source Data Figure 6.xlsx]

## Sheet: Fig 6 panel a
Gene Name
UTRN
SVIL
TJP1
CTTN
DNM2
ABI1
ENAH
FAT1
RAC1
EXOC1
NF2
ECT2
DIAPH1
DIAPH2
MYL6
MYO18A

## Sheet: Fig 6 panels e-j
Sample	ABI1 Ex9 PSI				DIAPH1 Ex2 PSI				DIAPH2 Ex2 PSI				RBFOX2 log2 TPM	ABI1 PSI	DIAPH1 PSI	DIAPH2 PSI
	Normal (21)	Classical (70)	Basal (54)		Normal (21)	Classical (70)	Basal (54)		Normal (21)	Classical (70)	Basal (54)
C3L-00102-06_normal	0.238				0.496				0.657
C3L-00640-06_normal	0.287				0.392				0.638
C3L-00819-06_normal	0.374				0.668				0.766
C3L-01637-06_normal	0.252				0.434				0.361
C3L-02606-04_normal	0.385				0.461				0.605
C3L-02610-04_normal	0.343				0.44				0.448
C3L-02809-06_normal	0.434				0.804				1
C3L-02899-06_normal	0.389				0.714				0.806
C3L-03123-04_normal	0.194				0.471				0.179
C3L-04072-06_normal	0.205				0.598				0.509
C3N-00436-05_normal	0.341				0.524				0.494
C3N-00517-05_normal	0.257				0.444				0.529
C3N-00518-05_normal	0.336				0.709				0.588
C3N-01011-06_normal	0.271				0.608				0.448
C3N-01998-01_normal	0.238				0.372				0.591
C3N-02010-06_normal	0.279				0.81				0.76
C3N-02589-03_normal	0.248				0.601				0.573
C3N-02768-03_normal	0.364				0.461				0.797
C3N-03069-03_normal	0.294				0.571				0.257
C3N-03440-04_normal	0.255				0.423				0.509
C3N-03780-04_normal	0.196				0.583				0.363
C3L-00017_tumor		0.128				0.207				0.134			4.43177	0.128	0.207	0.134
C3L-00102_tumor		0.401				0.759				0.529			5.42057	0.401	0.759	0.529
C3L-00277_tumor		0.398				0.535				0.238			5.81393	0.35	0.56	0.658
C3L-00401_tumor		0.233				0.407				0.38			5.55586	0.398	0.535	0.238
C3L-00589_tumor		0.235				0.559				0.343			5.1635	0.233	0.407	0.38
C3L-00599_tumor		0.228				0.433				0.185			5.24274	0.235	0.559	0.343
C3L-00625_tumor		0.37				0.498				0.327			5.91934	0.315	0.64	0.455
C3L-00640_tumor		0.245				0.294				0.169			5.18606	0.228	0.433	0.185
C3L-00928_tumor		0.302				0.559				0.313			5.45212	0.346	0.606	0.405
C3L-01031_tumor		0.279				0.408				0.241			5.49106	0.37	0.498	0.327
C3L-01051_tumor		0.223				0.406				0.437			5.19079	0.245	0.294	0.169
C3L-01053_tumor		0.315				0.554				0.535			5.16316	0.254	0.541	0.487
C3L-01054_tumor		0.201				0.455				0.468			5.26081	0.317	0.535	0.555
C3L-01124_tumor		0.21				0.445				0.446			4.84644	0.302	0.559	0.313
C3L-01637_tumor		0.189				0.615				0.375			4.40974	0.279	0.408	0.241
C3L-01662_tumor		0.248				0.819				0.38			4.9322	0.323	0.473	0.232
C3L-01687_tumor		0.199				0.643				0.599			5.70973	0.389	0.767	0.645
C3L-01703_tumor		0.269				0.506				0.409			4.82196	0.223	0.406	0.437
C3L-01971_tumor		0.294				0.381				0.349			4.44598	0.241	0.355	0.627
C3L-02112_tumor		0.252				0.474				0.485			4.60786	0.315	0.554	0.535
C3L-02115_tumor		0.209				0.53				0.417			4.53938	0.201	0.455	0.468
C3L-02116_tumor		0.176				0.457				0.244			5.36607	0.21	0.445	0.446
C3L-02463_tumor		0.179				0.723				0.305			4.79962	0.239	0.577	0.377
C3L-02604_tumor		0.169				0.642				0.643			5.17608	0.431	0.687	0.715
C3L-02701_tumor		0.363				0.61				0.617			5.03825	0.336	0.627	0.569
C3L-03123_tumor		0.201				0.473				0.509			4.43224	0.189	0.615	0.375
C3L-03356_tumor		0.203				0.611				0.464			4.29482	0.248	0.819	0.38
C3L-03388_tumor		0.194				0.743				0.426			4.91534	0.199	0.643	0.599
C3L-03394_tumor		0.212				0.603				0.757			5.15944	0.355	0.696	0.595
C3L-03395_tumor		0.298				0.6				0.57			5.00406	0.269	0.506	0.409
C3L-03630_tumor		0.256				0.504				0.603			4.7096	0.294	0.381	0.349
C3L-03632_tumor		0.239				0.524				0.461			5.85229	0.308	0.698	0.603
C3L-04475_tumor		0.204				0.795				0.526			5.06844	0.252	0.474	0.485
C3L-04479_tumor		0.295				0.693				0.58			4.46354	0.209	0.53	0.417
C3L-04848_tumor		0.262				0.751				0.606			4.81351	0.176	0.457	0.244
C3N-00198_tumor		0.268				0.423				0.474			5.54328	0.349	0.687	0.636
C3N-00249_tumor		0.082				0.24				0.155			5.70083	0.179	0.723	0.305
C3N-00511_tumor		0.202				0.355				0.115			5.13002	0.169	0.642	0.643
C3N-00512_tumor		0.277				0.544				0.313			5.68491	0.542	0.732	0.717
C3N-00514_tumor		0.297				0.434				0.666			5.06317	0.225	0.742	0.504
C3N-00709_tumor		0.224				0.52				0.694			5.63075	0.333	0.734	0.46
C3N-00957_tumor		0.25				0.423				0.453			5.50913	0.363	0.61	0.617
C3N-01011_tumor		0.273				0.631				0.549			6.04475	0.451	0.75	0.534
C3N-01012_tumor		0.199				0.555				0.44			5.64286	0.321	0.594	0.679
C3N-01166_tumor		0.312				0.541				0.44			5.95515	0.185	0.751	0.675
C3N-01167_tumor		0.22				0.31				0.219			5.74532	0.257	0.729	0.553
C3N-01168_tumor		0.257				0.513				0.262			5.14925	0.201	0.473	0.509
C3N-01383_tumor		0.479				0.792				0.643			5.73562	0.203	0.611	0.464
C3N-01502_tumor		0.362				0.492				0.591			5.07802	0.194	0.743	0.426
C3N-01719_tumor		0.351				0.508				0.768			5.56368	0.212	0.603	0.757
C3N-01997_tumor		0.263				0.432				0.555			5.10429	0.298	0.6	0.57
C3N-02010_tumor		0.138				0.499				0.27			5.31889	0.32	0.781	0.527
C3N-02589_tumor		0.332				0.517				0.5			5.2447	0.256	0.504	0.603
C3N-02971_tumor		0.254				0.562				0.521			5.32085	0.239	0.524	0.461
C3N-02998_tumor		0.276				0.52				0.391			6.72595	0.427	0.868	0.844*
C3N-03006_tumor		0.242				0.687				0.44			5.63447	0.426	0.841	0.546
C3N-03039_tumor		0.147				0.53				0.269			5.46247	0.374	0.714	0.599
C3N-03086_tumor		0.324				0.423				0.727			5.50686	0.247	0.636	0.772
C3N-03173_tumor		0.22				0.584				0.545			5.77365	0.365	0.776	0.757
C3N-03211_tumor		0.24				0.642				0.49			5.24998	0.192	0.734	0.762
C3N-03426_tumor		0.137				0.594				0.2			5.28247	0.232	0.466	0.675
C3N-03428_tumor		0.215				0.38				0.462			5.75195	0.204	0.795	0.526
C3N-03439_tumor		0.114				0.344				0.334			5.79608	0.295	0.693	0.58
C3N-03440_tumor		0.269				0.738				0.617			5.68161	0.315	0.633	0.433
C3N-03665_tumor		0.196				0.658				0.316			5.53826	0.262	0.751	0.606
C3N-03666_tumor		0.224				0.661				0.438			4.95035	0.265	0.722	0.671
C3N-03670_tumor		0.21				0.54				0.555			5.41681	0.268	0.423	0.474
C3N-03780_tumor		0.236				0.709				0.535			4.51257	0.082	0.24	0.155
C3N-03839_tumor		0.271				0.6				0.361			5.33066	0.632	0.738	0.684
C3N-04284_tumor		0.217				0.381				0.285			4.62438	0.187	0.312	0.316
C3L-00189_tumor			0.35				0.56				0.658		5.49467	0.313	0.43	0.445
C3L-00598_tumor			0.315				0.64				0.455		4.76067	0.202	0.355	0.115
C3L-01037_tumor			0.389				0.767				0.645		4.80239	0.277	0.544	0.313
C3L-01328_tumor			0.239				0.577				0.377		5.40739	0.244	0.447	0.404
C3L-01453_tumor			0.431				0.687				0.715		5.56105	0.297	0.434	0.666
C3L-01598_tumor			0.336				0.627				0.569		5.91491	0.335	0.727	0.447
C3L-01689_tumor			0.355				0.696				0.595		4.28177	0.233	0.636	0.416
C3L-02109_tumor			0.308				0.698				0.603		5.53855	0.273	0.736	0.537
C3L-02118_tumor			0.349				0.687				0.636		5.29746	0.224	0.52	0.694
C3L-02606_tumor			0.542				0.732				0.717		4.76526	0.25	0.423	0.453
C3L-02610_tumor			0.225				0.742				0.504		5.1792	0.273	0.631	0.549
C3L-02613_tumor			0.333				0.734				0.46		4.67982	0.199	0.555	0.44
C3L-02890_tumor			0.321				0.594				0.679		5.32953	0.318	0.443	0.45
C3L-02899_tumor			0.257				0.729				0.553		5.1007	0.312	0.541	0.44
C3L-03635_tumor			0.427				0.868				0.844		4.62877	0.22	0.31	0.219
C3L-03639_tumor			0.426				0.841				0.546		4.55644	0.257	0.513	0.262
C3L-03743_tumor			0.374				0.714				0.599		5.4868	0.309	0.631	0.682
C3L-04027_tumor			0.247				0.636				0.772		5.00215	0.33	0.654	0.48
C3L-04072_tumor			0.365				0.776				0.757		5.13924	0.148	0.711	0.443
C3L-04080_tumor			0.192				0.734				0.762		5.41672	0.362	0.643	0.645
C3L-04473_tumor			0.232				0.466				0.675		5.82235	0.479	0.792	0.643
C3L-04495_tumor			0.315				0.633				0.433		5.5283	0.45	0.533	0.64
C3L-04853_tumor			0.265				0.722				0.671		5.0322	0.362	0.492	0.591
C3N-00302_tumor			0.632				0.738				0.684		5.25868	0.242	0.614	0.567
C3N-00303_tumor			0.187				0.312				0.316		4.87803	0.276	0.579	0.531
C3N-00513_tumor			0.244				0.447				0.404		5.39633	0.276	0.732	0.59
C3N-00516_tumor			0.335				0.727				0.447		5.75527	0.351	0.508	0.768
C3N-00518_tumor			0.273				0.736				0.537		4.97495	0.263	0.432	0.555
C3N-01165_tumor			0.318				0.443				0.45		5.00603	0.261	0.533	0.552
C3N-01375_tumor			0.309				0.631				0.682		4.68258	0.138	0.499	0.27
C3N-01381_tumor			0.148				0.711				0.443		5.815	0.215	0.464	0.58
C3N-01382_tumor			0.362				0.643				0.645		5.40511	0.226	0.725	0.367
C3N-01388_tumor			0.45				0.533				0.64		5.47927	0.308	0.705	0.468
C3N-01714_tumor			0.242				0.614				0.567		5.88698	0.262	0.576	0.599
C3N-01715_tumor			0.276				0.579				0.531		5.31508	0.332	0.517	0.5
C3N-01716_tumor			0.276				0.732				0.59		6.23157	0.364	0.393	0.491
C3N-02573_tumor			0.226				0.725				0.367		5.79182	0.382	0.707	0.643
C3N-02585_tumor			0.262				0.576				0.599		5.52716	0.288	0.62	0.653
C3N-02592_tumor			0.364				0.393				0.491		5.13898	0.234	0.594	0.379
C3N-02768_tumor			0.382				0.707				0.643		5.17099	0.254	0.562	0.521
C3N-02940_tumor			0.288				0.62				0.653		4.94261	0.276	0.52	0.391
C3N-02944_tumor			0.234				0.594				0.379		5.80763	0.368	0.799	0.77
C3N-03000_tumor			0.368				0.799				0.77		5.32983	0.242	0.687	0.44
C3N-03007_tumor			0.344				0.846				0.492		5.93664	0.344	0.846	0.492
C3N-03061_tumor			0.311				0.719				0.492		4.90973	0.147	0.53	0.269
C3N-03430_tumor			0.229				0.658				0.648		5.545	0.311	0.719	0.492
C3N-03754_tumor			0.19				0.375				0.313		5.76262	0.444	0.643	0.659
C3N-03840_tumor			0.277				0.594				0.665		5.94065	0.324	0.423	0.727
C3N-03853_tumor			0.374				0.524				0.439		5.26556	0.22	0.584	0.545
C3N-03884_tumor			0.259				0.746				0.561		5.21823	0.247	0.581	0.403
C3N-04119_tumor			0.379				0.679				0.477		5.56051	0.24	0.642	0.49
C3N-04126_tumor			0.282				0.712				0.591		4.69402	0.137	0.594	0.2
C3N-04282_tumor			0.251				0.665				0.523		4.5056	0.215	0.38	0.462
C3N-04283_tumor			0.253				0.823				0.798		6.02977	0.229	0.658	0.648
													4.88849	0.114	0.344	0.334
													5.4235	0.269	0.738	0.617
													5.19508	0.196	0.658	0.316
													5.76513	0.224	0.661	0.438
													5.71714	0.21	0.54	0.555
													5.205	0.19	0.375	0.313
													5.87928	0.236	0.709	0.535
													4.98015	0.271	0.6	0.361
													5.43728	0.277	0.594	0.665
													5.38516	0.374	0.524	0.439
													5.96055	0.259	0.746	0.561
													5.85644	0.379	0.679	0.477
													5.44015	0.282	0.712	0.591
													5.62675	0.251	0.665	0.523
													5.96165	0.253	0.823	0.798
													4.17549	0.217	0.381	0.285
