# Supplementary material for: RBFOX2 deregulation promotes pancreatic cancer progression and metastasis through alternative splicing
Source: Nat Commun. 2023 Dec 19;14:8444. doi: 10.1038/s41467-023-44126-w (PMC10730836; doi:10.1038/s41467-023-44126-w)
Supplement: Supplementary file 6 — Source Data [file 41467_2023_44126_MOESM6_ESM.zip › Maurin et al Source Data Figure 7.xlsx]

## Sheet: Fig 7 panels i-j
Relative ABI1 intensity in leading edge				# Actin/ABI1 rings
WT	KO			WT	KO
0.103166	0.200153			1	18
0.109316	0.218708			0	20
0.092973	0.141711			0	22
0.090761	0.169375			0	8
0.124666	0.144961			0	13
0.138689	0.205798			0	8
0.073869	0.21363			0	15
0.115663	0.20119			2	39
0.085176	0.122072			1	29
0.064302	0.14876			0	21
				0	21
				0	36
				0	15
				0	24
				0	38
				0	27
				0	28
				1	36
				0	15
				0
