# Supplementary material for: RBFOX2 deregulation promotes pancreatic cancer progression and metastasis through alternative splicing
Source: Nat Commun. 2023 Dec 19;14:8444. doi: 10.1038/s41467-023-44126-w (PMC10730836; doi:10.1038/s41467-023-44126-w)
Supplement: Supplementary file 6 — Source Data [file 41467_2023_44126_MOESM6_ESM.zip › Maurin et al Supplemental Source Data.xlsx]

## Sheet: Supp Fig 1
GSE28735 Sample	Diagnosis	log MBNL2	log MBNL1
GSM711905	Normal	8.7254	7.96848
GSM711907	Normal	8.17924	7.98502
GSM711909	Normal	8.63908	9.14583
GSM711911	Normal	8.40947	9.20233
GSM711913	Normal	8.7596	8.91477
GSM711915	Normal	8.40265	8.37947
GSM711917	Normal	8.66113	8.14818
GSM711919	Normal	9.42653	9.15608
GSM711921	Normal	8.86678	9.1887
GSM711923	Normal	8.47007	8.77576
GSM711925	Normal	8.6379	7.9423
GSM711927	Normal	8.52268	9.04403
GSM711929	Normal	8.86903	8.12663
GSM711931	Normal	8.85703	8.48394
GSM711933	Normal	8.42488	8.77893
GSM711935	Normal	8.68595	7.92257
GSM711937	Normal	8.5362	8.24878
GSM711939	Normal	8.63272	8.40192
GSM711941	Normal	8.32456	8.85976
GSM711943	Normal	8.74111	8.69144
GSM711945	Normal	8.49817	8.6651
GSM711947	Normal	8.84523	8.56221
GSM711949	Normal	8.61408	7.86353
GSM711951	Normal	8.61902	8.51785
GSM711953	Normal	9.04991	8.34044
GSM711955	Normal	8.71428	8.77764
GSM711957	Normal	8.1866	8.83662
GSM711959	Normal	8.57579	8.64199
GSM711961	Normal	9.27744	8.19523
GSM711963	Normal	8.71592	7.65745
GSM711965	Normal	8.45517	8.77939
GSM711967	Normal	8.28484	8.7478
GSM711969	Normal	8.56011	8.47563
GSM711971	Normal	8.7286	9.17145
GSM711973	Normal	8.70369	8.65932
GSM711975	Normal	8.70492	8.56669
GSM711977	Normal	8.41635	8.93193
GSM711979	Normal	8.68701	8.70613
GSM711981	Normal	8.65019	8.62633
GSM711983	Normal	8.77783	9.06066
GSM711985	Normal	8.77402	8.0321
GSM711987	Normal	8.96592	8.06215
GSM711989	Normal	8.45064	8.3616
GSM711991	Normal	8.56784	8.81003
GSM711993	Normal	8.58436	8.64182
GSM711904	Tumor	8.52811	8.45407
GSM711906	Tumor	8.73141	8.91889
GSM711908	Tumor	8.43131	8.41253
GSM711910	Tumor	8.55703	8.96972
GSM711912	Tumor	8.49575	8.46533
GSM711914	Tumor	8.60407	8.80523
GSM711916	Tumor	8.40352	8.6838
GSM711918	Tumor	8.80689	8.71492
GSM711920	Tumor	8.62191	8.99463
GSM711922	Tumor	8.48858	8.55556
GSM711924	Tumor	8.50917	8.86747
GSM711926	Tumor	8.73727	8.3921
GSM711928	Tumor	8.56806	8.66209
GSM711930	Tumor	8.3323	8.26248
GSM711932	Tumor	8.93532	8.75885
GSM711934	Tumor	8.31238	8.87966
GSM711936	Tumor	8.66166	8.22825
GSM711938	Tumor	8.68743	8.2422
GSM711940	Tumor	8.3644	8.61438
GSM711942	Tumor	8.55499	8.57185
GSM711944	Tumor	8.53196	9.45524
GSM711946	Tumor	8.36966	8.84218
GSM711948	Tumor	8.3748	8.93962
GSM711950	Tumor	8.43024	8.78279
GSM711952	Tumor	8.00498	8.52001
GSM711954	Tumor	8.69421	8.44799
GSM711956	Tumor	8.54146	8.80504
GSM711958	Tumor	8.27987	8.77499
GSM711960	Tumor	8.61488	8.97266
GSM711962	Tumor	7.98219	8.70867
GSM711964	Tumor	8.6766	8.52851
GSM711966	Tumor	8.49661	8.55517
GSM711968	Tumor	8.4104	8.6468
GSM711970	Tumor	8.23846	8.64369
GSM711972	Tumor	8.48618	8.57852
GSM711974	Tumor	8.60597	8.96787
GSM711976	Tumor	8.43075	8.92659
GSM711978	Tumor	8.5252	8.44586
GSM711980	Tumor	8.96693	8.68587
GSM711982	Tumor	8.67715	8.62154
GSM711984	Tumor	8.49783	7.9568
GSM711986	Tumor	8.98122	8.38913
GSM711988	Tumor	8.58283	8.767
GSM711990	Tumor	8.40383	8.87809
GSM711992	Tumor	8.60335	8.50935

## Sheet: Supp Fig 2
CPTAC Sample	RBFOX2 log2 TPM	RBFOX2 Ex10 PSI		EGA Sample ID	RBFOX2 log2 TPM	RBFOX2 Ex10 PSI
C3L-00017_tumor	4.43177	0.719		EGAZ00001389663_PCSI_rna_bam_PCSI_0015_Pa_P_526	4.94651	0.23
C3L-00102_tumor	5.42057	0.52		EGAZ00001389664_PCSI_rna_bam_PCSI_0019_Pa_P_526	5.51839	0.536
C3L-00189_tumor	5.81393	0.464		EGAZ00001389666_PCSI_rna_bam_PCSI_0046_Pa_P_526	5.46562	0.568
C3L-00277_tumor	5.55586	0.43		EGAZ00001389667_PCSI_rna_bam_PCSI_0047_Pa_P_526	5.01539	0.353
C3L-00401_tumor	5.1635	0.379		EGAZ00001389668_PCSI_rna_bam_PCSI_0048_Pa_P_526	5.41327	0.602
C3L-00589_tumor	5.24274	0.569		EGAZ00001389669_PCSI_rna_bam_PCSI_0072_Pa_P_526	5.83571	0.251
C3L-00598_tumor	5.91934	0.512		EGAZ00001389670_PCSI_rna_bam_PCSI_0073_Pa_P_526	5.80601	0.808
C3L-00599_tumor	5.18606	0.652		EGAZ00001389671_PCSI_rna_bam_PCSI_0074_Pa_P_526	4.95794	0.316
C3L-00622_tumor	5.45212	0.552		EGAZ00001389672_PCSI_rna_bam_PCSI_0075_Pa_P_526	5.24465	0.512
C3L-00625_tumor	5.49106	0.433		EGAZ00001389673_PCSI_rna_bam_PCSI_0078_Pa_P_526	6.319607097*	0.322*
C3L-00640_tumor	5.19079	0.587		EGAZ00001389674_PCSI_rna_bam_PCSI_0080_Pa_P_526	5.58403	0.606
C3L-00819_tumor	5.16316	0.59		EGAZ00001389675_PCSI_rna_bam_PCSI_0081_Pa_P_526	4.55208	0.828
C3L-00881_tumor	5.26081	0.733		EGAZ00001389676_PCSI_rna_bam_PCSI_0082_Pa_P_526	3.474358163*	0.395*
C3L-00928_tumor	4.84644	0.646		EGAZ00001389677_PCSI_rna_bam_PCSI_0083_Pa_P_526	5.49617	0.604
C3L-01031_tumor	4.40974	0.722		EGAZ00001389678_PCSI_rna_bam_PCSI_0084_Pa_P_526	5.0787	0.618
C3L-01036_tumor	4.9322	0.717		EGAZ00001389679_PCSI_rna_bam_PCSI_0090_Pa_P_526	4.82062	0.87
C3L-01037_tumor	5.70973	0.598		EGAZ00001389680_PCSI_rna_bam_PCSI_0096_Pa_P_526	5.04255	0.745
C3L-01051_tumor	4.82196	0.611		EGAZ00001389681_PCSI_rna_bam_PCSI_0098_Pa_P_526	5.28668	0.466
C3L-01052_tumor	4.44598	0.652		EGAZ00001389682_PCSI_rna_bam_PCSI_0099_Pa_P_526	5.26349	0.506
C3L-01053_tumor	4.60786	0.594		EGAZ00001389683_PCSI_rna_bam_PCSI_0102_Pa_P_526	5.35333	0.436
C3L-01054_tumor	4.53938	0.517		EGAZ00001389684_PCSI_rna_bam_PCSI_0103_Pa_P_526	4.5379	0.172
C3L-01124_tumor	5.36607	0.571		EGAZ00001389685_PCSI_rna_bam_PCSI_0104_Pa_P_526	4.69043	0.382
C3L-01328_tumor	4.79962	0.747		EGAZ00001389686_PCSI_rna_bam_PCSI_0105_Pa_P_526	5.38737	0.368
C3L-01453_tumor	5.17608	0.541		EGAZ00001389687_PCSI_rna_bam_PCSI_0107_Pa_P_526	4.96469	0.32
C3L-01598_tumor	5.03825	0.661		EGAZ00001389688_PCSI_rna_bam_PCSI_0108_Pa_P_526	4.82184	0.539
C3L-01637_tumor	4.43224	0.585		EGAZ00001389689_PCSI_rna_bam_PCSI_0111_Pa_P_526	5.82785	0.373
C3L-01662_tumor	4.29482	0.501		EGAZ00001389690_PCSI_rna_bam_PCSI_0132_Pa_P_526	4.586872806*	1*
C3L-01687_tumor	4.91534	0.661		EGAZ00001389691_PCSI_rna_bam_PCSI_0142_Pa_P_526	4.74472	0.591
C3L-01689_tumor	5.15944	0.525		EGAZ00001389692_PCSI_rna_bam_PCSI_0145_Pa_P_526	4.72823	0.881
C3L-01703_tumor	5.00406	0.675		EGAZ00001389693_PCSI_rna_bam_PCSI_0146_Pa_P_526	4.92183	0.325
C3L-01971_tumor	4.7096	0.576		EGAZ00001389694_PCSI_rna_bam_PCSI_0161_Pa_P_526	4.21327	0.661
C3L-02109_tumor	5.85229	0.497		EGAZ00001389695_PCSI_rna_bam_PCSI_0162_Pa_P_526	4.75885	0.822
C3L-02112_tumor	5.06844	0.59		EGAZ00001389696_PCSI_rna_bam_PCSI_0169_Pa_P_526	4.401384718*	1*
C3L-02115_tumor	4.46354	0.536		EGAZ00001389697_PCSI_rna_bam_PCSI_0169_Pa_R	4.60680937*	1*
C3L-02116_tumor	4.81351	0.586		EGAZ00001389698_PCSI_rna_bam_PCSI_0171_Pa_P_526	5.06683	0.593
C3L-02118_tumor	5.54328	0.43		EGAZ00001389699_PCSI_rna_bam_PCSI_0173_Pa_P_526	5.77427	0.456
C3L-02463_tumor	5.70083	0.472		EGAZ00001389700_PCSI_rna_bam_PCSI_0174_Pa_P_526	5.69492	0.589
C3L-02604_tumor	5.13002	0.741		EGAZ00001389701_PCSI_rna_bam_PCSI_0175_Pa_P_526	5.16844	0.556
C3L-02606_tumor	5.68491	0.503		EGAZ00001389702_PCSI_rna_bam_PCSI_0208_Pa_P_526	5.01171	0.616
C3L-02610_tumor	5.06317	0.698		EGAZ00001389703_PCSI_rna_bam_PCSI_0210_Pa_P_526	4.93393	0.661
C3L-02613_tumor	5.63075	0.472		EGAZ00001389704_PCSI_rna_bam_PCSI_0217_Pa_P_526	4.24865	0.578
C3L-02701_tumor	5.50913	0.53		EGAZ00001389705_PCSI_rna_bam_PCSI_0218_Pa_P_526	4.95895	0.845
C3L-02809_tumor	6.04475	0.652		EGAZ00001389706_PCSI_rna_bam_PCSI_0226_Pa_P_526	5.26628	0.297
C3L-02890_tumor	5.64286	0.646		EGAZ00001389707_PCSI_rna_bam_PCSI_0228_Pa_P_526	5.37189	0.582
C3L-02897_tumor	5.95515	0.543		EGAZ00001390004_PCSI_rna_bam_PCSI_0085_Pa_P_526	4.59518	0.761
C3L-02899_tumor	5.74532	0.565		EGAZ00001390005_PCSI_rna_bam_PCSI_0101_Pa_P_526	5.1181	0.59
C3L-03123_tumor	5.14925	0.557		EGAZ00001390006_PCSI_rna_bam_PCSI_0109_Pa_P_526	5.47838	0.333
C3L-03356_tumor	5.73562	0.52		EGAZ00001390007_PCSI_rna_bam_PCSI_0164_Pa_P_526	4.49599	0.879
C3L-03388_tumor	5.07802	0.602		EGAZ00001390008_PCSI_rna_bam_PCSI_0170_Pa_P_526	4.59873	0.663
C3L-03394_tumor	5.56368	0.549		EGAZ00001390009_PCSI_rna_bam_PCSI_0227_Pa_P_526	4.88742	0.529
C3L-03395_tumor	5.10429	0.744		EGAZ00001390010_PCSI_rna_bam_PCSI_0230_Pa_P_526	4.62711	0.724
C3L-03628_tumor	5.31889	0.549		EGAZ00001390011_PCSI_rna_bam_PCSI_0233_Pa_P_526	4.9534	0.416
C3L-03630_tumor	5.2447	0.653		EGAZ00001390012_PCSI_rna_bam_PCSI_0235_Pa_P_526	5.05168	0.442
C3L-03632_tumor	5.32085	0.683		EGAZ00001390013_PCSI_rna_bam_PCSI_0240_Pa_P_526	5.29628	0.564
C3L-03635_tumor	6.72595	0.351		EGAZ00001390014_PCSI_rna_bam_PCSI_0261_Pa_P	4.96903	0.487
C3L-03639_tumor	5.63447	0.498		EGAZ00001390015_PCSI_rna_bam_PCSI_0263_Pa_P_526	5.76148	0.459
C3L-03743_tumor	5.46247	0.548		EGAZ00001390016_PCSI_rna_bam_PCSI_0264_Pa_P	4.4803	0.417
C3L-04027_tumor	5.50686	0.594		EGAZ00001390017_PCSI_rna_bam_PCSI_0268_Pa_P	4.57546	0.552
C3L-04072_tumor	5.77365	0.634		EGAZ00001390018_PCSI_rna_bam_PCSI_0269_Pa_P	4.19829	0.514
C3L-04080_tumor	5.24998	0.614		EGAZ00001390019_PCSI_rna_bam_PCSI_0274_Pa_P_526	4.92829	0.493
C3L-04473_tumor	5.28247	0.493		EGAZ00001390020_PCSI_rna_bam_PCSI_0279_Pa_P	4.64768	0.544
C3L-04475_tumor	5.75195	0.587		EGAZ00001390021_PCSI_rna_bam_PCSI_0283_Pa_P	4.98893	0.529
C3L-04479_tumor	5.79608	0.617		EGAZ00001390022_PCSI_rna_bam_PCSI_0284_Pa_P_526	4.70098	0.666
C3L-04495_tumor	5.68161	0.685		EGAZ00001390023_PCSI_rna_bam_PCSI_0285_Pa_P	4.10258	0.313
C3L-04848_tumor	5.53826	0.64		EGAZ00001390024_PCSI_rna_bam_PCSI_0287_Pa_P_526	4.81528	0.433
C3L-04853_tumor	4.95035	0.71		EGAZ00001390025_PCSI_rna_bam_PCSI_0290_Pa_P_526	4.68458	0.449
C3N-00198_tumor	5.41681	0.725		EGAZ00001390026_PCSI_rna_bam_PCSI_0292_Pa_P_526	5.04092	0.273
C3N-00249_tumor	4.51257	0.711		EGAZ00001390027_PCSI_rna_bam_PCSI_0294_Pa_P_526	5.45498	0.348
C3N-00302_tumor	5.33066	0.549		EGAZ00001390028_PCSI_rna_bam_PCSI_0295_Pa_P_526	5.1671	0.547
C3N-00303_tumor	4.62438	0.634		EGAZ00001390029_PCSI_rna_bam_PCSI_0297_Pa_P_526	5.20043	0.745
C3N-00436_tumor	5.49467	0.458		EGAZ00001390030_PCSI_rna_bam_PCSI_0300_Pa_P_526	4.6349	0.539
C3N-00511_tumor	4.76067	0.516		EGAZ00001390031_PCSI_rna_bam_PCSI_0301_Pa_P_526	5.50649	0.455
C3N-00512_tumor	4.80239	0.796		EGAZ00001390032_PCSI_rna_bam_PCSI_0302_Pa_P	4.52371	0.483
C3N-00513_tumor	5.40739	0.533		EGAZ00001390033_PCSI_rna_bam_PCSI_0303_Pa_P_526	4.52226	0.585
C3N-00514_tumor	5.56105	0.553		EGAZ00001390034_PCSI_rna_bam_PCSI_0305_Pa_P_526	4.02305	0.625
C3N-00516_tumor	5.91491	0.466		EGAZ00001390035_PCSI_rna_bam_PCSI_0307_Pa_P	5.00986	0.493
C3N-00517_tumor	4.28177	0.665		EGAZ00001390036_PCSI_rna_bam_PCSI_0309_Pa_P	4.67227	0.444
C3N-00518_tumor	5.53855	0.55		EGAZ00001390037_PCSI_rna_bam_PCSI_0310_Pa_P_526	4.5743	0.692
C3N-00709_tumor	5.29746	0.709		EGAZ00001390038_PCSI_rna_bam_PCSI_0311_Pa_P_526	4.55489	0.735
C3N-00957_tumor	4.76526	0.486		EGAZ00001390039_PCSI_rna_bam_PCSI_0312_Pa_P_526	5.47569	0.479
C3N-01011_tumor	5.1792	0.574		EGAZ00001390040_PCSI_rna_bam_PCSI_0324_Pa_P_526	5.0385	0.779
C3N-01012_tumor	4.67982	0.678		EGAZ00001390041_PCSI_rna_bam_PCSI_0325_Pa_P_526	4.67733	0.426
C3N-01165_tumor	5.32953	0.517		EGAZ00001390042_PCSI_rna_bam_PCSI_0326_Pa_P_526	5.23884	0.846
C3N-01166_tumor	5.1007	0.616		EGAZ00001390043_PCSI_rna_bam_PCSI_0329_Pa_P_526	4.70226	0.527
C3N-01167_tumor	4.62877	0.862		EGAZ00001390044_PCSI_rna_bam_PCSI_0330_Pa_P_526	4.82961	0.458
C3N-01168_tumor	4.55644	0.586		EGAZ00001390045_PCSI_rna_bam_PCSI_0334_Pa_P_526	4.92206	0.384
C3N-01375_tumor	5.4868	0.553		EGAZ00001390046_PCSI_rna_bam_PCSI_0337_Pa_P_526	5.73479	0.438
C3N-01380_tumor	5.00215	0.579		EGAZ00001390047_PCSI_rna_bam_PCSI_0338_Pa_P_526	4.09332	0.71
C3N-01381_tumor	5.13924	0.822		EGAZ00001390048_PCSI_rna_bam_PCSI_0339_Pa_P	5.09627	0.308
C3N-01382_tumor	5.41672	0.565		EGAZ00001390049_PCSI_rna_bam_PCSI_0340_Pa_P_526	5.38556	0.301
C3N-01383_tumor	5.82235	0.489		EGAZ00001390050_PCSI_rna_bam_PCSI_0341_Pa_P_526	5.06417	0.817
C3N-01388_tumor	5.5283	0.638		EGAZ00001390051_PCSI_rna_bam_PCSI_0343_Pa_P	5.94308	0.372
C3N-01502_tumor	5.0322	0.607		EGAZ00001390052_PCSI_rna_bam_PCSI_0344_Pa_P_526	5.33284	0.442
C3N-01714_tumor	5.25868	0.532		EGAZ00001390053_PCSI_rna_bam_PCSI_0345_Pa_P_526	6.26837	0.267
C3N-01715_tumor	4.87803	0.557		EGAZ00001390054_PCSI_rna_bam_PCSI_0347_Pa_P_526	4.0356	0.774
C3N-01716_tumor	5.39633	0.559		EGAZ00001390055_PCSI_rna_bam_PCSI_0350_Pa_P_526	4.60071	0.743
C3N-01719_tumor	5.75527	0.565		EGAZ00001390056_PCSI_rna_bam_PCSI_0351_Pa_P_526	4.56361	0.597
C3N-01997_tumor	4.97495	0.62		EGAZ00001390057_PCSI_rna_bam_PCSI_0352_Pa_P_526	5.44899	0.553
C3N-01998_tumor	5.00603	0.584		EGAZ00001390058_PCSI_rna_bam_PCSI_0353_Pa_P_526	4.61127	0.41
C3N-02010_tumor	4.68258	0.733		EGAZ00001390059_PCSI_rna_bam_PCSI_0353_Pa_R	5.01368	0.735
C3N-02295_tumor	5.815	0.573		EGAZ00001390060_PCSI_rna_bam_PCSI_0354_Pa_P_526	5.27336	0.47
C3N-02573_tumor	5.40511	0.666		EGAZ00001390061_PCSI_rna_bam_PCSI_0355_Pa_P_526	5.04095	0.47
C3N-02579_tumor	5.47927	0.609		EGAZ00001390062_PCSI_rna_bam_PCSI_0355_Pa_R	4.72927	0.537
C3N-02585_tumor	5.88698	0.533		EGAZ00001390063_PCSI_rna_bam_PCSI_0356_Pa_P_526	4.6924	0.431
C3N-02589_tumor	5.31508	0.657		EGAZ00001390064_PCSI_rna_bam_PCSI_0357_Pa_P_526	5.03797	0.545
C3N-02592_tumor	6.23157	0.528		EGAZ00001390065_PCSI_rna_bam_PCSI_0358_Pa_P_526	4.72156	0.749
C3N-02768_tumor	5.79182	0.456		EGAZ00001390066_PCSI_rna_bam_PCSI_0383_Pa_P_526	5.69134	0.574
C3N-02940_tumor	5.52716	0.548		EGAZ00001390067_PCSI_rna_bam_PCSI_0384_Pa_P_526	5.44277	0.294
C3N-02944_tumor	5.13898	0.655		EGAZ00001390068_PCSI_rna_bam_PCSI_0392_Pa_P_526	4.91125	0.585
C3N-02971_tumor	5.17099	0.647		EGAZ00001390069_PCSI_rna_bam_PCSI_0402_Pa_P_526	5.18963	0.526
C3N-02998_tumor	4.94261	0.82		EGAZ00001390070_PCSI_rna_bam_PCSI_0403_Pa_P	5.09549	0.425
C3N-03000_tumor	5.80763	0.677		EGAZ00001390071_PCSI_rna_bam_PCSI_0404_Pa_P_526	5.31825	0.595
C3N-03006_tumor	5.32983	0.69		EGAZ00001390079_PCSI_rna_bam_PCSI_0449_Pa_P_526	5.54587	0.464
C3N-03007_tumor	5.93664	0.525		EGAZ00001390080_PCSI_rna_bam_PCSI_0450_Pa_P_526	5.49866	0.552
C3N-03039_tumor	4.90973	0.573		EGAZ00001390081_PCSI_rna_bam_PCSI_0451_Pa_P_526	4.1866	0.78
C3N-03061_tumor	5.545	0.501		EGAZ00001390082_PCSI_rna_bam_PCSI_0453_Pa_P_526	4.98031	0.778
C3N-03069_tumor	5.76262	0.539		EGAZ00001390083_PCSI_rna_bam_PCSI_0456_Pa_P_526	5.00815	0.296
C3N-03086_tumor	5.94065	0.56		EGAZ00001390084_PCSI_rna_bam_PCSI_0457_Pa_P_526	4.271425676*	1*
C3N-03173_tumor	5.26556	0.665		EGAZ00001390085_PCSI_rna_bam_PCSI_0458_Pa_P_526	3.998619763*	1*
C3N-03190_tumor	5.21823	0.568		EGAZ00001390086_PCSI_rna_bam_PCSI_0458_Pa_R_526	4.497816717*	1*
C3N-03211_tumor	5.56051	0.604		EGAZ00001390087_PCSI_rna_bam_PCSI_0460_Pa_P_526	5.32807	0.698
C3N-03426_tumor	4.69402	0.647		EGAZ00001390088_PCSI_rna_bam_PCSI_0463_Pa_P_526	5.70568	0.487
C3N-03428_tumor	4.5056	0.464		EGAZ00001390089_PCSI_rna_bam_PCSI_0465_Pa_P_526	5.34001	0.651
C3N-03430_tumor	6.02977	0.716		EGAZ00001390090_PCSI_rna_bam_PCSI_0466_Pa_P_526	5.05818	0.528
C3N-03439_tumor	4.88849	0.622		EGAZ00001390091_PCSI_rna_bam_PCSI_0467_Pa_P_526	5.08559	0.399
C3N-03440_tumor	5.4235	0.612		EGAZ00001390092_PCSI_rna_bam_PCSI_0469_Pa_P_526	5.10676	0.47
C3N-03665_tumor	5.19508	0.614		EGAZ00001390103_PCSI_rna_bam_PCSI_0468_Pa_P_526	4.78245	0.357
C3N-03666_tumor	5.76513	0.578		EGAZ00001390104_PCSI_rna_bam_PCSI_0472_Pa_P_526	5.38234	0.663
C3N-03670_tumor	5.71714	0.585		EGAZ00001390105_PCSI_rna_bam_PCSI_0473_Pa_P_526	4.15556	0.602
C3N-03754_tumor	5.205	0.741		EGAZ00001390106_PCSI_rna_bam_PCSI_0475_Pa_P_526	4.98154	0.416
C3N-03780_tumor	5.87928	0.704		EGAZ00001390107_PCSI_rna_bam_PCSI_0476_Pa_P_526	4.44656	0.486
C3N-03839_tumor	4.98015	0.616		EGAZ00001390108_PCSI_rna_bam_PCSI_0477_Pa_P_526	4.89746	0.381
C3N-03840_tumor	5.43728	0.558		EGAZ00001390110_PCSI_rna_bam_PCSI_0492_Pa_P_526	5.1557	0.576
C3N-03853_tumor	5.38516	0.717		EGAZ00001390111_PCSI_rna_bam_PCSI_0506_Pa_P_526	5.25246	0.589
C3N-03884_tumor	5.96055	0.457		EGAZ00001390112_PCSI_rna_bam_PCSI_0508_Pa_P_526	5.43289	0.399
C3N-04119_tumor	5.85644	0.661		EGAZ00001390113_PCSI_rna_bam_PCSI_0509_Pa_P_526	5.46842	0.458
C3N-04126_tumor	5.44015	0.405		EGAZ00001390114_PCSI_rna_bam_PCSI_0511_Pa_P	4.3307	0.443
C3N-04282_tumor	5.62675	0.709		EGAZ00001390115_PCSI_rna_bam_PCSI_0518_Pa_P	5.81797	0.55
C3N-04283_tumor	5.96165	0.537		EGAZ00001390116_PCSI_rna_bam_PCSI_0521_Pa_P_526	4.90783	0.52
C3N-04284_tumor	4.17549	0.684		EGAZ00001390117_PCSI_rna_bam_PCSI_0527_Pa_P_526	5.28354	0.656
				EGAZ00001390118_PCSI_rna_bam_PCSI_0528_Pa_P_526	5.51476	0.542
				EGAZ00001390119_PCSI_rna_bam_PCSI_0529_Pa_P_526	4.60761	0.379
				EGAZ00001390120_PCSI_rna_bam_PCSI_0530_Pa_P_526	6.471623195*	0.275*
				EGAZ00001390121_PCSI_rna_bam_PCSI_0531_Pa_P_526	5.59857	0.316
				EGAZ00001390122_PCSI_rna_bam_PCSI_0534_Pa_P_526	5.67528	0.596
				EGAZ00001390123_PCSI_rna_bam_PCSI_0537_Pa_P_526	5.30599	0.621
				EGAZ00001390124_PCSI_rna_bam_PCSI_0549_Pa_P_526	4.93714	0.826
				EGAZ00001390125_PCSI_rna_bam_PCSI_0572_Pa_P_526	5.49578	0.49
				EGAZ00001390127_PCSI_rna_bam_PCSI_0588_Pa_P_526	4.27668	0.349
				EGAZ00001390128_PCSI_rna_bam_PCSI_0589_Pa_P_526	4.13021	0.863
				EGAZ00001390129_PCSI_rna_bam_PCSI_0590_Pa_P_526	4.30795	0.663
				EGAZ00001390130_PCSI_rna_bam_PCSI_0591_Pa_P_526	4.30238	0.472
				EGAZ00001390131_PCSI_rna_bam_PCSI_0591_Pa_R	4.50141	0.634
				EGAZ00001390132_PCSI_rna_bam_PCSI_0592_Pa_P_526	4.70432	0.483
				EGAZ00001390133_PCSI_rna_bam_PCSI_0593_Pa_P_526	4.446	0.533
				EGAZ00001390134_PCSI_rna_bam_PCSI_0594_Pa_P_526	4.51909	0.616
				EGAZ00001390135_PCSI_rna_bam_PCSI_0602_Pa_P_526	4.23172	0.663
				EGAZ00001390137_PCSI_rna_bam_PCSI_0608_Pa_P_526	4.13487	0.479
				EGAZ00001390138_PCSI_rna_bam_PCSI_0609_Pa_P_526	4.36137	0.241
				EGAZ00001390139_PCSI_rna_bam_PCSI_0610_Pa_P_526	4.30528	0.795
				EGAZ00001390141_PCSI_rna_bam_PCSI_0612_Pa_P_526	4.58527	0.687
				EGAZ00001390142_PCSI_rna_bam_PCSI_0613_Pa_P_526	5.18198	0.577
				EGAZ00001390143_PCSI_rna_bam_PCSI_0623_Pa_P_526	5.3891	0.559
				EGAZ00001390144_PCSI_rna_bam_PCSI_0624_Pa_P_526	5.20456	0.39
				EGAZ00001390145_PCSI_rna_bam_PCSI_0626_Pa_P_526	5.06892	0.421
				EGAZ00001390146_PCSI_rna_bam_PCSI_0627_Pa_P_526	4.88756	0.257
				EGAZ00001390147_PCSI_rna_bam_PCSI_0628_Pa_P_526	5.30819	0.278
				EGAZ00001390148_PCSI_rna_bam_PCSI_0629_Pa_P_526	5.21225	0.727
				EGAZ00001390149_PCSI_rna_bam_PCSI_0633_Pa_P_526	5.74922	0.415
				EGAZ00001390150_PCSI_rna_bam_PCSI_0638_Pa_P_526	5.55193	0.36
				EGAZ00001390151_PCSI_rna_bam_PCSI_0639_Pa_P_526	5.14045	0.562
				EGAZ00001390153_PCSI_rna_bam_PCSI_0642_Pa_P_526	4.69373	0.551
				EGAZ00001390154_PCSI_rna_bam_PCSI_0643_Pa_P_526	5.64484	0.327
				EGAZ00001390155_PCSI_rna_bam_PCSI_0645_Pa_P_526	5.72154	0.291
				EGAZ00001390156_PCSI_rna_bam_PCSI_0649_Pa_P_526	5.09073	0.452
				EGAZ00001390159_PCSI_rna_bam_PCSI_0652_Pa_P_526	4.8281	0.424
				EGAZ00001390160_PCSI_rna_bam_PCSI_0653_Pa_P_526	5.80465	0.376
				EGAZ00001390162_PCSI_rna_bam_PCSI_0655_Pa_P_526	5.91888	0.263
				EGAZ00001390170_PCSI_rna_bam_PCSI_0677_Pa_P_526	5.38486	0.46
				EGAZ00001390174_PCSI_rna_bam_PCSI_0694_Pa_P_526	5.38612	0.485
				EGAZ00001390201_PCSI_rna_bam_PCSI_0611_Pa_P_526	5.58696	0.451
				EGAZ00001390202_PCSI_rna_bam_PCSI_0616_Pa_P_526	5.0795	0.332
				EGAZ00001390203_PCSI_rna_bam_PCSI_0625_Pa_P_526	5.82263	0.271
				EGAZ00001390211_PCSI_rna_bam_PCSI_0710_Pa_P_526	4.65008	0.38
				EGAZ00001390212_PCSI_rna_bam_PCSI_0716_Pa_P_526	4.97221	0.516
				EGAZ00001390227_PCSI_rna_bam_PCSI_0890_Pa_P_526	4.93834	1
				EGAZ00001390230_PCSI_rna_bam_RAMP_0002_Pa_P_526	5.08647	0.83
				EGAZ00001390233_PCSI_rna_bam_RAMP_0004_Pa_P_526	4.84176	0.363
				EGAZ00001390235_PCSI_rna_bam_RAMP_0006_Pa_P	5.57332	0.382
				EGAZ00001390237_PCSI_rna_bam_RAMP_0007_Pa_P_526	5.92587	0.748
				EGAZ00001390240_PCSI_rna_bam_RAMP_0008_Pa_P_526	4.48127	0.329

## Sheet: Supp Fig 4
	Ratio 50 ug RBFOX2 relative to 50 ug Panc1 std						Total RBFOX2 Std curve
	8902	0203	BxPC3	PL45		ug protein	Panc1	8902	0203	BxPC3	PL45
12/27/22	0.910235	1.07499	1.04269	0.492611		25	0.844
12/28/22	1.09167	1.04583	1.33333	0.651667		50	1.827	1.663	1.964	1.905	0.9
1/19/23	1.11959	1.76081	1.99321	0.47922		100	3.14

## Sheet: Supp Fig 5 panel b
	MiaPaCa2			4039			Panc1
	sh1443	shCtl		sh1443	shCtl		sh1443	shCtl
Relative RBFOX2/GAPDH	0.287323	1		0.326997	1		0.473063	1
sh1443 v shCtl	0.258778	1		0.278581	1		0.461842	1
	0.25249	1		0.349564	1		0.386257	1

## Sheet: Supp Fig 5 panel c
	Panc1 sh1443				Panc1 shCtl				MiaPaCa2 sh1443				MiaPaCa2 shCtl
Time (hours)	Mean	Std Dev	N		Mean	Std Dev	N		Mean	Std Dev	N		Mean	Std Dev	N
0	8571.67	1450.21	6		9023.33	2261.19	6		8896.67	974.591	6		8436.67	423.352	6
24	40083.3	6738.67	6		40766.7	2148.18	6		48233.3	8906.33	6		51083.3	6726.19	6
48	59833.3	4257.07	6		61683.3	5642.49	6		79500	7884.16	6		84300	7488.93	6
72	79333.3	3629.14	6		79716.7	5751.32	6		104267	6850.01	6		113500	4764.45	6

## Sheet: Supp Fig 5 panel d
Time (hours)	4039 sh1443				4039 shCtl
	Mean	Std Dev	N		Mean	Std Dev	N
0	3.11031	0.938496	5		3.09888	1.49823	4
4	14.0757	2.13213	5		10.9842	2.78359	4
8	19.9767	2.86351	5		15.2363	3.89694	4
12	24.2337	3.82477	5		19.3204	4.32246	4
16	29.0705	5.47779	5		23.4035	5.54796	4
20	33.5085	6.73676	5		27.6021	6.18247	4
24	40.1765	7.63474	5		34.7024	6.75259	4
28	48.082	9.29364	5		39.8519	5.9199	4
32	57.1692	11.5528	5		44.1144	4.98721	4
36	64.5094	12.4868	5		50.0423	4.66508	4
40	73.1324	9.92624	5		54.3075	5.40882	4
44	83.2521	6.077	5		59.6819	3.82026	4
48	90.3743	6.52799	5		66.3793	3.60569	4
52	94.8201	3.82318	5		72.4791	6.25592	4
56	97.6956	1.67296	5		78.0951	8.38135	4
60	99.0026	0.477898	5		80.8052	7.81478	4

## Sheet: Supp Fig 6 panel a
	PATC148				8902
	iGFP	iRBFOX2 V1	iRBFOX2 V4		iGFP	iRBFOX2 V1	iRBFOX2 V4
Relative RBFOX2/GAPDH	1	1.43523	2.12597		1	4.0617	1.48337
V1 /GFP	1	1.57435	1.57624		1	4.09223	1.85546
V4/GFP	1	1.76804	3.24303		1	3.5233	2.81833

## Sheet: Supp Fig 7
Tumor volume mm3				Incidence Metastasis				Animal	Liver lesion volume (mm3)
shRBFOX2	shNTC			shNTC	shRBFOX2				shRBFOX2																							shNTC
1200	880		LV	0.3	0.67			G3170	4	3
1440	720		MES	0.23	0.33			G3147	135	100	24	24
640	400		SP	0.23	0.4			G3872	30	4
1280	280		Bodywall	0.23	0.2			G3873	18	18	18	18	18
990	720							G3875	280	18	18	18
1152	990							G3876	4	2	2	2	2	2
880	990							G3877	9	4	4	4	4	4	4	2	2	2
640	576							G3878	9	9	4	4	4	4	4	4	4	4	2	1	1	1	1	1	1	1	1	1	1	1
1300	300							G3885	4	4	2
1200	560							G3886	18	4	1	1	1	1	1	1	1	1	1	1	1
810	864							G3868																								4	4	4	4	2	1
960	720							G3879																								4	4	4	1
1144	324							G3882																								4
864								G3151																								4
1053

## Sheet: Supp Fig 8
Tumor volume mm3
shRBFOX2	shNTC
264	24
385	576
448	180
900	42
1000	350
1458
825

## Sheet: Supp Fig 10 panel c
		8902					8902
Relative RBFOX2/GAPDH		shNTC	sh145		Relative RBFOX2/GAPDH		shCtl	sh1443
sh145 v shNTC		1	0.307292		sh1443 v shCtl		1	0.350366
		1	0.353773				1	0.524302
		1	0.508513				1	0.632133

[truncated: 2 more sheets: Supp Fig 11, Supp Fig 13 panel e]
